# Supplementary material for: Some fundamental elements for studying social-ecological co-existence in forest common pool resources
Source: PeerJ. 2023 Feb 27;11:e14731. doi: 10.7717/peerj.14731 (PMC9979833; doi:10.7717/peerj.14731)
Supplement: Supplemental Information 1 [file peerj-11-14731-s001.zip]

Archive with 87 entries (86 files):
- Model4PeerJ/
- Model4PeerJ/BCDLS.m
- Model4PeerJ/Allometry.m
- Model4PeerJ/Axis2.m
- Model4PeerJ/Behaviour.m
- Model4PeerJ/CanOpen.m
- Model4PeerJ/ClimateS2.txt
- Model4PeerJ/ClimAv1
- Model4PeerJ/Chronicle.m
- Model4PeerJ/DTM.m
- Model4PeerJ/ClimAv2
- Model4PeerJ/.Rhistory
- Model4PeerJ/ClimateS1.txt
- Model4PeerJ/EconDivers.m
- Model4PeerJ/Dimensions.m
- Model4PeerJ/Gathering.m
- Model4PeerJ/Environment.m
- Model4PeerJ/FMD.m
- Model4PeerJ/EconDivers.asv
- Model4PeerJ/Governance.m
- Model4PeerJ/Environment
- Model4PeerJ/EquationOfTime.m
- Model4PeerJ/FCS.m
- Model4PeerJ/FED.m
- Model4PeerJ/Fstructure.m
- Model4PeerJ/Gathering.asv
- Model4PeerJ/InitialForest.m
- Model4PeerJ/IVM.m
- Model4PeerJ/Harvesting.m
- Model4PeerJ/IVMdiv.m
- Model4PeerJ/IPCC.m
- Model4PeerJ/Linguistic.m
- Model4PeerJ/InitialForest2.m
- Model4PeerJ/Logging.m
- Model4PeerJ/Plot_Analysis_1.m
- Model4PeerJ/MunsellLMA.m
- Model4PeerJ/Parameters.m
- Model4PeerJ/Pareto.m
- Model4PeerJ/Planting.m
- Model4PeerJ/ParetoPoint.m
- Model4PeerJ/Paretofront.m
- Model4PeerJ/PhysioDemo.m
- Model4PeerJ/Plot_Analysis_2.m
- Model4PeerJ/Plot_Analysis_3.m
- Model4PeerJ/Plot_Biocultural.m
- Model4PeerJ/SEPL1.m
- Model4PeerJ/STARTUP.m
- Model4PeerJ/SeedBank.m
- Model4PeerJ/Soil.m
- Model4PeerJ/Silviculture.m
- Model4PeerJ/Snag.m
- Model4PeerJ/SoilTexture.m
- Model4PeerJ/SoilWater.m
- Model4PeerJ/Triangle.m
- Model4PeerJ/Utility.m
- Model4PeerJ/ThinningFirewood.m
- Model4PeerJ/Thinning.m
- Model4PeerJ/pathdef.m
- Model4PeerJ/UTC2SolarApparentTime.m
- Model4PeerJ/rename.m
- Model4PeerJ/bbinopdf.m
- Model4PeerJ/ellipse.m
- Model4PeerJ/fitellipse.m
- Model4PeerJ/gmail.m
- Model4PeerJ/normcdf.m
- Model4PeerJ/herrorbar.m
- Model4PeerJ/limestone.mat
- Model4PeerJ/lscatter.m
- Model4PeerJ/plotellipse.m
- Model4PeerJ/sendEmailWithOutlook.m
- Model4PeerJ/sendemail.m
- Model4PeerJ/stdnormal_cdf.m
- Model4PeerJ/sortdata.R
- Model4PeerJ/soradna.m
- Model4PeerJ/ternaryc.m
- Model4PeerJ/tercontour.m
- Model4PeerJ/suncycle.m
- Model4PeerJ/tersurf.m
- Model4PeerJ/terlabel.m
- Model4PeerJ/terplot.m
- Model4PeerJ/termain.m
- Model4PeerJ/timeZones.m
- Model4PeerJ/AGOC.m
- Model4PeerJ/Addspecies.m
- Model4PeerJ/Analyses.m
- Model4PeerJ/Axis1.m
- Model4PeerJ/Axis3.m
