# Supplementary material for: Some fundamental elements for studying social-ecological co-existence in forest common pool resources
Source: PeerJ. 2023 Feb 27;11:e14731. doi: 10.7717/peerj.14731 (PMC9979833; doi:10.7717/peerj.14731)
Supplement: Supplemental Information 1 [file peerj-11-14731-s001.zip › Model4PeerJ/ClimateS2.txt]

1889    1  23.6  31.8  24.6   0.4   7.5  30.8 333263
1889    2  23.6  34.3  24.1   0.0   7.0  25.1 333263
1889    3  23.6  33.8  24.6   0.1   6.6  28.5 333263
1889    4  23.6  31.8  24.1   0.0   7.1  26.2 333263
1889    5  23.6  32.3  22.1   2.9   6.1  22.8 333263
1889    6  23.6  30.8  21.1   0.6   7.2  27.4 333263
1889    7  23.6  32.8  21.1   0.0   6.4  22.8 333263
1889    8  23.6  30.3  21.1   0.0   6.4  24.0 333263
1889    9  24.6  30.8  22.1   0.0   6.6  26.2 333263
1889   10  23.6  31.3  23.1   0.0   6.9  25.1 333263
1889   11  22.6  33.3  24.1   0.0   7.1  26.2 333263
1889   12  22.6  34.3  23.6   0.0   7.1  27.4 333263
1889   13  22.6  34.3  22.6   0.0   7.3  27.4 333263
1889   14  21.5  34.8  23.6   0.0   7.4  26.2 333263
1889   15  22.6  34.3  25.6   0.0   7.4  26.2 333263
1889   16  22.6  34.3  25.6   0.0   6.6  26.2 333263
1889   17  22.6  33.3  26.1   0.0   7.7  29.7 333263
1889   18  23.6  35.3  25.6  10.8   7.4  27.4 333263
1889   19  23.6  34.3  25.1   0.6   6.7  27.4 333263
1889   20  23.6  32.8  23.6   0.0   6.5  27.4 333263
1889   21  24.6  31.8  24.6  14.1   6.5  28.5 333263
1889   22  23.6  31.8  23.6   5.8   6.1  27.4 333263
1889   23  23.6  31.3  24.6   1.5   6.8  28.5 333263
1889   24  23.6  33.8  24.6   0.0   7.6  29.7 333263
1889   25  23.6  34.3  25.6   0.0   7.2  26.2 333263
1889   26  22.6  34.8  25.6   0.0   6.9  28.5 333263
1889   27  22.6  34.3  24.6   0.0   6.7  29.7 333263
1889   28  22.6  32.3  23.1   2.7   6.4  25.1 333263
1889   29  22.6  30.8  22.1   0.1   6.0  24.0 333263
1889   30  22.6  30.3  22.1   0.0   6.0  25.1 333263
1889   31  21.5  30.3  22.6   0.0   5.4  24.0 333263
1889   32  21.7  30.1  22.2   0.0   5.9  26.4 333263
1889   33  21.7  30.6  21.7   0.0   6.0  24.1 333263
1889   34  21.7  33.1  21.2   0.0   6.2  27.6 333263
1889   35  21.7  33.6  23.7   0.0   5.8  28.7 333263
1889   36  20.6  32.6  25.7   2.4   6.0  28.7 333263
1889   37  21.7  32.6  24.7  14.0   6.2  28.7 333263
1889   38  21.7  32.1  23.2   0.8   6.5  25.3 333263
1889   39  21.7  33.1  21.7   0.0   5.6  24.1 333263
1889   40  22.7  29.6  20.7   0.0   5.7  25.3 333263
1889   41  21.7  30.6  21.7   0.0   5.6  25.3 333263
1889   42  21.7  31.1  22.7   0.0   5.5  27.6 333263
1889   43  21.7  31.1  23.7   0.2   5.5  28.7 333263
1889   44  21.7  30.6  23.7   0.1   6.7  27.6 333263
1889   45  21.7  35.1  24.7   0.0   6.8  28.7 333263
1889   46  21.7  35.1  25.7   0.0   7.1  28.7 333263
1889   47  20.6  36.1  26.2   0.1   6.3  27.6 333263
1889   48  20.6  34.1  26.2   0.0   6.3  28.7 333263
1889   49  20.6  35.1  25.7   0.0   6.8  31.0 333263
1889   50  20.6  35.1  25.7   3.5   6.5  27.6 333263
1889   51  21.7  33.6  24.7   1.5   6.2  26.4 333263
1889   52  20.6  33.6  24.7   0.0   6.5  27.6 333263
1889   53  20.6  35.1  25.2   0.0   6.7  28.7 333263
1889   54  21.7  34.1  25.2  21.1   6.6  27.6 333263
1889   55  21.7  34.6  25.2   0.0   6.7  28.7 333263
1889   56  20.6  35.1  25.7   0.0   6.4  27.6 333263
1889   57  20.6  34.1  25.7   0.0   6.7  27.6 333263
1889   58  20.6  35.1  24.7   0.0   7.0  27.6 333263
1889   59  20.6  35.6  26.7   2.1   6.2  27.6 333263
1889   60  20.6  33.7  25.7   0.1   5.0  26.2 333263
1889   61  19.6  30.7  24.7   0.6   5.2  27.4 333263
1889   62  20.6  32.7  24.7   0.1   5.5  30.8 333263
1889   63  19.6  33.2  25.2   0.0   5.7  28.5 333263
1889   64  19.6  32.7  24.2   4.1   5.9  26.2 333263
1889   65  19.6  33.2  23.7   6.0   6.6  25.1 333263
1889   66  19.6  34.7  26.7   3.7   6.6  25.1 333263
1889   67  19.6  34.7  25.2   1.3   6.6  23.9 333263
1889   68  19.6  34.7  24.7   0.4   5.2  23.9 333263
1889   69  19.6  32.7  26.2   0.8   5.2  29.6 333263
1889   70  19.6  32.7  25.7   0.1   6.5  29.6 333263
1889   71  20.6  34.7  24.7   0.0   5.8  26.2 333263
1889   72  20.6  32.2  23.7   1.9   5.0  25.1 333263
1889   73  20.6  28.7  22.7   1.6   4.8  23.9 333263
1889   74  19.6  29.2  22.2   0.3   5.1  23.9 333263
1889   75  19.6  30.7  21.7   0.2   6.0  25.1 333263
1889   76  19.6  33.7  22.2   0.1   6.0  25.1 333263
1889   77  19.6  33.7  23.2   0.0   5.8  25.1 333263
1889   78  19.6  33.2  21.7   0.0   6.1  25.1 333263
1889   79  19.6  33.7  22.7   0.0   6.2  23.9 333263
1889   80  18.5  33.7  24.2   0.0   6.3  22.8 333263
1889   81  18.5  33.7  20.7   0.0   5.5  21.7 333263
1889   82  19.6  31.2  22.7   0.4   4.6  23.9 333263
1889   83  18.5  29.2  23.2   7.7   3.6  25.1 333263
1889   84  19.6  23.7  22.7  33.4   4.1  25.1 333263
1889   85  18.5  26.2  22.2   7.0   4.6  22.8 333263
1889   86  18.5  29.2  21.2   6.5   4.1  23.9 333263
1889   87  18.5  28.2  21.7   1.0   4.2  26.2 333263
1889   88  19.6  28.2  20.7  12.0   3.9  26.2 333263
1889   89  19.6  26.2  22.7   8.4   4.5  26.2 333263
1889   90  18.5  29.2  22.7   2.2   4.2  25.1 333263
1889   91  17.9  30.8  22.3   0.1   4.0  26.3 333263
1889   92  17.9  29.8  23.3   5.1   4.3  26.3 333263
1889   93  19.0  30.3  24.3   0.2   4.5  27.5 333263
1889   94  19.0  30.8  24.3   0.1   4.3  26.3 333263
1889   95  19.0  29.3  22.8   1.4   4.0  25.2 333263
1889   96  17.9  29.3  23.3   4.4   4.2  25.2 333263
1889   97  19.0  28.8  21.8   5.1   4.1  24.0 333263
1889   98  19.0  26.8  21.3   0.2   3.9  20.6 333263
1889   99  17.9  26.8  18.3   0.0   4.1  20.6 333263
1889  100  19.0  27.3  16.8   0.1   4.0  20.6 333263
1889  101  17.9  27.3  18.8   0.0   4.3  20.6 333263
1889  102  17.9  28.8  19.3   2.5   4.3  21.8 333263
1889  103  17.9  28.8  20.3   1.4   3.9  21.8 333263
1889  104  16.9  28.8  19.3   1.0   3.7  22.9 333263
1889  105  16.9  28.3  20.3  15.1   3.9  24.0 333263
1889  106  17.9  28.3  22.3   7.7   3.5  24.0 333263
1889  107  17.9  25.8  23.3  65.0   3.9  24.0 333263
1889  108  17.9  26.8  21.8   0.0   4.0  21.8 333263
1889  109  17.9  27.3  19.8   1.1   3.9  20.6 333263
1889  110  16.9  27.8  20.8   3.7   3.8  21.8 333263
1889  111  16.9  27.8  22.3   2.7   3.5  22.9 333263
1889  112  16.9  25.3  21.3   0.4   3.4  21.8 333263
1889  113  15.8  26.8  21.3   2.6   3.5  22.9 333263
1889  114  15.8  27.8  21.8   1.2   3.8  24.0 333263
1889  115  15.8  29.3  21.8   0.0   4.1  24.0 333263
1889  116  16.9  29.3  21.8   0.8   4.1  24.0 333263
1889  117  15.8  29.3  19.8   7.4   3.9  21.8 333263
1889  118  15.8  28.8  20.8   1.6   4.1  21.8 333263
1889  119  15.8  29.3  20.3   0.0   3.9  21.8 333263
1889  120  15.8  28.8  19.3   0.0   3.2  21.8 333263
1889  121  15.6  26.8  19.6   5.0   3.1  22.2 333263
1889  122  14.5  28.3  20.6   2.3   3.2  23.4 333263
1889  123  14.5  27.8  21.1   1.1   3.2  22.2 333263
1889  124  14.5  28.8  21.1   0.0   3.0  23.4 333263
1889  125  13.5  27.3  21.6   0.0   3.0  22.2 333263
1889  126  14.5  26.3  22.6   6.5   3.0  23.4 333263
1889  127  14.5  25.8  21.6  16.9   3.0  22.2 333263
1889  128  14.5  24.8  21.6   5.5   2.8  21.0 333263
1889  129  14.5  25.8  21.6   1.7   3.4  23.4 333263
1889  130  14.5  28.3  22.6   0.2   3.2  21.0 333263
1889  131  14.5  27.8  19.6   0.0   3.1  21.0 333263
1889  132  14.5  27.8  19.6   0.0   3.2  22.2 333263
1889  133  14.5  26.8  22.1   1.5   3.2  21.0 333263
1889  134  14.5  25.8  17.1   0.9   3.0  17.5 333263
1889  135  13.5  25.3  16.1   2.9   3.2  17.5 333263
1889  136  13.5  27.3  17.1   0.2   3.2  17.5 333263
1889  137  13.5  27.8  17.6   0.2   3.3  18.7 333263
1889  138  14.5  27.3  18.6   1.0   2.9  18.7 333263
1889  139  12.5  26.8  18.6   8.8   3.0  19.9 333263
1889  140  13.5  27.3  20.1   3.1   3.1  21.0 333263
1889  141  13.5  26.3  19.1   0.7   3.0  18.7 333263
1889  142  13.5  24.8  17.1   0.0   3.0  16.4 333263
1889  143  13.5  24.3  15.1   0.2   3.0  15.2 333263
1889  144  13.5  24.8  17.1   0.4   3.0  16.4 333263
1889  145  13.5  24.3  17.6   9.2   2.6  16.4 333263
1889  146  12.5  23.8  18.6  12.2   2.8  17.5 333263
1889  147  13.5  22.3  16.6   3.1   2.8  16.4 333263
1889  148  13.5  23.8  17.6   0.7   3.1  17.5 333263
1889  149  13.5  26.3  18.1   0.0   3.2  17.5 333263
1889  150  13.5  27.8  18.1   0.0   3.3  18.7 333263
1889  151  13.5  26.8  18.1   0.0   2.8  16.4 333263
1889  152  12.2  24.9  18.3   5.1   2.5  17.6 333263
1889  153  12.2  25.4  19.3   0.2   2.5  20.0 333263
1889  154  12.2  24.4  17.3   0.0   2.6  18.8 333263
1889  155  12.2  24.4  16.3   0.0   2.6  16.4 333263
1889  156  12.2  22.9  16.3   0.0   2.5  14.1 333263
1889  157  12.2  21.4  16.3  11.2   2.4  14.1 333263
1889  158  12.2  21.4  16.8   2.5   2.5  16.4 333263
1889  159  12.2  23.4  14.8   0.0   2.6  15.3 333263
1889  160  12.2  24.4  15.8   0.0   2.9  16.4 333263
1889  161  13.2  24.9  15.8   0.0   2.7  15.3 333263
1889  162  13.2  22.4  14.3   0.0   2.5  14.1 333263
1889  163  12.2  24.9  14.3   0.0   3.0  17.6 333263
1889  164  12.2  25.9  14.3   0.0   2.7  12.9 333263
1889  165  13.2  23.4  16.3   0.0   2.5  16.4 333263
1889  166  12.2  21.4  15.3   0.0   2.4  14.1 333263
1889  167  12.2  20.9  14.8   0.7   2.4  14.1 333263
1889  168  12.2  22.4  15.8   0.1   2.7  16.4 333263
1889  169  13.2  22.9  12.3   0.0   2.6  14.1 333263
1889  170  13.2  22.4  11.3   0.0   2.5  15.3 333263
1889  171  12.2  22.4  13.8   0.0   2.6  14.1 333263
1889  172  13.2  21.9  16.8   0.0   2.7  15.3 333263
1889  173  13.2  22.4  13.8   0.0   2.4  14.1 333263
1889  174  12.2  20.9  14.3   0.0   2.6  14.1 333263
1889  175  13.2  20.4  13.3   0.0   2.6  12.9 333263
1889  176  13.2  20.4  12.3   0.0   2.7  12.9 333263
1889  177  13.2  20.4  10.3   0.0   2.5   9.4 333263
1889  178  12.2  21.4  10.3   0.0   2.6  12.9 333263
1889  179  13.2  21.9   9.8   0.0   2.7  12.9 333263
1889  180  13.2  22.9  11.3   0.0   2.7  12.9 333263
1889  181  13.2  22.9  12.3   0.0   2.6  14.1 333263
1889  182  13.2  21.4  11.0   0.0   2.6  12.4 333263
1889  183  13.2  19.9  10.0   0.0   2.4  11.3 333263
1889  184  13.2  19.4  12.0   0.1   2.3  12.4 333263
1889  185  13.2  20.4  12.0   0.1   2.7  14.7 333263
1889  186  13.2  22.4  12.0   0.1   2.8  13.5 333263
1889  187  12.2  23.4  11.0   1.9   2.8  12.4 333263
1889  188  13.2  22.9  13.0   0.9   2.7  13.5 333263
1889  189  13.2  23.4  13.5   1.9   2.9  14.7 333263
1889  190  13.2  24.4  14.5   1.0   3.0  14.7 333263
1889  191  13.2  24.9  15.5   0.1   2.9  14.7 333263
1889  192  13.2  23.4  12.0   0.0   2.8  12.4 333263
1889  193  13.2  22.4  11.5   0.0   2.8  12.4 333263
1889  194  13.2  21.9  12.5   0.0   2.8  12.4 333263
1889  195  13.2  21.4  14.0  14.0   2.6  11.3 333263
1889  196  13.2  21.4  13.5   7.2   2.7  13.5 333263
1889  197  13.2  20.9  14.5  62.8   2.8  12.4 333263
1889  198  13.2  20.9  17.5  52.2   3.1  12.4 333263
1889  199  14.2  22.9  17.0  13.0   3.2  12.4 333263
1889  200  15.3  24.9  17.0   2.5   3.2  14.7 333263
1889  201  14.2  25.9  17.5   0.1   3.1  14.7 333263
1889  202  14.2  25.4  16.0   0.0   3.2  14.7 333263
1889  203  14.2  24.4  17.0   0.0   3.2  13.5 333263
1889  204  14.2  24.4  14.5   0.0   3.1  12.4 333263
1889  205  14.2  24.4  12.5   0.0   3.0  13.5 333263
1889  206  14.2  23.9  14.5   1.5   2.9  13.5 333263
1889  207  14.2  22.4  12.0   0.0   2.9  12.4 333263
1889  208  14.2  23.4  13.0   0.0   3.0  13.5 333263
1889  209  14.2  24.9  13.0   0.0   3.2  14.7 333263
1889  210  15.3  25.4  14.0   0.0   3.6  14.7 333263
1889  211  16.3  25.9  13.0   0.0   3.4  13.5 333263
1889  212  15.3  26.4  12.0   0.0   3.8  13.5 333263
1889  213  16.1  26.2  12.7   0.0   3.9  14.8 333263
1889  214  16.1  25.2  15.2   1.3   3.9  13.7 333263
1889  215  16.1  24.7  17.2  19.7   3.3  13.7 333263
1889  216  15.1  23.7  17.2  10.2   3.2  14.8 333263
1889  217  15.1  23.7  17.2   0.7   3.6  16.0 333263
1889  218  15.1  25.7  17.2   1.8   3.8  16.0 333263
1889  219  15.1  26.7  17.2   0.0   4.0  16.0 333263
1889  220  16.1  26.7  15.2   0.0   4.0  14.8 333263
1889  221  16.1  25.2  14.2   0.0   3.6  12.5 333263
1889  222  16.1  22.7  13.7   0.0   3.8  12.5 333263
1889  223  16.1  23.2  12.7   0.0   3.9  11.4 333263
1889  224  17.1  24.2  12.2   0.0   3.9  12.5 333263
1889  225  17.1  23.2  12.7   0.0   3.5  11.4 333263
1889  226  17.1  22.7  11.7   0.0   3.4  12.5 333263
1889  227  16.1  23.2   9.2   0.0   3.7  12.5 333263
1889  228  16.1  24.2  10.7   0.0   4.1  12.5 333263
1889  229  17.1  24.7  12.2   0.0   3.9  11.4 333263
1889  230  17.1  23.7  11.7   0.0   4.0  11.4 333263
1889  231  18.1  24.2  11.7   0.0   4.1  12.5 333263
1889  232  17.1  26.2  12.2   0.0   4.1  13.7 333263
1889  233  17.1  26.7  13.7   0.0   3.9  14.8 333263
1889  234  17.1  25.2  13.7   0.0   3.6  13.7 333263
1889  235  17.1  23.7  11.2   0.0   3.1  13.7 333263
1889  236  17.1  23.2  12.2   3.0   3.3  16.0 333263
1889  237  17.1  23.7  13.2   4.5   3.9  16.0 333263
1889  238  18.1  24.7  13.2   6.0   4.0  13.7 333263
1889  239  18.1  24.7  14.7   1.6   3.9  13.7 333263
1889  240  18.1  25.7  16.2   4.4   3.7  16.0 333263
1889  241  17.1  25.7  16.7   0.7   3.8  17.1 333263
1889  242  18.1  26.2  17.7   0.7   3.8  18.2 333263
1889  243  18.1  25.7  19.7   0.1   4.8  18.2 333263
1889  244  19.1  25.3  15.9   0.0   4.4  14.6 333263
1889  245  19.1  22.8  11.9   0.0   3.8  12.3 333263
1889  246  19.1  22.8  10.4   1.4   4.1  14.6 333263
1889  247  19.1  23.3  14.9   0.0   4.5  14.6 333263
1889  248  19.1  24.8  13.4   0.0   4.6  14.6 333263
1889  249  19.1  26.8  14.9   0.0   5.4  16.8 333263
1889  250  19.1  28.8  14.9   0.0   5.3  15.7 333263
1889  251  19.1  28.3  13.9   0.0   5.4  15.7 333263
1889  252  18.1  29.3  16.9   0.0   5.8  16.8 333263
1889  253  20.1  29.3  18.9   0.0   5.4  16.8 333263
1889  254  20.1  27.3  15.4   2.9   4.9  14.6 333263
1889  255  20.1  25.3  13.9   0.6   4.4  13.4 333263
1889  256  20.1  24.3  11.9   0.0   4.8  14.6 333263
1889  257  20.1  25.8  13.4   0.0   4.5  14.6 333263
1889  258  21.1  24.8  12.4   0.0   4.9  15.7 333263
1889  259  21.1  26.3  14.4   0.0   4.7  15.7 333263
1889  260  21.1  25.8  17.4   4.6   4.8  16.8 333263
1889  261  21.1  26.3  18.9   0.4   4.5  17.9 333263
1889  262  20.1  25.8  18.4   0.1   4.7  17.9 333263
1889  263  21.1  24.8  17.4   4.7   4.2  15.7 333263
1889  264  21.1  23.8  17.9  29.6   4.7  16.8 333263
1889  265  22.1  25.8  16.9   1.3   4.8  17.9 333263
1889  266  22.1  26.8  18.4   0.0   5.5  19.0 333263
1889  267  22.1  28.8  18.9   7.3   5.0  17.9 333263
1889  268  22.1  27.3  16.9   0.5   4.7  17.9 333263
1889  269  22.1  25.3  16.4   0.1   6.1  16.8 333263
1889  270  22.1  30.3  19.9   1.2   5.4  17.9 333263
1889  271  21.1  28.8  17.4   2.3   5.7  17.9 333263
1889  272  21.1  28.8  19.4   0.2   5.4  16.8 333263
1889  273  22.1  27.3  15.9   0.0   5.3  15.7 333263
1889  274  23.4  26.1  14.2   0.0   5.2  17.2 333263
1889  275  23.4  26.6  14.7   0.0   5.2  18.4 333263
1889  276  22.4  28.1  16.2   0.0   5.9  20.6 333263
1889  277  22.4  30.6  20.2   0.0   6.4  21.8 333263
1889  278  22.4  32.6  21.7   0.0   5.5  24.1 333263
1889  279  21.4  30.6  21.2   0.0   5.3  24.1 333263
1889  280  21.4  25.6  18.2   0.0   4.7  16.1 333263
1889  281  20.3  24.6  13.2   0.0   4.9  16.1 333263
1889  282  21.4  25.6  14.2   0.0   5.0  17.2 333263
1889  283  21.4  26.6  16.2   0.0   5.5  18.4 333263
1889  284  21.4  28.6  18.2   6.5   5.2  19.5 333263
1889  285  22.4  27.6  18.2   9.1   4.6  20.6 333263
1889  286  22.4  24.1  18.7   1.2   3.8  19.5 333263
1889  287  21.4  24.1  17.7   0.0   4.4  22.9 333263
1889  288  22.4  25.1  15.7   0.0   4.6  20.6 333263
1889  289  20.3  26.1  16.2   0.0   5.1  19.5 333263
1889  290  20.3  28.1  18.2   0.0   5.0  20.6 333263
1889  291  21.4  28.6  18.2   0.1   5.3  22.9 333263
1889  292  21.4  29.6  21.7   0.0   4.7  24.1 333263
1889  293  22.4  26.6  20.2  37.5   4.9  22.9 333263
1889  294  23.4  25.1  18.7   3.3   5.1  19.5 333263
1889  295  22.4  26.6  19.2   0.1   5.0  19.5 333263
1889  296  22.4  29.1  18.2   0.0   5.4  24.1 333263
1889  297  21.4  29.6  18.7   0.0   5.9  21.8 333263
1889  298  22.4  30.1  20.2   0.0   6.0  21.8 333263
1889  299  22.4  32.1  21.2   0.0   5.8  25.2 333263
1889  300  23.4  31.6  20.2   0.0   6.9  26.4 333263
1889  301  23.4  32.1  21.7   0.1   6.2  20.6 333263
1889  302  23.4  30.1  20.7   0.1   5.7  20.6 333263
1889  303  22.4  30.6  22.2   0.3   6.0  24.1 333263
1889  304  22.4  31.1  22.7   0.0   5.5  24.1 333263
1889  305  21.6  29.8  21.3   7.3   4.9  24.2 333263
1889  306  22.6  27.3  19.3   0.0   5.9  24.2 333263
1889  307  22.6  29.3  19.3   0.0   6.2  21.9 333263
1889  308  22.6  30.8  20.3   0.0   7.4  23.0 333263
1889  309  23.6  33.3  21.8  29.7   7.0  23.0 333263
1889  310  22.6  32.3  20.3   1.6   7.2  21.9 333263
1889  311  23.6  32.3  20.8   1.1   6.2  21.9 333263
1889  312  22.6  30.3  21.8   0.0   5.4  23.0 333263
1889  313  22.6  27.8  22.8   0.0   6.3  24.2 333263
1889  314  23.6  30.3  21.8  12.2   5.0  23.0 333263
1889  315  23.6  28.3  23.3  10.0   5.0  27.6 333263
1889  316  22.6  27.3  21.3   0.7   4.6  24.2 333263
1889  317  21.6  27.3  21.8   0.0   4.8  25.3 333263
1889  318  24.7  26.3  22.3   3.4   4.1  26.5 333263
1889  319  22.6  23.8  22.8   1.2   4.7  25.3 333263
1889  320  21.6  27.3  20.3   0.8   5.4  24.2 333263
1889  321  21.6  28.8  19.8   0.0   5.4  23.0 333263
1889  322  22.6  29.3  20.8   0.0   6.0  25.3 333263
1889  323  23.6  29.8  22.8   0.0   5.5  24.2 333263
1889  324  23.6  29.3  22.8   0.0   5.9  26.5 333263
1889  325  23.6  30.8  22.3   1.2   5.3  26.5 333263
1889  326  23.6  28.8  22.8   1.2   5.4  26.5 333263
1889  327  23.6  29.3  22.8  33.3   6.3  26.5 333263
1889  328  25.7  29.8  22.3  11.8   5.2  24.2 333263
1889  329  24.7  28.8  22.3   3.5   5.6  27.6 333263
1889  330  24.7  30.8  22.8   0.6   5.5  28.8 333263
1889  331  23.6  31.8  24.3  29.4   5.8  31.1 333263
1889  332  25.7  31.8  22.3   5.6   6.8  31.1 333263
1889  333  25.7  31.3  21.3   9.9   6.2  24.2 333263
1889  334  24.7  30.3  21.3   0.5   6.6  24.2 333263
1889  335  25.0  31.2  23.3   0.0   6.9  27.7 333263
1889  336  24.0  33.2  23.8   1.9   7.8  27.7 333263
1889  337  26.0  35.2  23.8   0.4   7.2  28.8 333263
1889  338  25.0  32.7  22.8   0.0   6.4  25.4 333263
1889  339  25.0  30.2  24.8   0.0   6.4  28.8 333263
1889  340  24.0  33.2  24.3   0.0   6.6  32.3 333263
1889  341  24.0  33.2  24.3  60.4   5.8  30.0 333263
1889  342  22.9  29.2  24.3   0.6   6.3  27.7 333263
1889  343  25.0  30.2  23.8   2.8   6.0  28.8 333263
1889  344  24.0  29.7  24.3   2.9   6.1  28.8 333263
1889  345  25.0  29.7  23.8   0.2   6.3  28.8 333263
1889  346  25.0  30.7  23.3   1.4   6.0  28.8 333263
1889  347  26.0  28.7  23.3  22.2   6.0  30.0 333263
1889  348  24.0  30.2  22.8   0.4   6.9  28.8 333263
1889  349  25.0  32.7  23.3   0.2   8.1  27.7 333263
1889  350  26.0  34.7  25.3   2.5   7.8  25.4 333263
1889  351  27.1  33.2  24.8  26.6   5.7  26.5 333263
1889  352  24.0  30.2  24.8   1.0   5.7  32.3 333263
1889  353  25.0  27.7  24.8   0.0   6.1  30.0 333263
1889  354  25.0  30.7  23.8   0.0   7.1  31.1 333263
1889  355  24.0  33.2  22.8   4.3   7.0  25.4 333263
1889  356  24.0  31.2  20.8   0.2   6.6  21.9 333263
1889  357  25.0  30.7  22.8   0.0   6.7  26.5 333263
1889  358  24.0  32.2  22.8   0.0   6.4  26.5 333263
1889  359  22.9  33.7  24.3   0.0   6.8  31.1 333263
1889  360  25.0  33.7  24.3   0.0   7.8  32.3 333263
1889  361  25.0  36.7  24.3   0.0   7.0  30.0 333263
1889  362  24.0  34.7  24.8   0.0   5.7  31.1 333263
1889  363  24.0  32.7  25.8   0.2   5.7  38.0 333263
1889  364  22.9  29.7  23.8   1.2   5.6  28.8 333263
1889  365  21.9  29.2  22.3   0.4   5.3  26.5 333263
1890    1  22.6  28.3  21.6   0.6   5.4  27.4 333263
1890    2  22.6  29.8  20.1   0.1   6.0  27.4 333263
1890    3  21.5  31.8  22.6   0.1   6.6  27.4 333263
1890    4  24.6  32.8  24.1   0.0   6.8  29.7 333263
1890    5  24.6  32.8  24.6   0.0   6.3  28.5 333263
1890    6  22.6  33.3  25.1   3.9   6.2  30.8 333263
1890    7  22.6  29.8  23.1   1.0   6.0  24.0 333263
1890    8  23.6  29.8  21.1   0.0   5.1  25.1 333263
1890    9  22.6  28.8  22.1   0.0   5.5  28.5 333263
1890   10  21.5  31.3  24.1   5.0   5.3  29.7 333263
1890   11  23.6  29.8  25.1   5.3   4.1  31.9 333263
1890   12  20.5  27.3  23.6 127.3   4.8  30.8 333263
1890   13  22.6  27.3  23.6   8.3   4.4  28.5 333263
1890   14  22.6  27.8  23.6  15.9   4.6  31.9 333263
1890   15  24.6  28.3  25.1  71.2   4.8  34.0 333263
1890   16  24.6  29.3  25.1  16.3   4.4  34.2 333263
1890   17  22.6  26.8  24.6  11.6   4.2  30.8 333263
1890   18  22.6  24.8  23.1   1.8   5.3  28.9 333263
1890   19  24.6  27.3  22.6   1.0   5.3  27.4 333263
1890   20  24.6  28.3  22.1   0.8   4.9  28.5 333263
1890   21  21.5  28.8  21.1   0.4   5.1  28.5 333263
1890   22  23.6  28.8  22.1  66.6   5.0  29.7 333263
1890   23  23.6  28.8  23.1 103.2   5.1  30.8 333263
1890   24  22.6  29.3  25.6   4.5   5.0  30.8 333263
1890   25  22.6  28.8  23.6   0.3   4.7  29.7 333263
1890   26  21.5  27.3  24.1   1.5   5.1  28.5 333263
1890   27  20.5  29.8  24.1   0.8   4.3  28.5 333263
1890   28  20.5  28.3  22.6   1.3   4.6  30.8 333263
1890   29  20.5  29.3  22.6   1.9   5.7  30.8 333263
1890   30  22.6  29.3  23.1   2.8   5.7  26.2 333263
1890   31  21.5  28.3  23.1  20.2   5.2  22.8 333263
1890   32  22.7  28.1  22.2  23.8   5.9  26.4 333263
1890   33  20.6  32.1  24.2   1.4   5.8  26.4 333263
1890   34  22.7  33.1  24.2  16.5   4.9  32.2 333263
1890   35  22.7  28.6  23.7   5.4   6.0  29.9 333263
1890   36  21.7  28.1  21.2   4.8   6.0  18.4 333263
1890   37  23.7  27.6  21.2  15.0   4.8  20.7 333263
1890   38  22.7  27.1  21.7  16.2   5.1  27.6 333263
1890   39  22.7  29.1  21.7   0.0   4.6  28.7 333263
1890   40  22.7  28.6  22.2   0.0   5.0  31.4 333263
1890   41  21.7  30.1  23.2   0.8   5.2  29.9 333263
1890   42  22.7  30.6  23.2   4.2   5.1  31.0 333263
1890   43  20.6  31.1  24.2   8.2   5.0  29.9 333263
1890   44  21.7  30.1  24.2   3.1   5.4  31.0 333263
1890   45  21.7  30.6  23.2   0.9   5.2  27.6 333263
1890   46  20.6  31.6  25.2   0.1   4.8  31.0 333263
1890   47  20.6  30.6  24.7   3.0   5.0  32.2 333263
1890   48  20.6  29.6  24.7   8.2   4.5  28.7 333263
1890   49  20.6  27.6  23.2   2.4   4.4  28.7 333263
1890   50  21.7  26.6  22.7   0.5   4.1  28.7 333263
1890   51  20.6  26.1  22.7   1.0   3.9  28.7 333263
1890   52  19.6  26.6  22.7   0.9   4.5  29.9 333263
1890   53  21.7  27.1  23.7   1.1   4.2  28.7 333263
1890   54  20.6  28.1  24.7  27.6   5.1  32.2 333263
1890   55  20.6  29.6  24.7   2.6   4.9  27.6 333263
1890   56  20.6  29.6  23.2   3.1   4.8  28.7 333263
1890   57  20.6  30.1  24.2   0.7   4.2  31.0 333263
1890   58  20.6  29.1  24.7   1.2   4.9  33.3 333263
1890   59  20.6  30.6  24.7   0.3   4.9  31.0 333263
1890   60  19.6  31.7  24.2   8.7   4.9  28.5 333263
1890   61  20.6  30.7  23.7   2.9   3.9  28.5 333263
1890   62  19.6  28.7  23.2   0.6   3.9  29.6 333263
1890   63  19.6  28.7  22.2   2.6   4.4  29.6 333263
1890   64  19.6  29.2  22.2   7.2   4.6  27.4 333263
1890   65  19.6  30.2  22.7  18.9   4.1  27.4 333263
1890   66  19.6  28.2  24.2  84.1   4.4  28.5 333263
1890   67  19.6  28.7  23.7  15.4   4.6  27.4 333263
1890   68  20.6  29.2  24.2  69.8   4.5  27.4 333263
1890   69  19.6  29.7  25.2  37.3   4.4  28.5 333263
1890   70  20.6  29.7  25.7   9.3   4.3  30.8 333263
1890   71  19.6  29.7  25.7   0.4   5.0  30.8 333263
1890   72  20.6  31.2  25.2   7.3   3.9  29.6 333263
1890   73  19.6  27.7  23.7  16.8   4.0  28.5 333263
1890   74  18.5  28.7  23.7   1.7   4.2  28.5 333263
1890   75  18.5  29.2  21.7   0.0   4.5  27.4 333263
1890   76  19.6  30.7  22.7   0.2   4.3  29.6 333263
1890   77  17.5  30.7  22.2   0.0   4.5  28.5 333263
1890   78  19.6  30.2  22.7   0.0   4.6  28.5 333263
1890   79  19.6  30.7  22.7   0.5   4.6  28.5 333263
1890   80  19.6  31.2  23.2   0.1   5.0  29.6 333263
1890   81  19.6  31.7  23.2   0.0   4.2  28.5 333263
1890   82  18.5  29.2  23.7   1.0   3.6  28.5 333263
1890   83  18.5  26.7  22.2  60.1   4.0  27.4 333263
1890   84  18.5  27.2  22.2  60.9   4.3  25.1 333263
1890   85  18.5  29.2  23.7  13.3   4.9  27.4 333263
1890   86  19.6  28.7  24.2  77.7   4.1  23.9 333263
1890   87  19.6  27.7  22.7   5.6   4.3  27.4 333263
1890   88  18.5  27.7  21.2   0.0   4.1  23.9 333263
1890   89  18.5  28.7  21.7   4.9   4.3  27.4 333263
1890   90  17.5  27.7  22.2   3.8   3.5  22.8 333263
1890   91  19.0  29.8  23.3   0.4   3.9  30.9 333263
1890   92  17.9  30.3  22.3   0.0   3.8  27.5 333263
1890   93  19.0  28.3  21.8   0.0   3.6  26.3 333263
1890   94  17.9  27.8  20.8   4.2   3.7  25.2 333263
1890   95  19.0  26.8  19.8   1.4   3.7  24.0 333263
1890   96  20.0  26.8  20.8   0.9   3.9  25.2 333263
1890   97  20.0  27.8  20.3   0.0   4.6  25.2 333263
1890   98  19.0  29.8  19.8   0.0   3.8  21.8 333263
1890   99  19.0  28.3  21.8   0.0   3.4  26.3 333263
1890  100  19.0  27.8  22.8  22.2   3.8  28.6 333263
1890  101  17.9  27.8  21.8   3.1   3.9  24.0 333263
1890  102  17.9  25.8  18.3   0.0   3.8  19.5 333263
1890  103  17.9  25.8  15.8   0.0   3.5  19.5 333263
1890  104  16.9  26.8  17.3   0.0   4.4  21.8 333263
1890  105  17.9  26.3  16.3   0.0   3.8  16.0 333263
1890  106  17.9  25.3  16.3   0.0   4.1  18.3 333263
1890  107  17.9  25.3  15.8   0.0   3.8  16.0 333263
1890  108  17.9  25.3  16.3   0.1   3.7  18.3 333263
1890  109  16.9  26.3  18.3   0.0   3.8  20.6 333263
1890  110  17.9  26.8  18.8   0.3   3.4  21.8 333263
1890  111  16.9  25.8  19.3   2.9   3.6  21.8 333263
1890  112  16.9  26.8  18.8  17.4   3.2  21.8 333263
1890  113  15.8  25.3  19.3  51.4   3.1  21.8 333263
1890  114  15.8  25.3  19.8  18.5   3.5  22.9 333263
1890  115  15.8  27.3  19.8  16.5   3.2  22.9 333263
1890  116  15.8  26.3  20.3   7.8   3.8  22.9 333263
1890  117  15.8  27.8  19.3   5.8   3.5  20.6 333263
1890  118  15.8  27.3  19.8  17.9   3.5  22.9 333263
1890  119  15.8  26.8  19.3   4.8   3.9  21.8 333263
1890  120  15.8  28.3  18.8   0.2   3.7  20.6 333263
1890  121  14.5  28.8  20.6   0.1   3.2  17.5 333263
1890  122  14.5  27.8  20.6   4.5   2.9  22.2 333263
1890  123  14.5  24.8  19.6   6.7   2.5  21.0 333263
1890  124  13.5  22.8  19.1  18.4   3.0  19.9 333263
1890  125  14.5  24.3  18.6   3.5   3.2  18.7 333263
1890  126  14.5  25.3  18.1   0.5   3.1  17.5 333263
1890  127  14.5  24.8  16.6   0.0   3.3  17.5 333263
1890  128  15.6  24.8  17.1   0.3   3.3  16.4 333263
1890  129  15.6  26.3  16.6   0.0   3.3  18.7 333263
1890  130  15.6  25.8  15.6   0.0   3.0  17.5 333263
1890  131  14.5  25.8  16.6   1.0   3.1  19.9 333263
1890  132  14.5  25.3  16.6   0.0   3.1  17.5 333263
1890  133  13.5  26.3  16.6   0.0   2.9  17.5 333263
1890  134  13.5  25.3  17.1   0.1   2.7  18.7 333263
1890  135  12.5  24.8  16.6   0.0   3.1  17.5 333263
1890  136  13.5  26.3  17.6   0.1   2.5  17.5 333263
1890  137  12.5  25.3  18.6   2.5   2.8  22.2 333263
1890  138  13.5  24.3  17.1   0.1   2.9  18.7 333263
1890  139  13.5  23.8  15.6   0.0   3.2  16.4 333263
1890  140  13.5  25.3  13.6   0.0   3.2  14.0 333263
1890  141  13.5  25.8  15.1   0.0   3.1  15.2 333263
1890  142  13.5  26.3  17.1   0.0   2.6  17.5 333263
1890  143  13.5  25.3  18.6   0.0   3.0  22.2 333263
1890  144  13.5  26.8  18.1   0.0   3.0  19.9 333263
1890  145  13.5  26.3  17.1   0.0   2.8  18.7 333263
1890  146  12.5  26.8  17.6   0.7   2.8  21.0 333263
1890  147  12.5  25.8  19.6   0.2   2.2  19.9 333263
1890  148  12.5  23.8  21.6   6.1   2.6  24.5 333263
1890  149  13.5  23.8  21.6   2.6   2.5  21.0 333263
1890  150  12.5  24.8  20.1   0.3   2.8  21.0 333263
1890  151  12.5  25.8  18.1   0.5   2.5  19.9 333263
1890  152  12.2  23.9  18.8   3.5   2.7  20.0 333263
1890  153  13.2  24.4  18.8  14.7   2.6  17.6 333263
1890  154  12.2  25.4  18.8   9.5   2.7  18.8 333263
1890  155  12.2  26.4  17.8   6.6   2.9  17.6 333263
1890  156  12.2  26.4  17.8   4.1   2.8  16.4 333263
1890  157  13.2  26.4  18.3   0.0   2.6  20.0 333263
1890  158  12.2  26.9  17.8   5.0   2.6  20.0 333263
1890  159  12.2  26.4  17.3   0.0   2.7  18.8 333263
1890  160  12.2  26.9  16.8   0.0   2.8  17.6 333263
1890  161  13.2  26.4  16.3   0.0   3.0  18.8 333263
1890  162  13.2  25.9  16.8   0.0   3.1  16.4 333263
1890  163  13.2  26.4  18.3   0.2   2.7  15.3 333263
1890  164  13.2  24.4  19.3   0.0   2.6  18.8 333263
1890  165  13.2  23.4  16.8   0.0   2.5  16.4 333263
1890  166  12.2  23.4  12.8   0.0   2.3  15.3 333263
1890  167  11.2  20.9  12.8   8.0   2.5  12.9 333263
1890  168  12.2  22.4  15.3   0.6   2.6  15.3 333263
1890  169  13.2  22.9  13.3   0.0   2.7  15.3 333263
1890  170  13.2  23.4  11.3   0.0   2.6  14.1 333263
1890  171  13.2  23.4  11.3   0.0   2.5  15.3 333263
1890  172  13.2  22.9  13.3   0.6   2.6  17.6 333263
1890  173  13.2  22.4  15.8   0.1   2.7  15.3 333263
1890  174  13.2  22.9  15.3   0.1   2.5  14.1 333263
1890  175  13.2  20.4  13.8   0.0   2.4  14.1 333263
1890  176  13.2  19.9  13.8   0.0   2.4  15.3 333263
1890  177  13.2  19.4  13.3   0.0   2.4  15.3 333263
1890  178  13.2  19.9  13.3   0.0   2.4  15.3 333263
1890  179  13.2  19.9  13.8   0.0   2.6  15.3 333263
1890  180  14.2  20.9  13.8   0.0   2.8  16.4 333263
1890  181  13.2  22.9  13.3   0.0   2.7  12.9 333263
1890  182  14.2  22.4  12.0   0.0   2.7  13.5 333263
1890  183  14.2  21.9  10.5   0.0   2.7  13.5 333263
1890  184  13.2  21.4  11.5   0.0   2.4  12.4 333263
1890  185  12.2  21.4  11.5   0.0   2.7  13.5 333263
1890  186  14.2  21.4  11.0   0.0   2.7  13.5 333263
1890  187  13.2  21.9  10.5   0.0   2.8  12.4 333263
1890  188  13.2  21.9  12.5   0.0   2.6  12.4 333263
1890  189  13.2  21.4  12.5   0.0   2.8  13.5 333263
1890  190  13.2  20.9  12.5   0.0   2.7  11.3 333263
1890  191  14.2  20.4  10.0   0.0   2.7  12.4 333263
1890  192  14.2  19.9   8.0   0.0   2.8  11.3 333263
1890  193  14.2  18.9   8.5   0.0   2.4   9.0 333263
1890  194  12.2  19.9   9.0   0.2   2.9  11.3 333263
1890  195  13.2  21.9   8.0   0.0   2.6  10.2 333263
1890  196  12.2  21.4   8.5   0.0   2.6  11.3 333263
1890  197  12.2  20.4  11.5   1.3   2.7  11.3 333263
1890  198  14.2  20.4  13.0   2.4   2.8  12.4 333263
1890  199  14.2  20.4  12.5   0.4   2.9  11.3 333263
1890  200  14.2  21.4  13.5   3.1   2.8  11.3 333263
1890  201  14.2  22.4  14.5   1.5   3.0  14.7 333263
1890  202  14.2  24.9  15.5   0.3   3.1  15.8 333263
1890  203  14.2  25.9  14.5   0.0   3.4  15.8 333263
1890  204  14.2  23.9  12.0   0.0   3.2  10.2 333263
1890  205  14.2  22.9  11.5   0.0   2.6  10.2 333263
1890  206  13.2  21.9  11.0   0.0   2.7  13.5 333263
1890  207  14.2  20.4  10.5   0.0   2.9  12.4 333263
1890  208  15.3  22.4  11.0   0.0   2.9  13.5 333263
1890  209  15.3  22.9  13.0   0.0   3.1  14.7 333263
1890  210  15.3  23.9  12.5   0.0   2.8  13.5 333263
1890  211  14.2  23.4  12.5   0.0   2.8  14.7 333263
1890  212  14.2  22.4  14.0   0.3   2.7  14.7 333263
1890  213  14.1  22.2  16.7   5.5   3.5  17.1 333263
1890  214  15.1  20.7  12.2   0.4   3.4   9.1 333263
1890  215  15.1  19.7  11.2   0.0   3.4   8.0 333263
1890  216  16.1  20.2   8.7   0.0   3.4   9.1 333263
1890  217  16.1  22.2  10.2   0.0   3.4  11.4 333263
1890  218  15.1  22.2   8.7   0.0   3.3  10.3 333263
1890  219  15.1  23.7  11.2   0.0   3.5  13.7 333263
1890  220  15.1  22.2   9.2   0.0   3.9  10.3 333263
1890  221  16.1  23.2   6.7   0.0   3.9   9.1 333263
1890  222  17.1  24.2   9.2   0.0   4.0  11.4 333263
1890  223  17.1  23.7   9.2   0.0   4.2  10.3 333263
1890  224  17.1  23.7  11.2   0.0   3.8   9.1 333263
1890  225  17.1  25.2  12.7   0.0   3.6  14.8 333263
1890  226  16.1  24.7  13.2   0.0   3.6  14.8 333263
1890  227  16.1  24.2  11.7   0.0   3.2  13.7 333263
1890  228  16.1  22.7   8.7   0.0   3.5  13.7 333263
1890  229  17.1  24.2  13.2   0.0   3.4  14.8 333263
1890  230  17.1  24.2  11.7   0.0   3.4  14.8 333263
1890  231  17.1  24.2   9.7   0.0   3.4  14.8 333263
1890  232  17.1  24.2  10.7   0.0   3.5  14.8 333263
1890  233  18.1  23.7  13.7   0.0   3.4  14.8 333263
1890  234  17.1  24.2  11.7   0.0   3.4  14.8 333263
1890  235  17.1  24.2  11.7   0.0   3.8  14.8 333263
1890  236  17.1  25.7  12.2   0.0   3.9  14.8 333263
1890  237  18.1  26.2  13.7   0.0   4.1  16.0 333263
1890  238  18.1  26.7  14.7   0.0   4.6  16.0 333263
1890  239  18.1  27.2  15.2   0.0   4.0  13.7 333263
1890  240  18.1  26.7  13.7   0.0   4.0  16.0 333263
1890  241  18.1  26.2  11.7   0.0   4.2  14.8 333263
1890  242  18.1  27.7  14.2   0.0   4.0  16.0 333263
1890  243  19.2  26.7  15.2   0.0   4.6  17.1 333263
1890  244  17.1  26.3  13.9   0.0   4.8  14.6 333263
1890  245  19.1  25.3  14.9   0.0   4.6  13.4 333263
1890  246  19.1  26.3  16.4   0.0   4.3  16.8 333263
1890  247  19.1  25.3  14.9   0.7   4.3  16.8 333263
1890  248  19.1  25.3  15.9   0.0   4.7  16.8 333263
1890  249  18.1  27.3  15.9   0.1   4.4  16.8 333263
1890  250  19.1  27.3  15.4   3.7   4.9  19.0 333263
1890  251  20.1  25.3  14.4   0.0   4.7  13.4 333263
1890  252  20.1  23.3  11.4   0.2   4.9  11.2 333263
1890  253  19.1  25.3  10.9   0.0   5.4  12.3 333263
1890  254  19.1  27.3  13.9   0.0   5.4  13.4 333263
1890  255  20.1  29.3  15.9   0.0   5.4  17.9 333263
1890  256  20.1  29.3  15.4   0.0   4.8  17.9 333263
1890  257  20.1  28.8  17.4   0.0   5.5  20.2 333263
1890  258  20.1  29.3  18.4   0.0   4.8  17.9 333263
1890  259  19.1  27.3  15.9   0.0   4.7  16.8 333263
1890  260  21.1  26.3  13.4   0.0   4.7  16.8 333263
1890  261  21.1  26.3  13.4  22.2   5.0  16.8 333263
1890  262  20.1  26.8  15.9   0.0   5.0  15.7 333263
1890  263  19.1  26.3  16.9  17.2   3.4  14.6 333263
1890  264  20.1  21.3  17.9  24.9   5.0  17.9 333263
1890  265  22.1  25.8  16.9   1.0   4.5  15.7 333263
1890  266  23.1  24.8  16.9   2.5   5.0  17.9 333263
1890  267  21.1  28.3  16.4   1.1   4.9  19.0 333263
1890  268  22.1  27.8  15.9   2.2   5.0  19.0 333263
1890  269  22.1  26.8  14.9   0.1   5.7  16.8 333263
1890  270  21.1  29.3  16.9   0.4   5.9  16.8 333263
1890  271  22.1  29.3  17.9   0.0   5.3  16.8 333263
1890  272  22.1  27.3  15.9   0.0   4.8  16.8 333263
1890  273  22.1  26.3  14.4   0.0   5.9  16.8 333263
1890  274  23.4  28.1  16.2   0.0   5.2  17.2 333263
1890  275  23.4  26.1  14.7   0.0   5.2  18.4 333263
1890  276  22.4  27.6  16.2   0.0   5.7  19.5 333263
1890  277  23.4  28.1  15.7   0.0   5.8  18.4 333263
1890  278  22.4  30.1  16.7   0.0   6.0  20.6 333263
1890  279  22.4  30.1  18.7   0.0   6.4  20.6 333263
1890  280  21.4  32.1  19.2   3.8   5.8  20.6 333263
1890  281  21.4  30.1  20.7   6.8   5.9  21.8 333263
1890  282  22.4  27.1  18.2   0.7   5.8  16.1 333263
1890  283  23.4  27.1  13.7   0.0   5.7  16.1 333263
1890  284  21.4  28.6  15.2   0.0   6.1  17.2 333263
1890  285  22.4  30.6  18.7   0.0   7.1  20.6 333263
1890  286  22.4  31.6  20.7   0.0   6.3  17.2 333263
1890  287  21.4  31.6  19.7   0.1   5.2  20.6 333263
1890  288  21.4  29.1  20.2   1.0   6.2  22.9 333263
1890  289  22.4  30.1  21.7   0.1   5.8  20.6 333263
1890  290  22.4  28.1  18.2   0.0   4.8  18.4 333263
1890  291  21.4  27.6  14.2   0.0   5.8  20.6 333263
1890  292  22.4  31.1  18.2   4.0   6.2  22.9 333263
1890  293  23.4  31.1  21.2   0.0   5.2  22.9 333263
1890  294  22.4  28.1  21.2   0.0   5.0  22.9 333263
1890  295  21.4  29.1  21.2   0.0   5.9  24.1 333263
1890  296  23.4  30.6  19.7   0.0   7.1  22.9 333263
1890  297  22.4  32.6  21.7   9.8   6.2  19.5 333263
1890  298  22.4  29.1  20.7   0.0   5.4  18.4 333263
1890  299  22.4  27.1  16.2   1.3   5.6  18.4 333263
1890  300  24.4  27.6  15.2   0.0   5.5  19.5 333263
1890  301  22.4  28.1  17.7   0.0   6.0  19.5 333263
1890  302  23.4  29.6  19.7   0.0   5.4  20.6 333263
1890  303  22.4  30.6  19.7   0.0   5.5  25.2 333263
1890  304  23.4  29.6  18.2   0.0   6.1  22.9 333263
1890  305  22.6  30.3  19.8   0.0   6.1  21.9 333263
1890  306  23.6  29.3  20.8   0.0   4.8  21.9 333263
1890  307  22.6  29.3  20.3   0.0   5.3  28.8 333263
1890  308  23.6  28.3  18.3   0.9   5.2  24.2 333263
1890  309  23.6  26.3  18.3   0.5   5.6  21.9 333263
1890  310  23.6  28.3  17.3   0.0   6.1  21.9 333263
1890  311  23.6  30.8  18.3   0.0   6.2  24.2 333263
1890  312  23.6  31.3  17.3   0.0   7.1  24.2 333263
1890  313  24.7  33.3  19.3   0.0   7.0  24.2 333263
1890  314  23.6  32.3  21.8  19.0   6.6  23.0 333263
1890  315  24.7  30.3  19.8   1.2   6.7  21.9 333263
1890  316  23.6  31.3  18.8   0.5   6.0  21.9 333263
1890  317  22.6  30.3  22.3   0.5   6.5  24.2 333263
1890  318  22.6  30.8  23.3   0.5   7.2  23.0 333263
1890  319  23.6  31.3  21.8   0.3   6.4  20.7 333263
1890  320  24.7  29.3  20.8   2.9   5.7  21.9 333263
1890  321  23.6  28.8  18.8  20.6   5.8  23.0 333263
1890  322  26.7  28.8  18.3   1.6   6.9  25.3 333263
1890  323  25.7  29.3  15.3   0.4   6.3  17.3 333263
1890  324  25.7  30.3  19.3   0.0   7.0  24.2 333263
1890  325  25.7  29.8  19.8   8.8   6.4  19.6 333263
1890  326  25.7  28.8  18.8   1.2   5.5  20.7 333263
1890  327  24.7  28.8  20.3   0.1   7.0  25.3 333263
1890  328  24.7  33.8  22.8   4.5   6.6  27.6 333263
1890  329  24.7  31.8  23.8   0.1   7.0  26.5 333263
1890  330  25.7  29.3  19.8   0.0   6.4  18.4 333263
1890  331  24.7  28.8  15.8   0.0   6.4  18.4 333263
1890  332  25.7  28.8  18.8   0.0   6.8  20.7 333263
1890  333  24.7  31.3  21.3   2.8   7.4  23.0 333263
1890  334  23.6  33.3  21.3   0.2   7.1  23.0 333263
1890  335  25.0  30.7  19.8   8.7   6.6  21.9 333263
1890  336  25.0  28.7  21.8   2.0   5.5  23.0 333263
1890  337  22.9  26.2  19.8   2.7   5.4  24.2 333263
1890  338  21.9  27.2  20.3   2.1   5.5  24.2 333263
1890  339  24.0  25.7  20.8   1.1   5.3  25.4 333263
1890  340  24.0  24.7  21.3   1.0   5.7  25.4 333263
1890  341  25.0  29.7  20.8   0.4   6.3  30.9 333263
1890  342  24.0  31.2  20.8   1.0   5.9  26.5 333263
1890  343  25.0  28.2  22.8   3.4   6.1  27.7 333263
1890  344  26.0  28.2  21.3   0.6   6.3  27.7 333263
1890  345  25.0  29.7  20.8   0.0   6.9  26.5 333263
1890  346  26.0  31.7  20.3   0.0   7.0  26.5 333263
1890  347  26.0  31.7  21.8   0.0   6.4  26.5 333263
1890  348  27.1  32.2  22.3   6.9   7.1  34.6 333263
1890  349  26.0  31.7  21.3  13.4   6.8  25.4 333263
1890  350  25.0  30.7  20.8   1.7   7.0  24.2 333263
1890  351  27.1  30.7  20.8   3.2   7.0  25.4 333263
1890  352  27.1  29.7  21.8  29.8   7.3  24.2 333263
1890  353  26.0  32.7  21.8  14.4   7.4  25.4 333263
1890  354  26.0  32.2  21.3   1.1   7.4  24.2 333263
1890  355  26.0  33.2  22.8   0.0   6.8  26.5 333263
1890  356  25.0  32.2  23.3   0.0   7.2  27.7 333263
1890  357  25.0  30.7  25.3   0.0   7.2  23.0 333263
1890  358  25.0  31.2  20.3   0.0   7.2  21.9 333263
1890  359  24.0  31.7  21.8  12.5   7.4  21.9 333263
1890  360  26.0  33.2  21.8   0.8   7.4  26.5 333263
1890  361  25.0  34.2  24.3   0.1   6.6  27.7 333263
1890  362  25.0  34.7  24.8  11.3   5.9  35.7 333263
1890  363  24.0  32.7  24.8  10.2   6.1  35.7 333263
1890  364  25.0  32.7  25.8  25.7   6.1  35.7 333263
1890  365  25.0  32.7  26.3   1.4   7.0  35.7 333263
1891    1  24.6  30.8  22.1   0.0   6.9  22.8 333263
1891    2  24.6  32.8  24.1   0.0   7.2  27.4 333263
1891    3  24.6  34.3  23.6   1.1   5.5  28.5 333263
1891    4  23.6  33.8  25.1   0.1   6.4  38.8 333263
1891    5  24.6  33.8  25.1   0.0   6.7  33.1 333263
1891    6  24.6  31.3  24.1   0.0   6.4  26.2 333263
1891    7  22.6  31.8  22.6   0.2   5.9  26.2 333263
1891    8  24.6  29.8  21.6   0.6   6.5  27.4 333263
1891    9  24.6  32.3  23.6   0.0   5.7  28.5 333263
1891   10  23.6  31.3  24.6   1.5   4.8  31.9 333263
1891   11  23.6  28.8  23.1   1.7   4.1  32.5 333263
1891   12  20.5  28.3  23.6   0.2   4.3  32.5 333263
1891   13  21.5  29.3  24.1   6.2   4.8  34.0 333263
1891   14  22.6  27.8  21.6  26.0   4.1  28.5 333263
1891   15  22.6  22.8  22.1  33.0   4.8  26.2 333263
1891   16  23.6  26.3  22.6  23.1   4.6  27.4 333263
1891   17  22.6  27.3  23.6   6.7   5.1  29.7 333263
1891   18  23.6  28.8  25.1   0.4   4.9  30.8 333263
1891   19  23.6  29.8  25.6   0.1   5.4  34.2 333263
1891   20  23.6  30.8  26.1   0.6   5.6  33.1 333263
1891   21  23.6  30.8  26.1   0.3   5.9  31.9 333263
1891   22  23.6  30.8  26.1   8.5   5.8  29.7 333263
1891   23  23.6  30.8  26.6   2.8   5.5  30.8 333263
1891   24  22.6  30.3  26.6   9.5   4.9  30.8 333263
1891   25  23.6  30.8  25.6   3.3   5.5  36.5 333263
1891   26  21.5  31.8  22.6   0.1   5.9  29.7 333263
1891   27  21.5  32.3  22.6   0.0   6.1  28.5 333263
1891   28  22.6  31.8  23.6  20.8   5.3  28.5 333263
1891   29  22.6  29.8  25.6   1.6   4.0  30.8 333263
1891   30  21.5  26.3  24.1   4.0   4.5  31.1 333263
1891   31  21.5  29.3  23.6   0.6   4.9  31.9 333263
1891   32  21.7  31.1  24.2   0.0   5.1  32.2 333263
1891   33  21.7  31.6  25.2   0.0   5.3  33.3 333263
1891   34  19.6  32.1  25.7   0.0   5.8  29.9 333263
1891   35  21.7  32.6  25.7   0.0   5.8  29.9 333263
1891   36  22.7  32.1  24.7   0.0   5.4  29.9 333263
1891   37  21.7  31.1  21.7  48.0   4.8  28.7 333263
1891   38  21.7  27.6  22.2   0.6   4.8  27.6 333263
1891   39  22.7  27.1  20.7   2.4   5.1  27.6 333263
1891   40  22.7  28.1  21.7   0.4   5.6  26.4 333263
1891   41  21.7  30.6  21.2   0.7   5.7  25.3 333263
1891   42  22.7  29.6  21.2   0.2   5.3  25.3 333263
1891   43  21.7  29.1  20.7   0.4   5.2  25.3 333263
1891   44  21.7  28.6  21.7   0.2   5.4  25.3 333263
1891   45  21.7  29.6  20.7   0.0   5.6  25.3 333263
1891   46  22.7  33.1  21.2   0.0   5.9  32.2 333263
1891   47  22.7  31.6  20.2   0.0   5.5  26.4 333263
1891   48  20.6  31.6  22.7   0.0   5.6  27.6 333263
1891   49  20.6  32.6  24.7   0.0   6.4  29.9 333263
1891   50  21.7  34.6  24.2   0.0   6.3  29.9 333263
1891   51  21.7  32.6  25.2   4.4   5.5  26.4 333263
1891   52  21.7  30.1  21.7   0.0   5.3  26.4 333263
1891   53  21.7  30.6  20.2   0.0   5.2  27.6 333263
1891   54  20.6  30.1  20.7   0.0   5.1  26.4 333263
1891   55  20.6  27.1  24.2   0.0   4.9  23.0 333263
1891   56  20.6  25.6  21.7   1.0   4.9  21.8 333263
1891   57  20.6  27.1  22.7   0.1   5.1  24.1 333263
1891   58  19.6  30.1  20.7   0.0   5.0  25.3 333263
1891   59  21.7  28.6  22.2   5.3   4.0  27.6 333263
1891   60  21.6  26.7  22.7  12.1   4.1  28.5 333263
1891   61  20.6  27.2  23.2   0.4   4.7  27.4 333263
1891   62  21.6  28.7  24.2   0.0   4.9  27.4 333263
1891   63  21.6  30.2  21.7   0.3   4.8  27.4 333263
1891   64  21.6  29.7  23.2   1.3   4.9  27.4 333263
1891   65  20.6  29.7  21.2   0.0   5.1  25.1 333263
1891   66  20.6  30.2  20.7  15.3   5.1  25.1 333263
1891   67  21.6  31.2  23.2   0.2   6.1  28.5 333263
1891   68  20.6  31.7  22.7  11.1   4.9  21.7 333263
1891   69  19.6  30.2  22.7   8.8   5.5  26.2 333263
1891   70  21.6  30.2  23.2   5.5   5.8  23.9 333263
1891   71  21.6  31.7  24.7  19.7   6.0  25.1 333263
1891   72  21.6  31.2  20.7   9.3   5.6  21.7 333263
1891   73  18.5  32.7  22.2   3.4   5.2  23.9 333263
1891   74  20.6  31.2  22.2   0.0   4.3  26.2 333263
1891   75  19.6  28.7  22.2   0.0   4.7  27.4 333263
1891   76  20.6  29.7  20.7   0.4   4.3  26.2 333263
1891   77  18.5  29.2  19.7   0.0   4.4  26.2 333263
1891   78  19.6  28.7  19.7   0.0   5.1  25.1 333263
1891   79  20.6  30.7  19.7   0.3   4.4  25.1 333263
1891   80  18.5  29.2  20.7   0.0   4.3  25.1 333263
1891   81  19.6  29.7  20.7   0.0   4.7  28.5 333263
1891   82  19.6  30.2  20.7   1.5   3.7  26.2 333263
1891   83  17.5  26.7  21.7   3.0   2.9  25.1 333263
1891   84  15.4  25.2  21.2   4.0   3.8  26.2 333263
1891   85  17.5  26.7  22.2   0.9   3.3  25.1 333263
1891   86  15.4  27.2  22.7   7.5   3.6  27.4 333263
1891   87  17.5  27.7  20.7   0.4   3.4  27.4 333263
1891   88  16.5  27.2  21.7   1.3   3.7  27.4 333263
1891   89  16.5  28.2  23.2   6.0   5.2  27.4 333263
1891   90  17.5  29.7  22.2   0.7   3.5  20.5 333263
1891   91  16.9  27.8  22.8   0.2   4.2  25.2 333263
1891   92  19.0  29.3  20.8   6.5   3.6  25.2 333263
1891   93  16.9  27.3  21.3   1.2   3.6  24.0 333263
1891   94  17.9  27.3  21.8   0.8   3.8  25.2 333263
1891   95  17.9  27.3  19.8   1.0   3.7  22.9 333263
1891   96  17.9  26.8  19.8   0.3   4.5  22.9 333263
1891   97  17.9  28.8  17.8   0.0   4.8  19.5 333263
1891   98  19.0  30.3  17.8   0.0   4.5  20.6 333263
1891   99  19.0  29.3  19.8   0.0   4.3  21.8 333263
1891  100  19.0  29.3  18.3   0.0   4.3  22.9 333263
1891  101  19.0  29.3  18.8   0.5   4.8  22.9 333263
1891  102  19.0  30.8  18.8   0.0   4.8  21.8 333263
1891  103  19.0  30.8  18.8   0.0   4.5  21.8 333263
1891  104  19.0  30.3  19.8   0.4   3.5  24.0 333263
1891  105  12.6  30.8  20.8   0.5   4.2  25.2 333263
1891  106  16.9  28.8  21.8   0.0   4.0  21.8 333263
1891  107  17.9  28.3  17.8   0.0   3.8  21.8 333263
1891  108  16.9  26.8  20.3   0.5   3.3  20.6 333263
1891  109  15.8  25.8  20.8   1.2   2.4  21.8 333263
1891  110  15.8  22.8  21.8   2.6   3.2  25.2 333263
1891  111  16.9  26.3  21.3  12.9   3.7  25.2 333263
1891  112  17.9  26.3  21.3   5.1   3.8  22.9 333263
1891  113  17.9  26.8  18.3   0.7   3.7  21.8 333263
1891  114  16.9  27.8  20.3   1.0   3.9  22.9 333263
1891  115  15.8  27.3  20.3   0.8   3.7  19.5 333263
1891  116  16.9  27.3  18.3   0.0   2.9  21.8 333263
1891  117  11.6  26.8  19.8   0.0   2.4  21.8 333263
1891  118   8.4  24.8  19.3   0.7   3.7  19.5 333263
1891  119  16.9  26.8  16.3   0.0   3.8  21.8 333263
1891  120  15.8  26.8  16.3   0.0   3.7  18.3 333263
1891  121  16.6  26.3  14.1   0.0   3.2  16.4 333263
1891  122  14.5  26.3  16.6   2.3   3.3  17.5 333263
1891  123  15.6  26.3  18.6   2.5   2.8  19.9 333263
1891  124  14.5  24.8  18.6   0.0   3.1  21.0 333263
1891  125  15.6  26.3  19.1  34.1   3.2  22.2 333263
1891  126  14.5  27.3  20.1   0.0   2.6  21.0 333263
1891  127  12.5  27.3  19.6   2.5   3.0  23.4 333263
1891  128  14.5  26.3  20.1   0.0   3.4  22.2 333263
1891  129  15.6  24.3  17.6   0.0   3.5  15.2 333263
1891  130  15.6  22.8  13.1   0.0   3.5  10.5 333263
1891  131  15.6  23.8  11.1   7.3   3.4  11.7 333263
1891  132  15.6  25.3  17.1   0.9   3.3  16.4 333263
1891  133  14.5  26.3  15.1   0.4   3.5  16.4 333263
1891  134  15.6  27.3  13.6   0.3   3.3  16.4 333263
1891  135  14.5  26.3  13.6   0.0   2.9  15.2 333263
1891  136  12.5  25.8  14.1   0.2   3.0  16.4 333263
1891  137  13.5  26.8  16.6   0.0   3.2  19.9 333263
1891  138  13.5  26.8  18.1   0.5   3.0  17.5 333263
1891  139  12.5  26.8  18.6   1.0   3.1  18.7 333263
1891  140  12.5  26.3  17.6   0.8   3.1  16.4 333263
1891  141  12.5  25.8  16.1   0.7   2.9  15.2 333263
1891  142  13.5  25.8  15.1  13.6   3.1  18.7 333263
1891  143  14.5  24.8  15.6   0.9   3.0  16.4 333263
1891  144  13.5  26.3  16.1   0.8   3.4  18.7 333263
1891  145  13.5  26.8  16.1   0.7   3.0  14.0 333263
1891  146  12.5  24.8  15.6   8.0   3.0  14.0 333263
1891  147  13.5  24.8  16.6   3.4   3.2  16.4 333263
1891  148  13.5  25.3  16.6   2.2   2.5  15.2 333263
1891  149  11.4  23.8  18.1  33.5   2.2  17.5 333263
1891  150  11.4  24.3  19.6  16.7   2.6  22.2 333263
1891  151  12.5  25.3  21.6   2.7   2.8  21.0 333263
1891  152  13.2  26.4  20.8   0.3   1.7  23.5 333263
1891  153   8.1  24.4  16.8   0.0   2.5  20.0 333263
1891  154  12.2  23.9  16.3   0.0   3.2  17.6 333263
1891  155  14.2  22.9  14.3   0.0   2.7  10.6 333263
1891  156  13.2  22.4  11.3   0.0   2.4  12.9 333263
1891  157  10.1  22.9  12.8   0.5   1.9  11.7 333263
1891  158  10.1  21.4  17.3  26.2   1.9  20.0 333263
1891  159  10.1  21.4  18.8  76.0   2.2  18.8 333263
1891  160  11.2  21.4  16.8   4.1   1.9  16.4 333263
1891  161   8.1  23.9  17.3   0.0   2.5  17.6 333263
1891  162  12.2  23.9  17.8   0.0   2.7  18.8 333263
1891  163  13.2  23.9  15.3   0.0   2.8  15.3 333263
1891  164  13.2  22.9  13.3   0.0   2.7  12.9 333263
1891  165  14.2  22.4  12.8   0.0   2.6  15.3 333263
1891  166  13.2  21.4  12.3   0.0   2.2  14.1 333263
1891  167  10.1  20.9  13.3   0.0   1.8  12.9 333263
1891  168   8.1  20.9  14.3   0.0   2.3  15.3 333263
1891  169  12.2  21.4  11.8   0.0   2.6  15.3 333263
1891  170  13.2  20.9   9.8   0.0   2.6  12.9 333263
1891  171  13.2  20.9   9.8   0.0   2.5  11.7 333263
1891  172  13.2  20.9  11.3   0.0   2.0  14.1 333263
1891  173   9.1  19.4  10.3   0.0   2.2  10.6 333263
1891  174  11.2  18.9   9.8   0.0   2.4  12.9 333263
1891  175  12.2  19.4  11.3   0.0   2.3  11.7 333263
1891  176  12.2  20.4  14.8   0.0   2.4  16.4 333263
1891  177  12.2  21.4  16.3   0.0   2.4  15.3 333263
1891  178  12.2  21.4  13.3   0.0   2.8  14.1 333263
1891  179  14.2  22.9   9.8   0.0   3.0  14.1 333263
1891  180  14.2  23.9  11.8   0.0   2.7  12.9 333263
1891  181  13.2  23.4   9.8   0.0   2.7  14.1 333263
1891  182  14.2  23.4  13.0   2.2   2.6  15.8 333263
1891  183  13.2  22.9  11.0   0.3   2.7  14.7 333263
1891  184  13.2  22.4   9.0   0.0   3.0  12.4 333263
1891  185  13.2  22.9   8.5   0.0   2.9  10.2 333263
1891  186  14.2  23.9   8.0   0.0   3.1  13.5 333263
1891  187  13.2  24.9  11.5   0.0   3.4  12.4 333263
1891  188  14.2  24.9  11.0   0.0   3.1  11.3 333263
1891  189  13.2  25.9  12.0   0.0   3.0  13.5 333263
1891  190  13.2  24.9  14.0   0.3   2.2  13.5 333263
1891  191  11.2  23.4  15.5  20.8   2.5  16.9 333263
1891  192  12.2  19.9  15.0   1.1   2.6  12.4 333263
1891  193  13.2  19.4   9.0   0.0   2.8  11.3 333263
1891  194  14.2  20.4  12.5   0.0   2.8  11.3 333263
1891  195  14.2  20.4  11.0   0.0   2.4  11.3 333263
1891  196  11.2  20.9  11.0   0.0   2.8  11.3 333263
1891  197  14.2  19.9  11.0   0.0   2.9  11.3 333263
1891  198  14.2  20.9   9.5   0.0   3.0  10.2 333263
1891  199  14.2  20.4  10.5   1.1   3.3   9.0 333263
1891  200  15.3  21.9  13.0   0.0   3.3   9.0 333263
1891  201  15.3  23.4  12.0   0.0   3.0  10.2 333263
1891  202  13.2  24.4  10.5   0.0   2.7  12.4 333263
1891  203  12.2  22.9  11.5   0.0   2.8  12.4 333263
1891  204  13.2  23.4  13.0   0.0   2.9  13.5 333263
1891  205  15.3  22.4  12.0   0.0   2.5  14.7 333263
1891  206  12.2  19.9  10.5   0.0   3.0  10.2 333263
1891  207  15.3  20.9  12.0   0.0   3.1  11.3 333263
1891  208  15.3  22.9  12.5   0.0   2.9  12.4 333263
1891  209  14.2  22.9  13.0   0.0   2.9  13.5 333263
1891  210  14.2  23.9  15.0   1.6   3.1  15.8 333263
1891  211  15.3  22.9  12.5   0.4   3.2  12.4 333263
1891  212  16.3  23.9  12.0   1.7   2.3  13.5 333263
1891  213  13.1  21.7  13.7  24.5   3.1  17.1 333263
1891  214  15.1  21.7  14.7   2.8   3.0  13.7 333263
1891  215  13.1  21.2  12.7   0.0   2.5  11.4 333263
1891  216  12.1  20.7  12.7   0.0   2.6  13.7 333263
1891  217  11.1  22.2  12.7   0.0   3.3  13.7 333263
1891  218  13.1  22.7  11.2   0.0   3.5  11.4 333263
1891  219  16.1  23.7  11.7   0.0   3.4  13.7 333263
1891  220  16.1  24.7  12.2   0.0   3.0  14.8 333263
1891  221  13.1  24.7  14.7   3.3   3.5  16.0 333263
1891  222  16.1  24.7  15.2   3.7   2.8  16.0 333263
1891  223  15.1  23.7  16.2   7.8   3.0  18.2 333263
1891  224  16.1  22.7  13.2   0.4   3.9  16.0 333263
1891  225  18.1  23.2  13.7   0.0   4.0  12.5 333263
1891  226  18.1  25.2  11.2   0.0   3.1  13.7 333263
1891  227  13.1  24.7  11.7   0.2   3.6  14.8 333263
1891  228  15.1  23.2  11.2   0.0   3.7  11.4 333263
1891  229  16.1  24.7  11.2   0.0   3.7  13.7 333263
1891  230  17.1  23.7  11.2   0.0   4.3  12.5 333263
1891  231  18.1  23.2   8.2   0.0   3.9   8.0 333263
1891  232  18.1  22.2   8.7   0.0   4.1  10.3 333263
1891  233  18.1  21.7   8.7   0.0   3.9   8.0 333263
1891  234  18.1  23.7   8.2   0.0   3.5  11.4 333263
1891  235  17.1  24.7  10.2   0.0   3.9  14.8 333263
1891  236  18.1  24.7  11.7   0.0   4.0  13.7 333263
1891  237  18.1  23.7   9.7   0.0   4.0  11.4 333263
1891  238  18.1  24.7  10.7   0.0   3.4  12.5 333263
1891  239  16.1  23.2  14.2   1.6   3.7  13.7 333263
1891  240  17.1  23.2  13.2   0.0   4.2  12.5 333263
1891  241  19.2  24.2  11.7   0.0   4.3  11.4 333263
1891  242  19.2  26.2  13.2   0.4   3.8  13.7 333263
1891  243  19.2  23.7  14.2   1.0   3.4  14.8 333263
1891  244  17.1  22.8  15.4   0.4   3.9  16.8 333263
1891  245  18.1  24.3  16.9   0.2   4.0  16.8 333263
1891  246  18.1  25.8  15.4   0.4   4.3  17.9 333263
1891  247  19.1  25.8  17.4   0.0   4.2  17.9 333263
1891  248  19.1  26.8  17.9   1.2   3.6  20.2 333263
1891  249  14.1  26.3  18.4   2.0   4.9  19.0 333263
1891  250  19.1  23.8  13.4   0.0   4.7  11.2 333263
1891  251  20.1  23.8  11.4   0.0   4.9  12.3 333263
1891  252  20.1  24.8  10.9   0.0   5.3  12.3 333263
1891  253  20.1  27.3  11.4   0.0   5.5  13.4 333263
1891  254  21.1  26.3  12.4   0.0   4.9  12.3 333263
1891  255  21.1  25.3  11.4   0.0   4.5  13.4 333263
1891  256  18.1  25.3  12.9   3.2   3.4  14.6 333263
1891  257  14.1  23.8  17.9  10.7   4.2  16.8 333263
1891  258  19.1  23.8  15.4   0.6   4.0  15.7 333263
1891  259  21.1  22.3  14.9   0.0   4.4  15.7 333263
1891  260  22.1  24.3  13.4   0.0   4.3  15.7 333263
1891  261  19.1  26.3  12.4   0.0   5.1  16.8 333263
1891  262  22.1  27.3  15.4   0.0   4.6  16.8 333263
1891  263  19.1  25.8  14.9   0.0   4.7  15.7 333263
1891  264  19.1  23.3  16.4   0.0   4.5  12.3 333263
1891  265  19.1  23.3  12.4   0.0   4.4  12.3 333263
1891  266  22.1  23.3  14.4   0.8   4.9  15.7 333263
1891  267  23.1  24.8  11.4   0.6   4.4  14.6 333263
1891  268  20.1  24.3  12.9   2.7   4.2  14.6 333263
1891  269  21.1  23.3  15.4   3.6   3.2  15.7 333263
1891  270  18.1  21.3  15.9   8.8   3.4  16.8 333263
1891  271  18.1  20.8  15.4   0.7   4.2  15.7 333263
1891  272  21.1  21.8  13.9   2.3   4.2  13.4 333263
1891  273  22.1  23.3  13.9   0.6   4.7  15.7 333263
1891  274  23.4  24.1  13.2   0.8   4.7  17.2 333263
1891  275  22.4  25.6  15.2   0.0   4.5  19.5 333263
1891  276  20.3  27.1  13.2   0.0   4.9  20.6 333263
1891  277  20.3  27.1  17.2   0.7   5.1  19.5 333263
1891  278  22.4  23.6  15.2   0.1   4.8  14.9 333263
1891  279  22.4  23.1  13.2   0.0   5.3  14.9 333263
1891  280  21.4  25.1  14.7   0.0   4.5  13.8 333263
1891  281  19.3  25.1  17.2   0.0   5.3  18.4 333263
1891  282  22.4  28.1  17.2   0.0   6.3  20.6 333263
1891  283  23.4  29.6  17.7   0.0   5.5  18.4 333263
1891  284  22.4  30.1  18.2  13.9   6.0  22.9 333263
1891  285  21.4  30.1  17.2   1.2   5.5  19.5 333263
1891  286  22.4  29.1  16.7   9.8   5.2  20.6 333263
1891  287  22.4  27.1  16.2   1.5   5.5  19.5 333263
1891  288  22.4  27.1  16.2   0.0   5.3  17.2 333263
1891  289  18.3  26.6  14.2   9.5   5.0  13.8 333263
1891  290  19.3  26.6  19.2   0.7   5.1  18.4 333263
1891  291  23.4  27.1  18.2   0.0   4.9  21.8 333263
1891  292  21.4  27.6  16.7   0.0   5.4  20.6 333263
1891  293  22.4  29.1  18.2   9.3   5.5  21.8 333263
1891  294  22.4  29.1  16.7   1.5   5.3  20.6 333263
1891  295  23.4  26.6  18.2   2.2   4.8  19.5 333263
1891  296  23.4  25.6  18.2   0.0   4.6  20.6 333263
1891  297  23.4  24.1  16.2   0.1   5.8  19.5 333263
1891  298  23.4  26.1  14.7   0.0   5.4  13.8 333263
1891  299  24.4  27.1  15.2   0.0   6.2  19.5 333263
1891  300  24.4  31.1  17.7  18.1   5.6  21.8 333263
1891  301  18.3  31.1  19.2   7.5   6.2  20.6 333263
1891  302  23.4  30.6  21.2   2.0   6.2  22.9 333263
1891  303  17.3  32.6  22.2   0.0   7.1  20.6 333263
1891  304  22.4  33.1  19.7   4.5   7.0  20.6 333263
1891  305  21.6  33.3  21.3   2.9   7.1  23.0 333263
1891  306  23.6  30.3  22.3   0.1   6.4  19.6 333263
1891  307  23.6  28.8  16.8   0.0   5.5  18.4 333263
1891  308  17.5  30.3  17.8   0.0   6.2  20.7 333263
1891  309  23.6  29.8  18.3   0.0   6.5  21.9 333263
1891  310  22.6  30.3  19.3   0.0   5.8  20.7 333263
1891  311  22.6  28.8  19.8   0.0   6.0  21.9 333263
1891  312  21.6  30.8  19.3   0.0   6.6  23.0 333263
1891  313  22.6  31.3  19.8   0.0   5.3  21.9 333263
1891  314  17.5  30.8  20.8   0.0   6.8  24.2 333263
1891  315  23.6  31.8  21.8   0.8   7.5  24.2 333263
1891  316  25.7  32.3  20.8   1.5   6.5  21.9 333263
1891  317  25.7  28.3  18.8   0.0   5.9  19.6 333263
1891  318  24.7  30.3  19.3   0.0   6.8  25.3 333263
1891  319  25.7  29.8  19.3   0.0   6.9  20.7 333263
1891  320  26.7  31.8  20.8   0.0   7.1  25.3 333263
1891  321  24.7  33.3  21.8   0.0   7.6  25.3 333263
1891  322  25.7  33.8  20.3   3.8   7.4  24.2 333263
1891  323  23.6  33.3  21.8   0.8   5.9  23.0 333263
1891  324  22.6  31.3  22.3   0.2   3.8  26.5 333263
1891  325  13.4  28.8  22.3  30.4   6.2  25.3 333263
1891  326  25.7  27.3  19.3   2.8   6.3  20.7 333263
1891  327  25.7  27.8  18.8   0.0   5.9  19.6 333263
1891  328  24.7  28.8  19.3   0.0   5.5  23.0 333263
1891  329  22.6  30.3  21.8   0.0   4.6  26.5 333263
1891  330  19.5  27.8  21.8   0.0   5.7  25.3 333263
1891  331  19.5  31.3  22.3   0.0   6.8  25.3 333263
1891  332  26.7  31.8  20.8   0.7   7.5  26.5 333263
1891  333  25.7  31.8  21.3  19.6   4.5  20.7 333263
1891  334  15.4  27.8  21.8   6.7   3.2  21.9 333263
1891  335  13.5  23.2  20.3   1.9   4.5  23.0 333263
1891  336  20.8  23.2  21.3  11.3   4.1  25.4 333263
1891  337  18.7  23.7  21.3  37.0   6.6  25.4 333263
1891  338  25.0  30.7  20.3   1.7   7.3  25.4 333263
1891  339  26.0  31.7  22.3   0.0   7.8  24.2 333263
1891  340  26.0  34.2  21.3  11.7   7.3  24.2 333263
1891  341  25.0  31.2  19.3   1.1   6.5  20.7 333263
1891  342  24.0  30.2  21.3  22.5   7.0  24.2 333263
1891  343  26.0  31.7  19.8   0.4   7.6  25.4 333263
1891  344  26.0  34.2  24.3   0.4   7.1  27.7 333263
1891  345  24.0  34.2  23.8  16.3   6.6  28.8 333263
1891  346  24.0  33.7  23.8  14.0   7.9  31.1 333263
1891  347  26.0  33.7  22.3   0.6   8.0  24.2 333263
1891  348  26.0  33.2  21.3   0.0   7.3  21.9 333263
1891  349  24.0  34.2  21.8   0.0   8.0  25.4 333263
1891  350  26.0  35.7  25.3   0.0   8.1  28.8 333263
1891  351  27.1  34.2  23.3  17.5   7.8  25.4 333263
1891  352  27.1  32.7  23.3   0.0   7.6  24.2 333263
1891  353  27.1  32.2  22.3   1.0   7.6  24.2 333263
1891  354  27.1  31.2  19.8   0.4   6.9  21.9 333263
1891  355  26.0  29.7  19.8   0.0   6.7  23.0 333263
1891  356  25.0  29.7  20.3   0.0   7.4  23.0 333263
1891  357  26.0  32.2  20.8   0.0   8.3  24.2 333263
1891  358  27.1  35.2  22.3   0.0   8.2  25.4 333263
1891  359  26.0  35.2  22.8   0.0   8.1  24.2 333263
1891  360  26.0  33.2  20.8   0.0   7.1  20.7 333263
1891  361  25.0  32.7  21.8   0.0   7.1  26.5 333263
1891  362  26.0  32.2  22.8   0.0   7.4  27.7 333263
1891  363  25.0  34.2  23.3   0.0   7.3  27.7 333263
1891  364  25.0  34.7  23.8   0.2   6.9  30.0 333263
1891  365  27.1  35.7  23.3   0.0   8.1  39.2 333263
1892    1  23.6  35.3  24.6   0.5   7.0  25.1 333263
1892    2  23.6  34.8  24.6  15.0   8.2  30.8 333263
1892    3  25.6  34.3  23.6   0.8   7.5  24.0 333263
1892    4  25.6  32.8  23.6   0.0   6.5  25.1 333263
1892    5  24.6  30.8  24.1   0.0   7.4  26.2 333263
1892    6  24.6  34.3  21.6   0.0   6.6  26.2 333263
1892    7  24.6  34.8  24.6   0.0   8.2  34.2 333263
1892    8  25.6  34.8  24.6   0.0   7.2  25.1 333263
1892    9  25.6  32.8  24.1   0.4   6.1  27.4 333263
1892   10  23.6  31.3  24.6   5.5   6.8  28.5 333263
1892   11  24.6  32.8  24.1   0.4   4.9  28.5 333263
1892   12  20.5  30.8  22.6  47.1   6.8  30.8 333263
1892   13  24.6  31.3  21.1  21.8   6.1  24.0 333263
1892   14  24.6  31.8  21.6   0.0   6.7  29.7 333263
1892   15  23.6  33.3  23.6   0.9   6.9  28.5 333263
1892   16  25.6  32.3  23.1  17.8   6.0  27.4 333263
1892   17  23.6  32.3  21.1   0.5   6.2  29.7 333263
1892   18  23.6  30.8  23.1   1.5   5.5  26.2 333263
1892   19  23.6  28.8  21.6   3.1   5.3  27.4 333263
1892   20  23.6  28.8  20.6   0.1   5.8  27.4 333263
1892   21  23.6  30.8  21.1   0.0   6.0  28.5 333263
1892   22  23.6  31.8  23.1   3.7   5.7  29.7 333263
1892   23  20.5  28.8  24.1   0.6   5.6  22.8 333263
1892   24  23.6  28.8  23.6   0.5   5.4  27.4 333263
1892   25  21.5  29.8  21.1   0.0   5.7  26.2 333263
1892   26  21.5  30.3  21.6   0.0   6.0  26.2 333263
1892   27  22.6  30.8  22.6   0.0   6.3  26.2 333263
1892   28  21.5  31.8  24.1   0.0   6.8  26.2 333263
1892   29  22.6  32.3  24.6   0.6   7.1  25.1 333263
1892   30  23.6  32.3  25.1   0.1   5.9  25.1 333263
1892   31  20.5  31.8  24.6   0.0   6.4  27.4 333263
1892   32  23.7  32.6  22.7   0.0   6.9  26.4 333263
1892   33  24.8  33.1  21.2   0.0   7.2  25.3 333263
1892   34  23.7  32.6  22.2   0.0   7.2  20.7 333263
1892   35  24.8  32.6  22.7   0.0   6.8  23.0 333263
1892   36  24.8  32.6  20.7   0.0   6.5  25.3 333263
1892   37  25.8  31.1  22.2   0.0   7.0  26.4 333263
1892   38  24.8  32.6  22.2   0.0   7.2  24.1 333263
1892   39  23.7  35.1  23.2   0.0   7.5  26.4 333263
1892   40  24.8  35.1  22.7   3.6   4.4  26.4 333263
1892   41  12.4  33.1  25.2   0.1   6.3  28.7 333263
1892   42  20.6  33.6  23.2   5.0   7.5  27.6 333263
1892   43  23.7  35.6  22.2   0.2   7.3  25.3 333263
1892   44  23.7  33.6  22.7   0.0   5.5  23.0 333263
1892   45  19.6  32.1  23.2   0.0   6.2  27.6 333263
1892   46  23.7  31.6  24.2   6.5   5.9  27.6 333263
1892   47  22.7  31.6  23.7   1.0   5.6  27.6 333263
1892   48  22.7  31.6  22.2   0.0   6.1  29.9 333263
1892   49  22.7  32.1  21.7   0.2   5.5  26.4 333263
1892   50  20.6  30.6  20.7   1.7   5.9  25.3 333263
1892   51  22.7  30.1  21.2   0.1   6.1  24.1 333263
1892   52  21.7  33.1  20.7   2.4   6.3  26.4 333263
1892   53  23.7  32.6  20.7   0.1   6.1  27.6 333263
1892   54  20.6  34.1  24.7   0.0   6.2  28.7 333263
1892   55  21.7  34.6  23.2   0.0   7.1  31.0 333263
1892   56  21.7  36.6  23.2   0.0   7.3  28.7 333263
1892   57  20.6  36.1  25.2  37.1   6.7  25.3 333263
1892   58  22.7  33.1  22.7   1.4   5.9  25.3 333263
1892   59  21.7  32.1  21.7   0.0   4.9  26.4 333263
1892   60  15.5  33.1  23.7   0.0   5.1  28.7 333263
1892   61  17.5  32.7  24.7   1.3   5.4  27.4 333263
1892   62  20.6  32.2  23.7   1.5   6.0  28.5 333263
1892   63  22.7  32.2  24.2   0.3   5.8  26.2 333263
1892   64  22.7  31.2  21.2   0.0   4.7  23.9 333263
1892   65  19.6  30.7  22.7   0.0   5.5  27.4 333263
1892   66  20.6  33.2  23.7   0.4   5.7  28.5 333263
1892   67  20.6  32.7  25.2   3.0   4.9  27.4 333263
1892   68  19.6  32.2  25.2   0.3   5.3  30.8 333263
1892   69  22.7  31.2  23.2   3.8   4.8  28.5 333263
1892   70  20.6  30.2  23.2   6.6   4.7  27.4 333263
1892   71  18.5  31.2  24.7   8.4   4.8  28.5 333263
1892   72  18.5  31.2  25.7  38.5   4.4  28.5 333263
1892   73  18.5  29.7  23.7 193.5   3.7  27.4 333263
1892   74  16.5  28.2  23.2   7.8   5.5  27.4 333263
1892   75  20.6  32.7  24.2   0.1   6.0  28.5 333263
1892   76  19.6  33.7  23.2   0.0   5.5  25.1 333263
1892   77  19.6  32.7  24.7 100.7   3.9  27.4 333263
1892   78  14.4  30.2  24.2  21.6   4.7  27.4 333263
1892   79  20.6  29.2  22.7   1.3   5.6  27.4 333263
1892   80  20.6  32.2  23.7   0.1   4.7  26.2 333263
1892   81  19.6  31.2  24.2   0.9   4.7  29.6 333263
1892   82  19.6  29.7  22.7   1.6   4.7  26.2 333263
1892   83  19.6  30.7  22.2   0.4   4.4  27.4 333263
1892   84  15.4  29.7  23.2  51.1   4.7  23.9 333263
1892   85  19.6  28.7  23.2  16.0   4.6  25.1 333263
1892   86  19.6  29.2  23.7  10.2   5.6  26.2 333263
1892   87  19.6  32.7  23.2   9.4   5.3  25.1 333263
1892   88  20.6  31.2  23.2   0.7   4.6  26.2 333263
1892   89  16.5  29.2  23.2   0.0   5.2  22.8 333263
1892   90  20.6  29.2  19.7   0.0   4.4  21.7 333263
1892   91  16.5  29.2  22.2   0.0   4.6  23.9 333263
1892   92  20.0  29.8  22.3   2.8   3.0  24.0 333263
1892   93  12.6  26.8  23.8  56.9   3.6  24.0 333263
1892   94  19.0  26.8  23.3  33.4   3.9  26.3 333263
1892   95  19.0  28.3  24.3  25.4   4.5  26.3 333263
1892   96  19.0  29.8  23.8   9.8   4.5  24.0 333263
1892   97  20.0  30.3  23.3   3.5   4.5  26.3 333263
1892   98  19.0  30.3  21.3   0.0   4.6  24.0 333263
1892   99  17.9  31.3  20.8   0.0   4.5  24.0 333263
1892  100  16.9  31.3  20.3   0.0   4.1  22.9 333263
1892  101  14.8  29.3  20.3   5.0   4.5  20.6 333263
1892  102  19.0  28.3  17.8   0.7   3.9  19.5 333263
1892  103  19.0  25.8  16.3   0.0   4.3  19.5 333263
1892  104  19.0  25.8  14.3   0.0   4.1  16.0 333263
1892  105  19.0  24.8  14.3   0.0   4.1  16.0 333263
1892  106  17.9  25.8  14.3   0.0   4.6  16.0 333263
1892  107  19.0  27.3  14.8   0.0   4.3  16.0 333263
1892  108  17.9  27.3  14.8   0.0   4.8  17.2 333263
1892  109  17.9  29.3  16.3   0.1   3.6  17.2 333263
1892  110  13.7  28.3  19.3   8.7   2.1  20.6 333263
1892  111   8.4  24.8  19.8  72.9   3.3  21.8 333263
1892  112  13.7  26.3  21.3   2.5   3.8  21.8 333263
1892  113  17.9  27.8  18.8   0.0   4.5  22.9 333263
1892  114  17.9  27.3  17.8   0.0   4.2  17.2 333263
1892  115  17.9  26.8  16.8   0.0   4.4  17.2 333263
1892  116  16.9  27.8  16.8   1.4   4.3  17.2 333263
1892  117  17.9  26.8  18.8   0.3   3.2  18.3 333263
1892  118  15.8  25.3  17.3   1.8   3.9  20.6 333263
1892  119  15.8  27.8  18.3   3.2   3.8  19.5 333263
1892  120  14.8  27.8  17.8   0.5   3.9  19.5 333263
1892  121  16.9  26.3  17.3   0.0   3.2  18.3 333263
1892  122  15.6  25.3  15.1   0.0   3.2  18.7 333263
1892  123  15.6  24.3  15.1   0.0   3.2  17.5 333263
1892  124  15.6  23.3  15.6   0.0   3.1  16.4 333263
1892  125  15.6  22.8  12.6   0.0   3.5  15.2 333263
1892  126  15.6  26.3  15.1   0.0   3.2  15.2 333263
1892  127  14.5  26.3  14.6   0.0   3.4  17.5 333263
1892  128  15.6  26.8  14.6   0.0   3.1  17.5 333263
1892  129  13.5  26.8  18.1   3.9   3.1  18.7 333263
1892  130  15.6  25.8  19.6   9.3   3.5  21.0 333263
1892  131  15.6  28.8  18.6   3.1   3.8  19.9 333263
1892  132  15.6  29.8  20.1   0.5   3.7  19.9 333263
1892  133  14.5  29.3  21.1   0.0   3.4  18.7 333263
1892  134  13.5  28.8  20.1   6.2   3.2  18.7 333263
1892  135  12.5  27.8  20.6   7.9   3.4  17.5 333263
1892  136  14.5  27.3  21.1   4.0   3.2  19.9 333263
1892  137  13.5  26.8  20.6   1.0   3.0  18.7 333263
1892  138  11.4  27.8  21.6  25.8   3.3  18.7 333263
1892  139  13.5  25.8  19.1   0.0   3.0  16.4 333263
1892  140  13.5  24.8  14.6   0.0   2.7  16.4 333263
1892  141  11.4  24.8  17.6   3.9   2.1  16.4 333263
1892  142   9.4  22.8  19.6  16.4   3.0  18.7 333263
1892  143  13.5  24.3  19.1   0.7   3.1  17.5 333263
1892  144  14.5  24.3  16.6   0.0   3.1  16.4 333263
1892  145  13.5  25.3  15.6   0.0   3.0  16.4 333263
1892  146  12.5  25.8  15.6   4.7   3.0  16.4 333263
1892  147  12.5  25.8  18.6   0.1   3.1  16.4 333263
1892  148  12.5  25.8  19.6   1.9   3.2  16.4 333263
1892  149  13.5  26.3  19.1   6.8   2.9  17.5 333263
1892  150  12.5  26.8  20.1   1.7   2.2  19.9 333263
1892  151   7.3  26.8  19.6   0.1   3.2  18.7 333263
1892  152  13.5  26.3  21.1   0.0   2.6  18.7 333263
1892  153  12.2  24.4  18.8   6.4   2.7  17.6 333263
1892  154  13.2  21.4  14.3   0.1   2.6  12.9 333263
1892  155  13.2  21.9  11.8   0.0   2.7  14.1 333263
1892  156  13.2  23.4  14.3   0.0   2.6  15.3 333263
1892  157  12.2  25.4  17.3   0.0   2.3  17.6 333263
1892  158  10.1  24.9  15.8   0.0   3.0  16.4 333263
1892  159  13.2  25.9  17.8   0.0   2.6  16.4 333263
1892  160  12.2  25.9  18.3   4.1   3.0  18.8 333263
1892  161  13.2  25.4  17.8   0.1   2.5  15.3 333263
1892  162  14.2  20.9  12.3   0.0   2.7  16.4 333263
1892  163  14.2  20.9   8.8   0.0   2.8  12.9 333263
1892  164  14.2  22.4   9.8   2.9   2.7  12.9 333263
1892  165  12.2  24.4  12.8  15.1   2.1  12.9 333263
1892  166  10.1  22.4  16.8  45.4   2.6  16.4 333263
1892  167  11.2  24.4  19.8  45.5   3.1  15.3 333263
1892  168  13.2  26.4  18.3   1.8   3.0  15.3 333263
1892  169  13.2  25.4  17.8   0.0   2.4  15.3 333263
1892  170  11.2  23.4  12.8   0.0   2.9  14.1 333263
1892  171  13.2  24.4  13.3   0.0   3.0  14.1 333263
1892  172  14.2  23.9  13.3   0.0   2.6  14.1 333263
1892  173  13.2  22.4  10.3   0.0   2.6  14.1 333263
1892  174  13.2  22.4  10.3   0.0   1.9  14.1 333263
1892  175   9.1  18.9  11.3   0.0   2.6  11.7 333263
1892  176  14.2  17.4   7.8   0.0   2.6  10.6 333263
1892  177  13.2  20.9   8.8   0.0   2.9  11.7 333263
1892  178  14.2  22.4  10.3   0.0   2.8  11.7 333263
1892  179  13.2  23.9  12.3   0.0   3.0  12.9 333263
1892  180  13.2  24.4  12.3   0.0   3.0  12.9 333263
1892  181  13.2  24.9  14.3  12.5   3.0  12.9 333263
1892  182  13.2  24.4  16.8   0.1   3.0  14.1 333263
1892  183  13.2  23.4  16.0   1.4   2.0  12.4 333263
1892  184   9.2  22.4  16.0   2.7   2.4  15.8 333263
1892  185  10.2  22.9  17.0   0.1   2.7  14.7 333263
1892  186  13.2  24.4  16.0   0.3   3.3  16.9 333263
1892  187  14.2  24.4  13.0   0.0   1.9  12.4 333263
1892  188   8.1  24.4  15.5   0.7   2.8  18.0 333263
1892  189  12.2  23.4  16.0   0.1   2.7  14.7 333263
1892  190  13.2  20.9  11.5   0.0   2.6  11.3 333263
1892  191  13.2  19.4   8.5   0.0   2.6  10.2 333263
1892  192  14.2  18.4   9.0   0.0   2.9  11.3 333263
1892  193  14.2  19.4   9.0   0.0   3.0   9.0 333263
1892  194  14.2  21.9  10.0   0.0   3.0  10.2 333263
1892  195  14.2  21.9   9.0   0.0   3.0  10.2 333263
1892  196  14.2  21.9   9.0   0.2   2.8  10.2 333263
1892  197  14.2  22.9  12.5   9.3   3.3  14.7 333263
1892  198  14.2  25.9  17.0   0.9   3.5  13.5 333263
1892  199  14.2  26.9  17.0   0.0   3.7  14.7 333263
1892  200  15.3  26.9  14.0   0.0   3.5  12.4 333263
1892  201  15.3  25.9  10.5   0.0   3.7  12.4 333263
1892  202  15.3  25.4  11.0   0.0   3.2  10.2 333263
1892  203  15.3  23.4   9.0   0.0   3.3  11.3 333263
1892  204  15.3  23.4   9.0   0.0   3.2  10.2 333263
1892  205  15.3  22.9   8.0   0.0   3.1  10.2 333263
1892  206  15.3  22.4   8.0   0.0   3.1  11.3 333263
1892  207  15.3  23.4   9.5   0.0   3.1  12.4 333263
1892  208  13.2  22.9  13.0   2.5   2.9  10.2 333263
1892  209  13.2  23.4  15.5   0.6   2.6  13.5 333263
1892  210  11.2  23.9  16.0   1.5   3.4  14.7 333263
1892  211  15.3  25.4  15.0   0.3   3.3  13.5 333263
1892  212  15.3  24.9  12.5   3.3   2.6  12.4 333263
1892  213  11.2  24.9  15.5   3.6   2.8  15.8 333263
1892  214  12.1  26.2  16.7   0.3   3.5  19.4 333263
1892  215  16.1  25.7  14.2   0.0   3.8  17.1 333263
1892  216  16.1  23.7  11.7   0.0   3.9  11.4 333263
1892  217  16.1  23.7   8.7   0.0   3.7  10.3 333263
1892  218  16.1  23.2   9.2   0.0   3.8  11.4 333263
1892  219  16.1  24.2   8.2   0.0   3.6  11.4 333263
1892  220  15.1  24.2  12.2   0.0   3.8  12.5 333263
1892  221  16.1  25.7  10.2   0.0   3.9  13.7 333263
1892  222  16.1  26.7  12.7   0.0   4.4  14.8 333263
1892  223  17.1  26.2  14.2   0.0   4.3  12.5 333263
1892  224  17.1  24.7   8.7   0.0   4.8   9.1 333263
1892  225  18.1  25.7   8.7   0.0   3.6   8.0 333263
1892  226  13.1  26.2  11.2   0.0   4.1  13.7 333263
1892  227  17.1  27.2  14.2   0.0   4.3  16.0 333263
1892  228  17.1  26.7  12.2   0.0   4.1  12.5 333263
1892  229  17.1  25.2   9.2   0.0   3.2  11.4 333263
1892  230  10.1  25.7  11.7   0.0   3.7  12.5 333263
1892  231  15.1  24.7  12.7   0.0   3.9  13.7 333263
1892  232  18.1  24.7  11.2   0.0   4.0  13.7 333263
1892  233  18.1  25.2  11.2   0.0   3.8  13.7 333263
1892  234  16.1  27.2  15.7   0.0   3.7  17.1 333263
1892  235  17.1  26.2  14.7   0.1   4.7  17.1 333263
1892  236  18.1  26.2  15.2   0.0   3.7  11.4 333263
1892  237  15.1  25.7  10.7   0.0   3.6  13.7 333263
1892  238  14.1  27.2  14.2   2.1   3.6  17.1 333263
1892  239  14.1  26.7  17.7   3.9   4.5  17.1 333263
1892  240  18.1  24.7  14.7   0.6   4.1  10.3 333263
1892  241  19.2  22.7  12.2   0.0   3.3  10.3 333263
1892  242  10.1  25.2  12.2   0.0   4.8  11.4 333263
1892  243  19.2  28.7  14.7   0.0   5.0  16.0 333263
1892  244  19.2  29.2  19.2   0.0   4.4  16.0 333263
1892  245  17.1  26.8  16.4   0.0   5.3  17.9 333263
1892  246  19.1  27.3  15.9   0.0   4.1  14.6 333263
1892  247  10.1  26.8  13.9   1.6   4.2  13.4 333263
1892  248  15.1  26.8  16.9   0.2   2.9  17.9 333263
1892  249  11.1  25.3  15.4   0.9   4.6  19.0 333263
1892  250  20.1  25.8  18.4   0.2   4.9  17.9 333263
1892  251  18.1  27.3  15.4   0.0   4.8  15.7 333263
1892  252  20.1  25.8  13.9   0.1   4.3  14.6 333263
1892  253  19.1  25.3  16.4   0.3   4.2  16.8 333263
1892  254  17.1  25.3  17.9   1.6   4.2  16.8 333263
1892  255  16.1  24.3  16.9   4.8   3.2  14.6 333263
1892  256  14.1  22.8  16.9   1.1   3.5  16.8 333263
1892  257  19.1  22.8  14.9   5.3   3.5  17.9 333263
1892  258  17.1  24.8  16.4   0.2   5.4  19.0 333263
1892  259  21.1  27.8  15.4   0.0   5.1  15.7 333263
1892  260  21.1  26.3  17.4   0.1   4.4  15.7 333263
1892  261  21.1  24.3  12.9   0.0   4.4  15.7 333263
1892  262  22.1  25.8  12.4   0.0   5.4  17.9 333263
1892  263  21.1  26.3  13.9   0.1   4.6  12.3 333263
1892  264  21.1  27.3  17.4   0.2   4.6  20.2 333263
1892  265  19.1  27.3  18.4   0.0   4.7  19.0 333263
1892  266  20.1  26.3  16.4   0.0   4.4  16.8 333263
1892  267  17.1  23.8  16.9   1.3   5.3  13.4 333263
1892  268  21.1  21.3  11.9   0.0   4.7   6.7 333263
1892  269  23.1  24.3  15.4   0.4   5.2  15.7 333263
1892  270  21.1  27.3  11.9   0.0   6.2  14.6 333263
1892  271  23.1  29.3  14.9   0.0   5.2  14.6 333263
1892  272  18.1  29.8  16.9   0.0   5.2  17.9 333263
1892  273  23.1  28.3  20.9   0.6   4.8  21.3 333263
1892  274  19.1  27.8  16.9   0.1   5.1  17.9 333263
1892  275  21.4  26.6  18.7  10.4   4.4  19.5 333263
1892  276  22.4  26.6  18.7   2.0   5.0  24.1 333263
1892  277  23.4  27.6  16.7   0.1   5.2  21.8 333263
1892  278  23.4  29.1  16.7   0.0   6.4  22.9 333263
1892  279  23.4  31.6  18.2   0.0   5.9  21.8 333263
1892  280  23.4  29.6  20.2   0.0   6.5  21.8 333263
1892  281  23.4  30.6  19.2   0.1   5.7  19.5 333263
1892  282  23.4  28.6  17.2   0.0   5.2  19.5 333263
1892  283  21.4  29.1  19.2   0.0   4.8  22.9 333263
1892  284  15.3  30.1  21.7   0.0   6.4  21.8 333263
1892  285  22.4  31.1  22.2   3.9   6.8  21.8 333263
1892  286  22.4  34.1  21.7   0.1   6.3  25.2 333263
1892  287  21.4  32.6  23.2   0.0   4.9  24.1 333263
1892  288  19.3  30.6  24.2   0.0   6.1  27.5 333263
1892  289  22.4  31.6  21.7   0.0   5.0  24.1 333263
1892  290  15.3  30.6  21.7  50.0   6.1  21.8 333263
1892  291  21.4  28.6  21.7   0.0   5.4  18.4 333263
1892  292  20.3  28.1  18.7   0.0   5.5  18.4 333263
1892  293  23.4  27.1  16.7   0.0   5.6  18.4 333263
1892  294  22.4  29.6  18.2   0.0   6.8  21.8 333263
1892  295  23.4  30.6  19.2   0.8   6.2  17.2 333263
1892  296  23.4  31.1  20.7   0.0   6.0  22.9 333263
1892  297  24.4  30.6  21.2   0.1   5.9  24.1 333263
1892  298  22.4  29.6  21.2   0.0   5.2  20.6 333263
1892  299  18.3  25.1  18.7   6.3   3.4  13.8 333263
1892  300  18.3  20.1  18.7  28.2   3.4  18.4 333263
1892  301  20.3  23.1  18.7  39.6   4.4  23.6 333263
1892  302  22.4  26.1  21.7   1.8   6.2  24.1 333263
1892  303  24.4  29.6  21.2   3.2   6.0  20.6 333263
1892  304  24.4  29.6  20.7   0.0   5.9  21.8 333263
1892  305  24.4  30.1  19.2   0.0   6.0  22.9 333263
1892  306  23.6  30.8  18.8   0.0   7.2  24.2 333263
1892  307  22.6  31.3  20.8   0.0   6.4  18.4 333263
1892  308  20.6  31.8  21.8  12.8   5.9  23.0 333263
1892  309  23.6  28.8  20.3   3.2   5.9  23.0 333263
1892  310  23.6  31.8  19.3   0.1   5.8  27.6 333263
1892  311  19.5  31.3  21.3   0.0   6.2  24.2 333263
1892  312  24.7  31.3  20.3   0.0   6.7  26.5 333263
1892  313  23.6  32.8  20.8   0.0   7.1  25.3 333263
1892  314  23.6  32.3  22.3   0.0   5.5  23.0 333263
1892  315  19.5  30.3  24.3  17.4   4.8  25.3 333263
1892  316  21.6  27.3  22.8  12.3   4.1  25.3 333263
1892  317  15.4  26.3  19.3   0.5   6.0  20.7 333263
1892  318  25.7  25.8  17.3   0.0   6.5  18.4 333263
1892  319  25.7  29.8  19.3   0.0   6.7  21.9 333263
1892  320  24.7  30.8  22.3   0.0   6.2  23.0 333263
1892  321  23.6  29.8  20.3   0.0   5.5  21.9 333263
1892  322  22.6  29.3  17.8   0.0   5.9  24.2 333263
1892  323  23.6  28.8  18.3   0.0   6.4  21.9 333263
1892  324  25.7  30.3  18.8   0.0   7.0  23.0 333263
1892  325  25.7  32.3  20.3   0.0   6.3  24.2 333263
1892  326  23.6  32.3  20.8   4.6   7.1  26.5 333263
1892  327  26.7  31.8  21.8   0.5   6.9  24.2 333263
1892  328  25.7  31.8  21.3   0.0   8.7  24.2 333263
1892  329  28.8  34.8  20.3   0.0   8.1  23.0 333263
1892  330  26.7  34.3  19.3   0.0   6.9  23.0 333263
1892  331  25.7  33.8  19.8   0.0   7.2  27.6 333263
1892  332  24.7  33.8  21.3   0.0   7.8  25.3 333263
1892  333  23.6  33.8  22.3   9.0   7.2  21.9 333263
1892  334  25.7  32.8  21.8   3.1   6.7  25.3 333263
1892  335  23.6  33.3  23.3   1.1   6.6  27.6 333263
1892  336  20.8  33.2  21.8   8.4   7.1  24.2 333263
1892  337  25.0  32.2  22.8   4.5   6.2  25.4 333263
1892  338  21.9  31.2  22.3   1.9   7.1  25.4 333263
1892  339  27.1  31.7  20.8   0.0   7.2  27.7 333263
1892  340  26.0  33.2  20.8   0.0   6.2  26.5 333263
1892  341  18.7  34.2  24.8   0.0   6.4  27.7 333263
1892  342  21.9  33.7  23.8   0.0   8.0  30.0 333263
1892  343  26.0  35.2  24.8   0.0   8.7  27.7 333263
1892  344  27.1  36.2  21.3   0.0   8.4  24.2 333263
1892  345  26.0  36.2  21.3   0.0   7.9  24.2 333263
1892  346  25.0  35.2  24.3   0.0   6.6  26.5 333263
1892  347  21.9  34.2  27.3   6.4   8.6  30.0 333263
1892  348  25.0  36.2  24.3   0.4   8.0  23.0 333263
1892  349  25.0  35.2  21.3   0.0   9.0  24.2 333263
1892  350  29.2  34.2  24.8   1.1   7.7  21.9 333263
1892  351  27.1  33.2  21.8   9.0   7.9  25.4 333263
1892  352  27.1  31.7  22.8  11.1   7.7  20.7 333263
1892  353  27.1  32.2  21.8   2.1   6.6  23.0 333263
1892  354  24.0  29.7  22.8  35.3   7.4  23.0 333263
1892  355  27.1  30.7  19.8   4.5   6.8  23.0 333263
1892  356  26.0  30.2  19.3   0.0   7.5  24.2 333263
1892  357  26.0  32.2  19.8   0.0   7.9  23.0 333263
1892  358  26.0  33.7  21.8   0.0   7.1  23.0 333263
1892  359  25.0  32.7  21.3   3.6   6.6  26.5 333263
1892  360  26.0  29.7  22.8  57.3   7.2  26.5 333263
1892  361  26.0  34.7  24.8   3.1   7.6  32.3 333263
1892  362  27.1  35.2  24.8   0.0   7.3  32.3 333263
1892  363  26.0  33.2  23.3  16.5   6.6  27.7 333263
1892  364  25.0  32.7  24.3   0.6   5.6  31.1 333263
1892  365  19.8  32.2  24.3  23.7   7.2  30.0 333263
1892  366  27.1  32.2  23.8   8.7   7.2  28.8 333263
1893    1  23.6  32.8  22.1   5.2   6.3  24.0 333263
1893    2  23.6  29.3  21.6   0.0   6.2  22.8 333263
1893    3  23.6  28.8  20.6   0.0   6.9  21.7 333263
1893    4  25.6  30.3  18.1   0.0   6.9  21.7 333263
1893    5  24.6  32.8  20.1   0.0   8.0  26.2 333263
1893    6  24.6  34.8  24.6   0.0   8.1  25.1 333263
1893    7  24.6  33.8  24.1  12.2   7.5  22.8 333263
1893    8  22.6  34.3  21.6   0.4   7.7  24.0 333263
1893    9  23.6  34.8  24.6   0.0   8.3  26.2 333263
1893   10  23.6  37.3  26.6  10.5   8.8  29.7 333263
1893   11  23.6  37.8  26.1  11.4   7.8  27.4 333263
1893   12  23.6  35.8  27.1   0.2   7.7  29.7 333263
1893   13  23.6  35.8  27.1  34.7   6.7  29.7 333263
1893   14  22.6  33.3  23.1   0.4   6.2  27.4 333263
1893   15  23.6  31.8  22.1   0.0   6.5  28.5 333263
1893   16  23.6  32.3  22.6   0.0   6.4  27.4 333263
1893   17  22.6  31.8  23.1   0.0   6.5  26.2 333263
1893   18  23.6  32.3  21.6   0.0   7.8  27.4 333263
1893   19  24.6  34.3  24.1   0.5   7.7  25.1 333263
1893   20  24.6  31.8  24.6  21.7   6.9  20.5 333263
1893   21  25.6  29.3  22.1 126.6   6.6  21.7 333263
1893   22  26.7  28.3  22.1   1.9   6.4  22.8 333263
1893   23  25.6  31.8  24.1   0.0   5.9  29.7 333263
1893   24  22.6  31.8  24.6   0.0   7.2  29.7 333263
1893   25  24.6  30.8  22.1   0.0   6.4  20.5 333263
1893   26  22.6  28.8  20.1   0.0   6.3  19.4 333263
1893   27  22.6  30.3  21.6  16.2   6.3  24.0 333263
1893   28  23.6  31.8  23.1   0.4   6.5  28.5 333263
1893   29  22.6  32.3  24.1  15.3   5.4  27.4 333263
1893   30  21.5  28.8  25.6  11.6   5.7  27.4 333263
1893   31  21.5  27.8  22.1  30.9   4.7  21.7 333263
1893   32  21.7  26.6  24.7 106.0   4.5  26.4 333263
1893   33  20.6  26.6  25.2 129.2   4.4  27.6 333263
1893   34  21.7  27.6  25.7 132.7   4.2  31.0 333263
1893   35  20.6  27.6  24.7 105.5   4.4  31.0 333263
1893   36  21.7  28.1  25.2 123.3   5.2  32.2 333263
1893   37  22.7  31.6  26.7  26.9   4.3  34.5 333263
1893   38  21.7  30.1  26.7   5.7   4.8  36.8 333263
1893   39  23.7  30.6  25.2   1.7   5.9  36.4 333263
1893   40  23.7  31.1  24.2   0.0   5.6  27.6 333263
1893   41  23.7  30.6  25.2 101.7   5.1  31.0 333263
1893   42  22.7  29.6  26.2  28.8   5.5  31.0 333263
1893   43  21.7  32.6  26.7   4.6   5.5  32.2 333263
1893   44  22.7  33.1  26.7  14.8   5.2  35.6 333263
1893   45  21.7  31.1  26.7   6.2   4.9  32.2 333263
1893   46  19.6  29.1  26.2  45.8   5.6  27.6 333263
1893   47  21.7  29.6  25.7 250.5   4.8  26.4 333263
1893   48  21.7  27.1  25.2 118.2   5.0  27.6 333263
1893   49  21.7  30.6  25.2   6.3   5.1  32.2 333263
1893   50  21.7  32.1  26.7   4.0   5.4  34.5 333263
1893   51  20.6  32.1  25.2  28.6   6.2  31.0 333263
1893   52  21.7  29.6  22.7   0.9   5.7  20.7 333263
1893   53  21.7  28.6  21.2   0.5   5.6  21.8 333263
1893   54  20.6  27.1  19.7   2.1   6.0  18.4 333263
1893   55  22.7  27.6  20.2   0.4   5.7  18.4 333263
1893   56  22.7  25.6  20.2   2.0   6.0  18.4 333263
1893   57  21.7  29.6  19.7   0.0   5.1  20.7 333263
1893   58  20.6  27.6  21.7  11.0   4.9  23.0 333263
1893   59  20.6  27.1  21.7   0.3   4.6  24.1 333263
1893   60  20.6  31.2  23.2   0.0   4.6  30.8 333263
1893   61  19.6  31.7  24.2   0.3   5.0  30.8 333263
1893   62  19.6  32.7  24.7   0.3   5.4  30.8 333263
1893   63  19.6  33.7  25.2   0.2   5.1  29.6 333263
1893   64  20.6  30.7  24.2   0.7   6.3  27.4 333263
1893   65  20.6  32.7  22.7   0.2   6.0  21.7 333263
1893   66  19.6  33.7  22.7   0.0   5.5  25.1 333263
1893   67  19.6  32.2  23.2  16.9   5.6  26.2 333263
1893   68  20.6  29.2  19.2   0.2   5.2  19.4 333263
1893   69  20.6  27.7  18.7   1.7   4.6  19.4 333263
1893   70  20.6  28.2  19.7   0.0   4.9  23.9 333263
1893   71  19.6  28.7  20.2   0.0   4.8  21.7 333263
1893   72  19.6  28.2  19.7   0.2   4.4  21.7 333263
1893   73  18.5  27.7  20.7   1.9   4.1  22.8 333263
1893   74  18.5  26.7  21.7   8.3   4.6  23.9 333263
1893   75  18.5  27.7  21.7   3.7   5.3  21.7 333263
1893   76  19.6  29.2  21.7   1.3   4.3  20.5 333263
1893   77  19.6  28.7  21.7  10.6   4.3  27.4 333263
1893   78  18.5  29.2  21.7   2.3   5.0  26.2 333263
1893   79  19.6  30.7  22.2  14.2   4.4  26.2 333263
1893   80  19.6  29.2  23.2   7.5   4.7  27.4 333263
1893   81  19.6  28.7  22.2   0.9   4.6  23.9 333263
1893   82  19.6  29.7  21.2   0.0   5.2  26.2 333263
1893   83  19.6  30.2  20.2   0.0   5.0  22.8 333263
1893   84  20.6  28.7  20.2  20.8   3.7  22.8 333263
1893   85  18.5  25.7  22.2   5.2   3.9  25.1 333263
1893   86  19.6  25.7  21.7  11.1   3.7  25.1 333263
1893   87  18.5  25.7  21.2   9.7   4.6  25.1 333263
1893   88  19.6  26.2  21.2   4.3   3.7  20.5 333263
1893   89  18.5  25.7  21.2   6.3   4.4  25.1 333263
1893   90  18.5  26.2  21.2  50.7   4.4  20.5 333263
1893   91  19.0  29.8  21.3   1.2   3.6  22.9 333263
1893   92  17.9  30.3  18.8   0.1   4.5  29.3 333263
1893   93  20.0  25.8  14.3   0.1   4.2  16.0 333263
1893   94  19.0  25.8  13.8   0.0   4.7  16.0 333263
1893   95  20.0  26.3  13.3   0.0   4.1  14.9 333263
1893   96  19.0  26.3  14.8   0.0   4.2  18.3 333263
1893   97  19.0  28.3  16.8   0.0   4.9  20.6 333263
1893   98  20.0  29.8  20.3   0.0   4.7  20.6 333263
1893   99  19.0  28.8  20.8   0.3   4.0  19.5 333263
1893  100  19.0  28.8  20.8   3.8   3.6  25.2 333263
1893  101  17.9  29.3  20.3   0.5   3.8  27.5 333263
1893  102  17.9  28.8  20.3   1.1   4.1  25.2 333263
1893  103  16.9  29.8  20.8   2.5   3.9  22.9 333263
1893  104  17.9  28.8  19.3   5.9   3.6  24.0 333263
1893  105  17.9  28.3  19.8  24.1   3.5  26.3 333263
1893  106  17.9  27.3  19.3   0.4   4.3  25.2 333263
1893  107  17.9  29.8  19.3   0.1   4.5  22.9 333263
1893  108  17.9  30.8  19.3   0.3   4.3  22.9 333263
1893  109  16.9  29.3  22.3   0.3   4.4  21.8 333263
1893  110  17.9  27.3  18.8   0.2   4.5  18.3 333263
1893  111  17.9  26.8  18.8   0.0   4.0  16.0 333263
1893  112  17.9  27.8  18.8   1.2   3.9  21.8 333263
1893  113  16.9  27.8  16.3   0.1   4.8  20.6 333263
1893  114  16.9  26.8  15.8   0.0   3.4  11.5 333263
1893  115  15.8  26.3  18.3   2.2   3.8  20.6 333263
1893  116  17.9  24.8  18.8   0.0   3.7  18.3 333263
1893  117  16.9  22.8  15.3   0.1   3.3  14.9 333263
1893  118  15.8  22.8  14.3   0.0   3.6  16.0 333263
1893  119  15.8  25.3  14.8   0.0   3.6  17.2 333263
1893  120  15.8  27.8  15.8   0.0   3.6  21.8 333263
1893  121  15.6  28.8  18.1   0.0   3.4  19.9 333263
1893  122  15.6  28.3  20.1   0.0   3.4  22.2 333263
1893  123  14.5  26.3  18.1   0.0   3.3  16.4 333263
1893  124  14.5  26.3  16.6   0.0   3.7  16.4 333263
1893  125  14.5  28.3  15.1   0.0   3.8  15.2 333263
1893  126  15.6  28.3  15.6   0.0   3.5  16.4 333263
1893  127  14.5  27.8  15.1   0.0   3.6  16.4 333263
1893  128  15.6  26.8  15.1   2.0   3.5  16.4 333263
1893  129  15.6  27.8  16.6   2.0   3.5  17.5 333263
1893  130  15.6  27.3  19.6   0.7   3.7  18.7 333263
1893  131  15.6  28.8  18.1   0.7   3.7  18.7 333263
1893  132  15.6  28.3  17.1   0.0   3.1  17.5 333263
1893  133  13.5  27.3  16.6   0.2   3.0  18.7 333263
1893  134  14.5  25.8  18.6  12.2   3.1  21.0 333263
1893  135  14.5  24.8  18.1   0.0   3.1  17.5 333263
1893  136  14.5  23.8  14.6   0.0   3.1  15.2 333263
1893  137  13.5  24.3  13.1   0.0   3.7  14.0 333263
1893  138  14.5  24.3  13.1   0.0   3.2   8.2 333263
1893  139  13.5  24.3  11.6   0.0   3.4  11.7 333263
1893  140  14.5  23.8  11.6   0.0   3.2  10.5 333263
1893  141  13.5  24.8  12.6   0.0   3.3  12.9 333263
1893  142  13.5  24.3  13.6   0.0   3.3  11.7 333263
1893  143  13.5  24.8  13.6   0.0   3.7  11.7 333263
1893  144  14.5  25.8  15.1   2.8   3.0  11.7 333263
1893  145  13.5  26.3  16.1   0.0   3.0  18.7 333263
1893  146  13.5  26.3  18.1   1.3   3.4  19.9 333263
1893  147  13.5  25.3  17.1   3.6   3.0  11.7 333263
1893  148  13.5  26.8  19.1   1.8   3.6  21.0 333263
1893  149  13.5  26.8  21.1   4.4   2.6  14.0 333263
1893  150  12.5  26.3  21.6   3.1   2.8  22.2 333263
1893  151  12.5  26.8  21.6  30.5   2.9  22.2 333263
1893  152  13.2  22.9  16.3   0.0   2.4  14.1 333263
1893  153  12.2  20.9  14.3   0.1   2.7  14.1 333263
1893  154  13.2  20.4  13.3   0.0   2.5  10.6 333263
1893  155  12.2  20.9  12.3   0.0   2.9  11.7 333263
1893  156  13.2  22.9  13.3   0.0   2.7  12.9 333263
1893  157  13.2  23.4  14.3   5.9   2.5  15.3 333263
1893  158  12.2  23.9  16.8  31.4   2.7  17.6 333263
1893  159  12.2  23.4  17.8   5.8   2.4  14.1 333263
1893  160  12.2  22.4  19.3 163.6   2.4  17.6 333263
1893  161  13.2  19.9  17.8  66.5   2.6  17.6 333263
1893  162  12.2  22.9  16.3   3.6   2.7  14.1 333263
1893  163  13.2  23.4  15.8   6.2   2.8  15.3 333263
1893  164  13.2  24.9  16.3   8.7   2.6  15.3 333263
1893  165  13.2  23.9  17.8  20.3   2.7  18.8 333263
1893  166  13.2  22.9  16.3   0.7   3.0  14.1 333263
1893  167  13.2  19.4  13.8   0.1   2.5   7.0 333263
1893  168  13.2  19.4  14.8   0.0   2.4  14.1 333263
1893  169  12.2  20.9  11.8   0.0   2.6  14.1 333263
1893  170  13.2  20.4  11.8   0.0   2.3  12.9 333263
1893  171  12.2  18.9   8.3   0.0   2.7  11.7 333263
1893  172  13.2  19.9   9.3   0.0   2.3   9.4 333263
1893  173  13.2  20.4  11.8   0.0   2.7  17.6 333263
1893  174  13.2  21.4  15.3   0.0   2.4  12.9 333263
1893  175  12.2  20.4  12.3   0.0   2.5  14.1 333263
1893  176  12.2  19.9  12.3   0.0   3.1  10.6 333263
1893  177  13.2  19.9   9.3   0.0   2.5   3.5 333263
1893  178  13.2  20.9  10.3   0.0   3.2  14.1 333263
1893  179  13.2  20.9  10.3   0.0   2.7   2.3 333263
1893  180  13.2  20.4   9.8   0.0   2.8  11.7 333263
1893  181  13.2  20.4   8.3   0.0   3.4   8.2 333263
1893  182  13.2  19.9   9.5   0.0   3.0   2.3 333263
1893  183  12.2  19.9  10.5   0.0   3.1   5.6 333263
1893  184  13.2  19.9   9.5   0.0   2.9   5.6 333263
1893  185  13.2  19.9   9.0   0.0   3.3   7.9 333263
1893  186  13.2  18.9   6.5   0.0   2.6   2.3 333263
1893  187  13.2  17.9   9.0   0.0   2.5   9.0 333263
1893  188  13.2  18.4  11.0   0.0   2.8  10.2 333263
1893  189  13.2  19.9   9.0   0.0   2.8   9.0 333263
1893  190  13.2  20.9   6.5   0.0   2.9   9.0 333263
1893  191  14.2  22.9   7.0   0.0   3.1  12.4 333263
1893  192  13.2  24.4   9.0   0.0   3.2  11.3 333263
1893  193  13.2  23.9   8.5   0.0   3.0   9.0 333263
1893  194  13.2  24.4  11.0   0.0   3.4  12.4 333263
1893  195  13.2  23.9  10.0   0.0   3.0   7.9 333263
1893  196  13.2  24.9  11.5   0.0   3.1  13.5 333263
1893  197  13.2  25.4  11.5   0.0   2.9  12.4 333263
1893  198  13.2  24.9  12.0   0.0   3.0  14.7 333263
1893  199  14.2  26.4  14.5   1.5   3.0  16.9 333263
1893  200  14.2  25.9  17.0   8.6   3.4  16.9 333263
1893  201  14.2  24.9  15.5   0.0   3.5  12.4 333263
1893  202  14.2  23.9  12.0   0.0   3.3   9.0 333263
1893  203  14.2  25.4  13.0   0.2   3.7  12.4 333263
1893  204  14.2  23.9  15.5   0.1   2.7   6.8 333263
1893  205  14.2  25.9  17.0   2.1   2.9  20.3 333263
1893  206  13.2  26.4  18.5   3.4   3.0  18.0 333263
1893  207  14.2  22.9  17.0   0.8   2.9  13.5 333263
1893  208  14.2  21.9  15.5   0.8   3.6  12.4 333263
1893  209  15.3  21.9  15.5   0.0   3.7   7.9 333263
1893  210  15.3  22.9  14.5   0.0   3.3   6.8 333263
1893  211  15.3  20.4  13.5  13.3   2.7   7.9 333263
1893  212  15.3  19.9  14.0   2.7   3.4  13.5 333263
1893  213  15.1  21.2  14.2   0.4   3.8  10.3 333263
1893  214  16.1  23.7  13.2   0.0   4.0  11.4 333263
1893  215  16.1  23.7  12.2   0.0   3.8  10.3 333263
1893  216  16.1  23.2   9.2   0.0   3.6  10.3 333263
1893  217  16.1  24.2  11.7   0.0   3.4  13.7 333263
1893  218  16.1  21.7  11.7   0.0   3.8  11.4 333263
1893  219  16.1  22.2   9.2   0.0   3.3   9.1 333263
1893  220  15.1  22.2   9.2   0.0   3.4  11.4 333263
1893  221  16.1  22.2  11.2   0.0   4.1  11.4 333263
1893  222  17.1  23.2  11.7   1.7   4.0   9.1 333263
1893  223  17.1  24.2  15.2   0.8   3.8  12.5 333263
1893  224  15.1  23.7  15.7   0.7   3.7  11.4 333263
1893  225  15.1  22.7  15.7   2.6   4.2  11.4 333263
1893  226  16.1  24.2  16.2   0.6   4.2  10.3 333263
1893  227  15.1  25.7  16.2   0.1   4.2  11.4 333263
1893  228  16.1  26.7  17.7   0.0   4.1  14.8 333263
1893  229  17.1  24.7  17.7   0.0   3.6  12.5 333263
1893  230  16.1  23.2  15.7   0.4   4.3  13.7 333263
1893  231  17.1  23.2  16.7   1.6   4.0   9.1 333263
1893  232  16.1  23.2  19.2   1.1   3.8  11.4 333263
1893  233  16.1  25.2  19.7   0.2   3.5  16.0 333263
1893  234  15.1  24.7  19.2  22.0   3.2  16.0 333263
1893  235  16.1  24.7  20.7  10.7   4.0  19.4 333263
1893  236  17.1  25.2  20.2   2.7   4.1  14.8 333263
1893  237  18.1  26.2  19.2   0.0   4.1  16.0 333263
1893  238  18.1  25.7  16.2   0.6   4.0  14.8 333263
1893  239  17.1  25.2  14.7   1.1   3.7  13.7 333263
1893  240  17.1  24.7  14.2   0.0   3.7  14.8 333263
1893  241  18.1  24.7  15.2   0.4   4.1  16.0 333263
1893  242  18.1  26.2  17.7   0.0   4.7  16.0 333263
1893  243  18.1  24.2  14.2   0.0   4.2   8.0 333263
1893  244  18.1  22.8  11.4   0.0   4.7  12.3 333263
1893  245  19.1  24.3  11.9   0.0   4.1  12.3 333263
1893  246  19.1  25.8  13.9   7.9   4.8  17.9 333263
1893  247  19.1  26.8  17.9   0.6   4.7  16.8 333263
1893  248  19.1  27.3  13.4   0.0   4.8  16.8 333263
1893  249  19.1  27.8  13.9   0.0   5.6  16.8 333263
1893  250  19.1  27.8  12.9   0.0   5.6  12.3 333263
1893  251  19.1  24.8  14.9   0.0   5.3   9.0 333263
1893  252  20.1  23.3  13.9   0.0   4.7   9.0 333263
1893  253  21.1  23.3  11.4   0.0   5.1  12.3 333263
1893  254  20.1  25.8  10.9   0.0   5.2  12.3 333263
1893  255  21.1  26.8  14.9   0.0   4.9  14.6 333263
1893  256  20.1  27.8  13.4   0.0   5.0  16.8 333263
1893  257  20.1  27.8  14.9   0.0   5.3  16.8 333263
1893  258  20.1  28.3  15.4   0.0   5.5  16.8 333263
1893  259  20.1  26.8  13.9   0.0   5.1  12.3 333263
1893  260  21.1  25.8  11.9   0.0   5.1  13.4 333263
1893  261  21.1  25.8  11.9   0.0   5.2  13.4 333263
1893  262  21.1  23.3  11.4   0.0   5.4   9.0 333263
1893  263  22.1  24.3  12.9   0.1   5.5  10.1 333263
1893  264  21.1  27.3  13.9   0.0   5.4  13.4 333263
1893  265  21.1  28.3  14.9   0.0   5.3  16.8 333263
1893  266  22.1  28.3  15.4   0.0   4.7  17.9 333263
1893  267  22.1  26.8  17.4   0.1   5.3  19.0 333263
1893  268  21.1  28.8  19.9   3.1   5.9  19.0 333263
1893  269  21.1  30.3  17.4   0.4   5.2  17.9 333263
1893  270  21.1  28.3  14.9   0.0   5.2  17.9 333263
1893  271  21.1  27.8  16.4   0.0   5.1  16.8 333263
1893  272  21.1  28.3  16.4   0.0   4.7  17.9 333263
1893  273  22.1  26.8  17.4   1.1   6.0  19.0 333263
1893  274  23.4  30.1  17.7   7.6   5.1  20.6 333263
1893  275  22.4  27.1  17.7   7.0   5.4  20.6 333263
1893  276  22.4  27.1  16.7   1.0   5.2  18.4 333263
1893  277  21.4  27.6  16.7   0.0   5.3  19.5 333263
1893  278  21.4  29.1  19.2   0.0   6.2  21.8 333263
1893  279  21.4  29.6  18.2   0.8   5.4  17.2 333263
1893  280  21.4  29.6  18.7   0.0   5.4  21.8 333263
1893  281  21.4  29.6  18.7   0.0   5.7  21.8 333263
1893  282  22.4  30.1  18.7   0.0   6.6  21.8 333263
1893  283  23.4  32.1  20.7   6.4   6.1  21.8 333263
1893  284  21.4  30.6  20.7   7.1   5.3  20.6 333263
1893  285  22.4  27.1  17.7   1.9   5.3  19.5 333263
1893  286  20.3  27.6  17.7   0.0   5.3  18.4 333263
1893  287  22.4  28.6  15.2   0.0   4.9  20.6 333263
1893  288  21.4  28.6  19.2   0.1   5.5  22.9 333263
1893  289  22.4  29.6  19.7   0.1   6.4  22.9 333263
1893  290  21.4  32.6  19.2   0.0   7.7  21.8 333263
1893  291  22.4  34.1  21.7   0.0   7.8  19.5 333263
1893  292  22.4  34.1  17.7   0.0   7.4  17.2 333263
1893  293  23.4  33.1  19.2   0.0   7.8  19.5 333263
1893  294  24.4  32.6  18.2   0.0   6.1  16.1 333263
1893  295  21.4  30.6  17.2   0.0   6.1  19.5 333263
1893  296  23.4  31.1  22.7   1.7   6.8  24.1 333263
1893  297  22.4  33.6  23.2   5.0   7.5  24.1 333263
1893  298  22.4  34.1  21.2   4.7   6.4  20.6 333263
1893  299  22.4  31.6  20.2   0.0   6.1  21.8 333263
1893  300  24.4  30.1  19.2   0.0   6.4  21.8 333263
1893  301  23.4  31.6  18.2   0.4   6.3  21.8 333263
1893  302  22.4  28.1  18.7   0.7   6.0  14.9 333263
1893  303  22.4  27.6  17.7   0.1   5.6  16.1 333263
1893  304  22.4  29.1  17.7   0.0   6.1  20.6 333263
1893  305  22.6  31.3  18.8   0.0   6.5  24.2 333263
1893  306  22.6  32.3  19.3   0.0   7.3  24.2 333263
1893  307  22.6  33.3  18.8   0.0   8.0  21.9 333263
1893  308  22.6  34.8  22.8   0.0   8.3  23.0 333263
1893  309  22.6  35.8  22.8   0.0   8.4  23.0 333263
1893  310  22.6  35.3  23.3   2.2   7.6  21.9 333263
1893  311  22.6  33.8  22.8   1.0   7.2  23.0 333263
1893  312  22.6  32.8  20.8   0.2   7.5  21.9 333263
1893  313  23.6  34.3  21.3   0.0   7.1  24.2 333263
1893  314  23.6  33.3  21.8   0.0   6.1  25.3 333263
1893  315  23.6  29.3  21.8   0.0   6.4  23.0 333263
1893  316  23.6  30.8  21.8   8.4   5.1  23.0 333263
1893  317  23.6  28.3  22.3   4.4   7.3  26.5 333263
1893  318  22.6  31.8  22.3   0.1   6.7  19.6 333263
1893  319  23.6  30.8  17.8   0.0   7.1  20.7 333263
1893  320  24.7  32.3  20.3   0.0   7.1  23.0 333263
1893  321  24.7  33.3  21.8   4.7   7.7  25.3 333263
1893  322  25.7  34.3  21.8   1.9   8.1  25.3 333263
1893  323  23.6  35.3  22.8   0.0   8.4  24.2 333263
1893  324  23.6  35.3  24.8   0.0   7.3  23.0 333263
1893  325  25.7  31.3  22.3   0.5   5.7  21.9 333263
1893  326  24.7  27.3  19.3   0.0   6.3  21.9 333263
1893  327  25.7  28.8  19.8   0.0   6.6  21.9 333263
1893  328  24.7  31.3  19.8   0.0   7.2  23.0 333263
1893  329  25.7  32.3  19.3   0.0   7.9  23.0 333263
1893  330  25.7  33.3  22.3  10.4   7.5  21.9 333263
1893  331  25.7  32.8  21.3   7.3   6.8  23.0 333263
1893  332  25.7  32.3  20.3  16.5   7.5  25.3 333263
1893  333  24.7  32.3  19.3   0.0   5.6  20.7 333263
1893  334  24.7  32.3  21.8  12.8   7.7  32.2 333263
1893  335  26.0  31.2  21.3   1.1   6.8  19.6 333263
1893  336  24.0  29.7  19.8   0.1   7.3  19.6 333263
1893  337  25.0  29.2  19.8   0.6   7.3  17.3 333263
1893  338  24.0  29.2  18.3   0.0   7.0  15.0 333263
1893  339  24.0  29.7  18.3   0.0   7.5  18.4 333263
1893  340  25.0  33.2  19.3   0.0   8.4  23.0 333263
1893  341  26.0  35.7  20.8   0.0   8.6  23.0 333263
1893  342  26.0  35.7  23.8   0.0   7.8  23.0 333263
1893  343  26.0  33.2  23.3   0.0   7.3  24.2 333263
1893  344  27.1  30.2  22.8   0.0   7.2  24.2 333263
1893  345  26.0  32.2  22.3   0.0   7.8  25.4 333263
1893  346  26.0  34.2  22.3   0.0   7.7  25.4 333263
1893  347  25.0  34.7  23.3   0.0   7.3  25.4 333263
1893  348  24.0  33.7  23.8   0.0   7.9  25.4 333263
1893  349  25.0  35.7  24.8   0.0   8.0  27.7 333263
1893  350  25.0  35.2  24.8   0.0   8.2  25.4 333263
1893  351  27.1  35.2  22.3   0.3   8.1  26.5 333263
1893  352  26.0  35.2  22.8   2.9   8.4  25.4 333263
1893  353  25.0  35.2  23.8   0.1   7.8  20.7 333263
1893  354  26.0  32.7  23.8   1.3   7.1  23.0 333263
1893  355  25.0  31.7  23.3   0.4   7.5  25.4 333263
1893  356  24.0  34.7  23.8   4.0   7.4  25.4 333263
1893  357  24.0  34.2  23.3   0.0   7.7  25.4 333263
1893  358  25.0  34.2  22.8   0.2   8.0  25.4 333263
1893  359  25.0  35.7  22.3   1.4   8.6  25.4 333263
1893  360  25.0  37.7  26.3   0.0   9.5  27.7 333263
1893  361  25.0  39.2  25.3   0.1   7.8  23.0 333263
1893  362  24.0  34.7  23.8   0.0   8.4  24.2 333263
1893  363  24.0  34.2  19.8   0.0   8.3  16.1 333263
1893  364  24.0  35.2  18.3   0.1   8.1  19.6 333263
1893  365  25.0  36.2  21.3   0.0   8.1  25.4 333263
1894    1  23.6  35.3  25.6   0.3   7.2  26.2 333263
1894    2  24.6  33.3  24.6   1.0   7.4  27.4 333263
1894    3  23.6  33.8  23.6   1.6   7.1  25.1 333263
1894    4  23.6  33.8  23.6   2.9   7.2  27.4 333263
1894    5  23.6  33.8  24.6   1.2   6.8  27.4 333263
1894    6  23.6  33.3  24.1   4.8   6.2  28.5 333263
1894    7  23.6  31.3  24.6   5.1   6.9  28.5 333263
1894    8  23.6  33.3  23.1   2.8   5.4  27.4 333263
1894    9  23.6  27.8  24.1  12.1   5.8  27.4 333263
1894   10  22.6  30.8  22.1   3.8   6.0  27.4 333263
1894   11  22.6  31.8  22.6   0.0   6.4  28.5 333263
1894   12  21.5  33.3  25.6   0.8   6.1  29.7 333263
1894   13  22.6  32.8  26.6   4.6   5.9  31.9 333263
1894   14  20.5  32.3  25.1   3.9   6.1  28.5 333263
1894   15  22.6  29.8  23.6   5.2   5.8  25.1 333263
1894   16  21.5  30.3  24.1   0.6   6.4  26.2 333263
1894   17  22.6  31.3  23.1   0.0   6.4  25.1 333263
1894   18  23.6  30.8  22.6   0.0   6.6  25.1 333263
1894   19  23.6  28.8  22.1   0.2   6.9  20.5 333263
1894   20  23.6  30.8  22.1   0.0   7.0  21.7 333263
1894   21  22.6  31.3  22.1   0.0   6.6  20.5 333263
1894   22  21.5  31.3  22.6 103.8   5.7  22.8 333263
1894   23  23.6  29.3  25.1  41.4   5.4  28.5 333263
1894   24  21.5  30.8  27.1   5.2   6.5  30.8 333263
1894   25  21.5  32.8  25.6   1.0   7.5  27.4 333263
1894   26  22.6  32.8  24.6   0.2   7.1  21.7 333263
1894   27  22.6  32.3  25.1   0.0   6.4  24.0 333263
1894   28  23.6  30.8  24.6   3.0   6.2  26.2 333263
1894   29  22.6  29.8  24.6  51.5   5.6  24.0 333263
1894   30  22.6  29.3  24.1  48.6   5.9  27.4 333263
1894   31  21.5  31.8  24.1   8.1   6.6  28.5 333263
1894   32  23.7  34.1  24.7   1.7   6.8  28.7 333263
1894   33  21.7  34.6  25.2   0.3   6.9  26.4 333263
1894   34  22.7  34.6  26.2   0.0   6.4  28.7 333263
1894   35  22.7  32.6  25.2   0.0   6.6  27.6 333263
1894   36  23.7  30.6  24.2   0.5   6.7  23.0 333263
1894   37  22.7  32.6  20.7   0.0   6.9  23.0 333263
1894   38  23.7  32.6  22.2   0.0   6.4  23.0 333263
1894   39  23.7  32.1  22.7   0.0   6.4  26.4 333263
1894   40  23.7  32.6  22.2   0.1   6.2  27.6 333263
1894   41  22.7  33.1  24.2   5.2   6.8  28.7 333263
1894   42  22.7  35.1  24.2   0.0   7.2  28.7 333263
1894   43  21.7  36.1  25.2   2.5   6.1  27.6 333263
1894   44  22.7  31.1  24.2   1.8   6.4  26.4 333263
1894   45  21.7  30.6  22.2   0.0   6.6  20.7 333263
1894   46  21.7  30.6  20.2   0.2   5.9  18.4 333263
1894   47  20.6  32.1  21.2   0.0   6.5  25.3 333263
1894   48  20.6  31.6  22.7   3.6   5.6  20.7 333263
1894   49  20.6  30.6  22.7   2.1   6.6  25.3 333263
1894   50  20.6  33.1  24.2   0.0   6.4  23.0 333263
1894   51  22.7  32.6  23.7   0.2   6.7  26.4 333263
1894   52  21.7  35.1  25.2   0.0   6.9  28.7 333263
1894   53  21.7  36.1  26.7   0.7   6.4  31.0 333263
1894   54  20.6  32.6  24.7   1.2   5.9  24.1 333263
1894   55  20.6  30.6  23.2   0.0   5.2  24.1 333263
1894   56  20.6  28.6  22.2   1.6   5.6  25.3 333263
1894   57  20.6  29.6  22.2   3.5   5.7  23.0 333263
1894   58  20.6  29.1  22.2   2.4   5.5  21.8 333263
1894   59  20.6  29.1  21.7   7.7   3.9  23.0 333263
1894   60  19.6  25.7  23.2  20.7   4.4  25.1 333263
1894   61  20.6  29.2  23.2   0.2   4.8  28.5 333263
1894   62  20.6  30.7  23.2   0.5   4.6  28.5 333263
1894   63  19.6  30.7  22.2  30.3   5.1  28.5 333263
1894   64  20.6  30.2  23.2   4.6   5.4  26.2 333263
1894   65  21.6  31.2  23.2   3.2   4.9  26.2 333263
1894   66  20.6  31.7  24.2   1.6   5.1  29.6 333263
1894   67  19.6  32.2  25.2   1.1   4.0  29.6 333263
1894   68  18.5  28.2  24.7   0.4   4.3  28.5 333263
1894   69  18.5  29.2  25.2   0.0   3.7  28.5 333263
1894   70  18.5  27.7  23.2  35.6   4.3  28.5 333263
1894   71  19.6  29.2  23.7   4.2   4.7  28.5 333263
1894   72  20.6  26.7  23.7  76.4   4.9  22.8 333263
1894   73  20.6  28.7  23.2  79.4   5.2  23.9 333263
1894   74  20.6  30.7  23.7   0.0   5.2  26.2 333263
1894   75  20.6  29.2  22.2   0.0   5.4  22.8 333263
1894   76  19.6  30.7  22.2   0.0   5.2  22.8 333263
1894   77  20.6  30.7  21.7   0.0   5.0  25.1 333263
1894   78  19.6  30.2  22.2   2.8   4.4  25.1 333263
1894   79  19.6  28.7  22.2   5.5   4.0  26.2 333263
1894   80  18.5  28.2  23.7   9.8   4.3  27.4 333263
1894   81  19.6  28.7  22.7  22.9   4.5  27.4 333263
1894   82  19.6  29.7  22.7   0.5   5.3  27.4 333263
1894   83  19.6  30.7  22.2   0.9   4.6  23.9 333263
1894   84  19.6  30.2  21.7   0.5   5.4  27.4 333263
1894   85  19.6  32.7  23.7   6.1   5.0  27.4 333263
1894   86  18.5  31.7  24.7   7.8   4.0  27.4 333263
1894   87  18.5  28.2  23.7   8.1   3.8  28.5 333263
1894   88  17.5  25.2  23.2   6.5   4.5  22.8 333263
1894   89  18.5  27.7  23.2   0.4   4.7  22.8 333263
1894   90  17.5  28.7  22.7   1.7   4.0  21.7 333263
1894   91  16.9  28.3  20.3   0.3   4.4  21.8 333263
1894   92  16.9  28.8  20.3   0.3   4.2  19.5 333263
1894   93  17.9  29.3  20.8   0.0   4.5  24.0 333263
1894   94  19.0  29.8  19.3   0.1   4.0  22.9 333263
1894   95  19.0  27.8  20.8   0.3   4.1  22.9 333263
1894   96  17.9  28.3  20.8   2.9   3.6  21.8 333263
1894   97  16.9  27.3  22.3   4.4   4.0  24.0 333263
1894   98  16.9  28.3  21.3   2.7   4.2  21.8 333263
1894   99  17.9  26.8  22.3   1.7   4.0  20.6 333263
1894  100  16.9  28.8  21.8   3.4   4.0  22.9 333263
1894  101  17.9  28.3  21.3   4.5   3.8  22.9 333263
1894  102  17.9  28.8  20.8   0.3   3.9  25.2 333263
1894  103  17.9  28.8  22.3   0.0   3.8  25.2 333263
1894  104  16.9  28.8  20.8   0.3   3.7  24.0 333263
1894  105  16.9  28.8  21.3   3.8   4.4  25.2 333263
1894  106  17.9  29.3  20.8   1.6   4.0  21.8 333263
1894  107  17.9  28.3  20.3   3.2   3.9  22.9 333263
1894  108  17.9  27.8  23.8   4.3   3.2  24.0 333263
1894  109  15.8  27.3  25.8   1.6   3.7  27.5 333263
1894  110  17.9  28.8  26.3   4.8   4.4  28.6 333263
1894  111  17.9  27.8  21.3   2.3   4.1  19.5 333263
1894  112  16.9  26.8  15.8   0.0   4.4  17.2 333263
1894  113  17.9  27.3  15.3   0.0   4.0  17.2 333263
1894  114  15.8  27.8  16.3   0.0   3.9  18.3 333263
1894  115  15.8  27.3  16.8   1.8   3.9  18.3 333263
1894  116  16.9  27.8  18.8   0.7   3.8  20.6 333263
1894  117  15.8  28.8  19.8   0.0   3.9  22.9 333263
1894  118  15.8  28.8  19.3   0.3   3.7  21.8 333263
1894  119  14.8  28.8  20.8   0.0   3.7  22.9 333263
1894  120  15.8  27.3  20.3   0.0   3.5  21.8 333263
1894  121  15.6  27.8  19.6   0.0   3.6  21.0 333263
1894  122  15.6  28.3  18.1   0.7   3.4  18.7 333263
1894  123  15.6  23.8  17.1   0.1   3.4  14.0 333263
1894  124  14.5  24.8  13.6   0.0   3.4  12.9 333263
1894  125  15.6  24.8  14.6   1.0   3.2  15.2 333263
1894  126  15.6  25.8  16.1   0.0   3.4  18.7 333263
1894  127  15.6  25.8  15.6   0.0   3.3  16.4 333263
1894  128  14.5  25.8  14.6   0.0   3.4  15.2 333263
1894  129  15.6  25.8  15.1   0.0   3.4  16.4 333263
1894  130  15.6  24.8  16.6   0.1   3.3  15.2 333263
1894  131  14.5  25.3  14.6   0.0   3.4  15.2 333263
1894  132  14.5  26.3  15.6   0.0   3.0  15.2 333263
1894  133  13.5  25.3  16.6   0.0   3.1  17.5 333263
1894  134  13.5  24.8  14.6   0.0   3.2  15.2 333263
1894  135  13.5  26.3  15.6   0.4   3.1  15.2 333263
1894  136  13.5  25.8  16.1   0.0   3.0  16.4 333263
1894  137  14.5  25.8  18.6   0.3   2.8  21.0 333263
1894  138  13.5  25.8  22.1  40.2   2.9  21.0 333263
1894  139  13.5  23.8  21.1   4.3   3.1  18.7 333263
1894  140  14.5  23.8  13.6   0.1   3.2  15.2 333263
1894  141  14.5  22.8  13.6   0.0   3.0  12.9 333263
1894  142  13.5  22.3  11.6   0.0   3.0  11.7 333263
1894  143  14.5  21.8  11.1   0.0   3.2  12.9 333263
1894  144  13.5  23.3  10.6   0.0   3.2  10.5 333263
1894  145  13.5  24.3  12.6   0.1   3.4  12.9 333263
1894  146  14.5  24.8  12.6   0.3   3.3  11.7 333263
1894  147  14.5  24.8  13.1   0.0   3.3  14.0 333263
1894  148  14.5  24.8  12.6   0.0   3.1  12.9 333263
1894  149  13.5  24.8  12.1   0.0   3.0  14.0 333263
1894  150  13.5  24.8  13.1   1.0   3.2  15.2 333263
1894  151  13.5  24.3  12.1   0.7   2.2  11.7 333263
1894  152  12.2  23.4  15.8   0.0   2.5  22.3 333263
1894  153  13.2  24.4  12.8   0.1   2.5  18.8 333263
1894  154  13.2  23.4  14.8   0.0   2.6  18.8 333263
1894  155  13.2  21.9  13.8   0.0   2.4  15.3 333263
1894  156  12.2  19.9  13.8   0.0   2.5  12.9 333263
1894  157  12.2  20.4   9.3   0.0   2.6  11.7 333263
1894  158  13.2  20.9  12.3   0.0   2.6  12.9 333263
1894  159  12.2  22.9  10.3   0.0   2.8  11.7 333263
1894  160  13.2  22.9  11.3   0.0   2.7  14.1 333263
1894  161  13.2  23.4   9.8   0.0   2.8  14.1 333263
1894  162  13.2  22.9  10.8   1.1   2.7  11.7 333263
1894  163  13.2  22.9  11.3   2.8   2.8  12.9 333263
1894  164  13.2  24.4  12.3   0.0   2.7  14.1 333263
1894  165  13.2  23.4  13.8   0.0   2.9  15.3 333263
1894  166  13.2  22.9  11.3   0.0   2.9  10.6 333263
1894  167  13.2  22.4  10.3   0.0   2.7  10.6 333263
1894  168  13.2  22.4  10.3   0.0   2.5  11.7 333263
1894  169  12.2  22.4   8.8   0.0   2.5  12.9 333263
1894  170  12.2  22.9   8.8   0.0   2.3  14.1 333263
1894  171  11.2  23.9  11.3   1.9   2.5  16.4 333263
1894  172  13.2  22.4  16.3   5.1   2.6  17.6 333263
1894  173  13.2  22.9  17.8  11.6   2.2  17.6 333263
1894  174  12.2  21.9  19.3  34.8   2.6  20.0 333263
1894  175  13.2  22.4  17.3   2.0   2.5  15.3 333263
1894  176  12.2  21.9  14.3   1.7   2.5  14.1 333263
1894  177  12.2  21.9  11.8   0.0   2.4  12.9 333263
1894  178  12.2  21.9  11.3   0.0   2.6  14.1 333263
1894  179  13.2  20.4  12.3   0.0   2.7  12.9 333263
1894  180  13.2  21.4  10.3   0.1   2.4  11.7 333263
1894  181  12.2  21.9  11.8   0.0   2.7  14.1 333263
1894  182  12.2  23.4  12.0   0.0   2.7  12.4 333263
1894  183  12.2  22.9  10.5   0.0   3.0  12.4 333263
1894  184  13.2  22.9  10.0   0.3   2.9  10.2 333263
1894  185  13.2  22.4   9.5   0.2   2.9  10.2 333263
1894  186  14.2  21.9   9.5   0.0   3.0  11.3 333263
1894  187  13.2  22.9  10.5   0.0   2.7  10.2 333263
1894  188  12.2  22.9  11.0   0.0   2.8  12.4 333263
1894  189  13.2  21.4   9.0   0.0   3.0  10.2 333263
1894  190  13.2  20.9   9.5   0.0   3.0   7.9 333263
1894  191  14.2  21.4   8.0   0.0   3.1   9.0 333263
1894  192  13.2  20.9   7.5   0.0   3.0   6.8 333263
1894  193  13.2  21.9   5.5   0.0   3.0   7.9 333263
1894  194  14.2  20.9   7.0   0.0   3.1   9.0 333263
1894  195  13.2  21.4   6.5   0.0   2.9   6.8 333263
1894  196  13.2  20.9   8.5   0.0   2.9   9.0 333263
1894  197  13.2  19.9   9.5   0.0   3.0   7.9 333263
1894  198  14.2  20.4  11.0   0.0   3.0   9.0 333263
1894  199  14.2  20.9  11.0   0.0   3.2   9.0 333263
1894  200  15.3  20.9  14.0   0.0   3.2   9.0 333263
1894  201  15.3  20.4  11.0   0.0   2.9   7.9 333263
1894  202  14.2  19.9   7.5   0.0   3.2   9.0 333263
1894  203  15.3  20.4  10.0   0.0   2.9   7.9 333263
1894  204  14.2  18.4   9.5   0.0   3.2   7.9 333263
1894  205  15.3  21.4   9.0   0.0   3.2   9.0 333263
1894  206  15.3  22.4   8.5   0.0   3.1  10.2 333263
1894  207  14.2  23.4  11.0   0.0   3.0  11.3 333263
1894  208  13.2  24.4  10.5   0.0   3.0  12.4 333263
1894  209  14.2  24.9  14.0   0.0   3.4  14.7 333263
1894  210  15.3  25.9  15.5   0.1   3.1  14.7 333263
1894  211  15.3  24.4  14.5   0.0   3.3  14.7 333263
1894  212  16.3  23.4  11.5   0.0   3.7  12.4 333263
1894  213  16.1  21.2  10.2   0.0   3.8   9.1 333263
1894  214  16.1  23.2   9.2   0.0   3.6  10.3 333263
1894  215  16.1  22.2   8.7   0.0   3.7  10.3 333263
1894  216  14.1  23.7   8.7   0.0   3.5  10.3 333263
1894  217  15.1  25.2  11.7   0.0   3.1  14.8 333263
1894  218  15.1  24.7  13.2   0.0   3.8  17.1 333263
1894  219  15.1  24.2  12.2   0.0   3.9  11.4 333263
1894  220  15.1  23.7   8.7   0.0   4.1   9.1 333263
1894  221  16.1  23.7   6.7   0.0   4.2   8.0 333263
1894  222  16.1  25.7   7.2   0.0   4.4  10.3 333263
1894  223  16.1  26.7  10.2   0.0   4.4  11.4 333263
1894  224  17.1  26.7  10.7   0.0   4.0  12.5 333263
1894  225  16.1  24.2  10.7   0.0   4.2  10.3 333263
1894  226  17.1  24.7   8.7   0.0   3.7  10.3 333263
1894  227  16.1  23.7  11.7   2.2   3.9  12.5 333263
1894  228  16.1  24.7  13.2   0.5   4.0  12.5 333263
1894  229  17.1  25.2  11.7   0.0   3.8  12.5 333263
1894  230  17.1  24.7  12.7   0.0   4.0  13.7 333263
1894  231  17.1  24.7  14.2   0.4   3.9  12.5 333263
1894  232  17.1  24.7  14.2   2.3   3.2  13.7 333263
1894  233  17.1  24.2  14.7   1.7   2.4  17.1 333263
1894  234  16.1  22.7  17.7   3.3   3.4  20.5 333263
1894  235  17.1  23.2  15.2   0.6   3.8  14.8 333263
1894  236  17.1  24.2  13.7   0.0   3.7  13.7 333263
1894  237  17.1  25.2  11.7   0.0   4.0  14.8 333263
1894  238  17.1  26.7  11.7   0.0   4.2  14.8 333263
1894  239  18.1  25.7  15.7   0.0   4.4  13.7 333263
1894  240  18.1  25.2  14.2   0.0   4.3  11.4 333263
1894  241  19.2  24.7  10.7   0.0   4.0  11.4 333263
1894  242  18.1  23.7   9.7   0.1   4.0  11.4 333263
1894  243  18.1  25.2  11.2   0.2   4.1  13.7 333263
1894  244  18.1  25.3  14.4   0.0   3.6  16.8 333263
1894  245  18.1  22.8  16.4  30.2   3.9  16.8 333263
1894  246  18.1  23.3  16.4   3.2   4.6  15.7 333263
1894  247  20.1  23.8  13.4   0.0   4.7  13.4 333263
1894  248  19.1  24.3  11.4   0.0   5.0  12.3 333263
1894  249  19.1  26.3  12.4   0.0   5.3  13.4 333263
1894  250  19.1  24.8  12.4   0.0   5.1  10.1 333263
1894  251  19.1  25.8  13.9   0.0   4.5  12.3 333263
1894  252  18.1  26.3  13.4   0.0   4.1  15.7 333263
1894  253  18.1  22.8  16.9   0.0   4.6  14.6 333263
1894  254  19.1  24.8  11.4   0.0   4.5  13.4 333263
1894  255  18.1  24.8  11.4   0.0   4.8  13.4 333263
1894  256  19.1  25.3  13.9   0.0   3.9  13.4 333263
1894  257  19.1  22.8  16.9   0.0   4.6  15.7 333263
1894  258  20.1  22.8  13.9   0.0   3.9  12.3 333263
1894  259  20.1  21.8  13.4   2.5   4.4  14.6 333263
1894  260  21.1  23.3  12.9   0.2   4.7  13.4 333263
1894  261  21.1  24.3  11.9   0.1   4.4  13.4 333263
1894  262  21.1  25.8  12.9   0.0   4.3  16.8 333263
1894  263  21.1  24.8  13.9   0.0   5.1  16.8 333263
1894  264  22.1  26.8  13.4   0.0   5.4  15.7 333263
1894  265  22.1  28.3  14.9   0.0   5.3  16.8 333263
1894  266  22.1  27.8  15.4   0.1   5.5  16.8 333263
1894  267  22.1  25.3  15.9   0.0   6.0  12.3 333263
1894  268  21.1  25.8  10.9   0.0   4.9   7.8 333263
1894  269  21.1  25.3  10.4   0.0   5.0  13.4 333263
1894  270  22.1  26.8  11.9   0.0   5.3  15.7 333263
1894  271  21.1  27.8  14.9   3.9   5.0  15.7 333263
1894  272  22.1  26.3  16.9   1.1   4.6  16.8 333263
1894  273  23.1  25.3  16.4   1.7   4.5  17.9 333263
1894  274  22.4  23.1  16.2   3.3   4.2  17.2 333263
1894  275  23.4  22.1  17.2   0.7   4.4  19.5 333263
1894  276  22.4  23.6  18.2   6.5   4.9  19.5 333263
1894  277  22.4  25.1  17.7   0.7   4.7  18.4 333263
1894  278  22.4  24.6  16.2   0.1   4.8  18.4 333263
1894  279  21.4  25.6  15.7   1.1   4.5  18.4 333263
1894  280  22.4  24.6  17.7   6.0   5.4  20.6 333263
1894  281  22.4  27.1  18.2   0.7   5.2  18.4 333263
1894  282  21.4  26.1  16.7   0.1   5.2  17.2 333263
1894  283  21.4  27.6  16.7   0.0   5.6  19.5 333263
1894  284  21.4  29.1  17.7   0.0   5.5  19.5 333263
1894  285  22.4  29.1  19.7   0.0   6.2  21.8 333263
1894  286  21.4  29.6  18.7   0.0   5.4  17.2 333263
1894  287  22.4  29.1  18.2   0.1   5.4  21.8 333263
1894  288  22.4  28.6  19.7   0.5   5.4  21.8 333263
1894  289  22.4  28.6  20.2   0.1   5.9  21.8 333263
1894  290  22.4  30.6  19.2   0.0   5.4  21.8 333263
1894  291  21.4  30.6  18.7   0.0   5.2  24.1 333263
1894  292  21.4  28.1  21.2   0.0   5.4  21.8 333263
1894  293  23.4  28.1  22.7   1.3   5.6  22.9 333263
1894  294  21.4  29.1  20.2   3.7   4.5  20.6 333263
1894  295  21.4  28.1  21.7   2.7   5.8  26.4 333263
1894  296  23.4  29.6  19.7   0.0   5.8  21.8 333263
1894  297  22.4  29.6  19.7   0.0   6.2  20.6 333263
1894  298  22.4  30.1  19.2   0.0   5.8  19.5 333263
1894  299  22.4  30.6  19.2   5.1   6.6  22.9 333263
1894  300  22.4  31.1  21.2   0.8   7.1  19.5 333263
1894  301  23.4  31.6  20.2   0.0   6.9  18.4 333263
1894  302  23.4  31.6  16.7   0.0   5.4  18.4 333263
1894  303  22.4  30.1  18.7   0.0   5.4  24.1 333263
1894  304  20.3  31.1  22.2   0.3   6.2  25.2 333263
1894  305  21.6  31.3  22.8   0.0   7.3  24.2 333263
1894  306  22.6  33.8  21.8   2.0   6.0  24.2 333263
1894  307  19.5  32.8  22.3  19.1   7.0  26.5 333263
1894  308  20.6  33.8  22.3   3.2   6.7  24.2 333263
1894  309  20.6  32.3  22.3   0.0   6.7  23.0 333263
1894  310  20.6  32.3  22.3   7.0   6.2  23.0 333263
1894  311  23.6  30.8  21.8   6.7   6.2  25.3 333263
1894  312  23.6  31.3  20.8   7.6   7.5  25.3 333263
1894  313  23.6  33.8  19.8   0.2   7.4  23.0 333263
1894  314  23.6  33.3  20.8   0.0   7.3  23.0 333263
1894  315  24.7  33.3  22.8   0.0   8.4  25.3 333263
1894  316  24.7  35.3  22.3   0.0   7.5  23.0 333263
1894  317  25.7  30.3  20.8   1.2   5.9  18.4 333263
1894  318  22.6  29.3  19.3   0.3   6.7  21.9 333263
1894  319  24.7  32.3  20.8   0.5   7.8  25.3 333263
1894  320  24.7  34.8  22.3   0.2   9.0  25.3 333263
1894  321  24.7  36.8  23.3   0.0   6.9  24.2 333263
1894  322  24.7  30.3  23.3   4.2   6.0  21.9 333263
1894  323  24.7  28.3  20.3  16.5   5.5  21.9 333263
1894  324  24.7  26.8  19.8   1.9   5.8  21.9 333263
1894  325  23.6  28.3  18.3   0.0   6.4  20.7 333263
1894  326  23.6  30.3  17.8   0.0   6.6  20.7 333263
1894  327  23.6  30.8  20.3   0.0   7.3  21.9 333263
1894  328  25.7  31.8  19.8   1.2   6.8  21.9 333263
1894  329  25.7  30.8  20.8   0.3   6.7  23.0 333263
1894  330  23.6  31.3  19.3   0.0   7.0  21.9 333263
1894  331  24.7  33.3  19.3   0.0   6.9  25.3 333263
1894  332  24.7  33.8  19.3   0.0   7.2  26.5 333263
1894  333  25.7  33.8  22.8   0.0   7.1  27.6 333263
1894  334  25.7  33.8  22.8   0.0   7.3  27.6 333263
1894  335  25.0  33.7  23.8  23.3   7.6  27.7 333263
1894  336  25.0  31.7  20.8   2.5   7.1  19.6 333263
1894  337  25.0  30.7  18.3   0.0   6.6  20.7 333263
1894  338  24.0  30.2  18.3   0.0   6.9  21.9 333263
1894  339  24.0  31.2  19.8   0.1   6.7  21.9 333263
1894  340  24.0  31.2  20.3   0.0   7.3  24.2 333263
1894  341  25.0  32.2  20.8   0.4   7.0  23.0 333263
1894  342  22.9  32.7  20.8   1.0   7.0  23.0 333263
1894  343  25.0  31.2  21.8   0.0   7.3  24.2 333263
1894  344  24.0  30.7  22.3   0.0   7.4  18.4 333263
1894  345  26.0  31.2  23.3   0.3   7.0  23.0 333263
1894  346  25.0  30.2  23.3   1.9   6.6  21.9 333263
1894  347  24.0  29.7  23.3   2.5   6.8  23.0 333263
1894  348  25.0  30.7  22.3   2.5   6.4  24.2 333263
1894  349  24.0  32.2  23.3   0.4   6.4  30.0 333263
1894  350  25.0  31.2  25.3   0.5   7.0  31.1 333263
1894  351  27.1  30.7  24.8  46.1   6.6  27.7 333263
1894  352  26.0  29.2  21.8   7.6   6.7  25.4 333263
1894  353  26.0  28.2  21.3   0.4   6.7  23.0 333263
1894  354  27.1  27.7  20.3   0.0   6.6  23.0 333263
1894  355  25.0  29.2  19.3   0.0   6.7  21.9 333263
1894  356  25.0  30.7  20.8   0.8   6.7  25.4 333263
1894  357  24.0  31.7  19.8   0.0   6.7  24.2 333263
1894  358  25.0  31.7  19.8   0.0   6.9  26.5 333263
1894  359  25.0  31.2  21.3   0.0   7.2  24.2 333263
1894  360  25.0  32.2  21.3   0.0   7.2  24.2 333263
1894  361  25.0  32.7  22.8   0.0   7.0  25.4 333263
1894  362  25.0  32.2  21.8   0.0   7.4  26.5 333263
1894  363  26.0  33.7  22.8   3.3   7.2  27.7 333263
1894  364  24.0  33.7  22.8   9.3   7.0  26.5 333263
1894  365  25.0  32.2  22.8   6.4   6.6  26.5 333263
1895    1  24.6  31.3  24.1  36.5   6.3  27.4 333263
1895    2  24.6  31.8  22.1   1.6   6.3  28.5 333263
1895    3  24.6  31.8  22.1   0.0   6.6  28.5 333263
1895    4  24.6  32.3  23.6   1.5   7.0  28.5 333263
1895    5  23.6  33.8  25.1   7.9   7.3  28.5 333263
1895    6  24.6  33.8  23.1   1.7   6.8  27.4 333263
1895    7  24.6  34.3  24.1   1.3   7.0  31.9 333263
1895    8  23.6  34.3  25.6  15.0   6.5  29.7 333263
1895    9  24.6  30.8  24.1   1.7   6.5  26.2 333263
1895   10  22.6  30.8  21.1   0.0   6.2  22.8 333263
1895   11  23.6  30.8  21.6   0.0   6.1  26.2 333263
1895   12  23.6  31.8  22.1   0.0   7.3  28.5 333263
1895   13  24.6  34.8  23.1   0.0   7.5  28.5 333263
1895   14  24.6  34.8  24.1   0.0   6.6  28.5 333263
1895   15  22.6  33.8  24.6   5.5   6.6  29.7 333263
1895   16  23.6  33.8  26.1  24.5   6.8  31.9 333263
1895   17  24.6  34.3  27.1  11.1   5.9  33.1 333263
1895   18  23.6  32.3  26.6   1.9   6.5  33.1 333263
1895   19  23.6  32.8  25.6   8.9   6.4  29.7 333263
1895   20  23.6  31.8  25.1 157.1   5.3  28.5 333263
1895   21  23.6  28.8  24.6  86.5   5.3  29.7 333263
1895   22  23.6  29.3  24.1  28.8   4.6  29.7 333263
1895   23  21.5  28.3  26.1  14.4   4.9  31.9 333263
1895   24  22.6  29.3  26.6  76.3   5.1  33.1 333263
1895   25  23.6  30.3  26.1  54.9   5.5  34.2 333263
1895   26  23.6  31.3  26.1 107.6   5.0  33.1 333263
1895   27  22.6  30.3  24.6  21.4   5.7  33.1 333263
1895   28  24.6  30.3  24.6  20.8   5.4  30.8 333263
1895   29  23.6  28.3  23.6  13.5   5.9  27.4 333263
1895   30  23.6  29.3  23.6  26.1   6.1  26.2 333263
1895   31  22.6  28.8  23.6  38.2   6.1  22.8 333263
1895   32  22.7  30.1  23.7   3.4   5.9  23.0 333263
1895   33  21.7  31.1  20.7   0.0   5.8  24.1 333263
1895   34  21.7  32.1  19.7   0.0   6.0  26.4 333263
1895   35  22.7  32.1  21.7   0.0   6.5  27.6 333263
1895   36  22.7  33.6  23.2   0.0   6.0  27.6 333263
1895   37  22.7  34.1  24.2   0.0   5.8  32.2 333263
1895   38  21.7  32.1  24.7   0.1   4.8  28.7 333263
1895   39  21.7  29.1  23.2   1.1   5.3  29.9 333263
1895   40  20.6  32.1  23.2   0.0   4.8  29.9 333263
1895   41  20.6  31.1  22.7  33.7   4.9  32.2 333263
1895   42  20.6  30.6  22.7   5.3   5.0  29.9 333263
1895   43  19.6  31.1  22.7   3.4   5.4  28.7 333263
1895   44  19.6  30.6  22.2   2.6   5.8  25.3 333263
1895   45  21.7  29.6  21.7   1.8   5.7  23.0 333263
1895   46  21.7  29.6  20.7   1.0   5.7  23.0 333263
1895   47  21.7  30.6  21.2   1.1   5.7  25.3 333263
1895   48  21.7  32.1  22.2   0.6   5.4  28.7 333263
1895   49  21.7  31.6  24.7   2.6   7.0  31.0 333263
1895   50  22.7  34.6  24.2   0.5   7.1  26.4 333263
1895   51  22.7  34.1  22.7   0.0   6.4  24.1 333263
1895   52  20.6  32.1  22.7   1.1   6.3  21.8 333263
1895   53  22.7  31.6  22.7   2.5   5.1  25.3 333263
1895   54  20.6  28.6  21.2   3.3   5.8  24.1 333263
1895   55  21.7  30.6  21.2   0.2   6.5  24.1 333263
1895   56  22.7  31.1  20.7   0.0   6.6  21.8 333263
1895   57  22.7  32.1  21.7   0.0   6.5  23.0 333263
1895   58  21.7  33.6  21.7   0.0   7.1  25.3 333263
1895   59  22.7  35.1  22.7   0.0   6.7  26.4 333263
1895   60  20.6  36.2  23.2   0.0   7.0  26.2 333263
1895   61  21.6  35.7  23.2   0.0   6.7  25.1 333263
1895   62  21.6  35.7  24.2   0.2   6.1  27.4 333263
1895   63  19.6  34.2  24.7   0.0   6.1  26.2 333263
1895   64  20.6  33.2  23.7   0.0   6.5  25.1 333263
1895   65  20.6  34.2  22.7   0.1   6.5  23.9 333263
1895   66  19.6  35.2  22.7   0.0   6.5  25.1 333263
1895   67  20.6  34.7  22.7   0.0   5.9  25.1 333263
1895   68  19.6  33.2  23.7   0.0   5.3  25.1 333263
1895   69  20.6  31.2  23.2   8.4   5.1  26.2 333263
1895   70  20.6  30.2  21.7   7.4   4.9  25.1 333263
1895   71  19.6  30.2  21.7   2.5   5.2  25.1 333263
1895   72  20.6  29.2  21.2   3.2   4.8  22.8 333263
1895   73  20.6  29.2  21.7   0.6   5.3  25.1 333263
1895   74  19.6  31.2  21.2   0.4   5.5  23.9 333263
1895   75  19.6  32.7  21.2   0.6   6.2  25.1 333263
1895   76  20.6  33.7  21.2   0.0   6.7  23.9 333263
1895   77  20.6  34.2  23.2   0.1   6.0  22.8 333263
1895   78  19.6  32.7  23.2   0.0   6.2  22.8 333263
1895   79  18.5  30.7  21.7   0.0   5.8  16.0 333263
1895   80  19.6  29.2  20.2   0.4   5.3  17.1 333263
1895   81  19.6  27.2  19.7   7.4   4.6  17.1 333263
1895   82  19.6  26.7  19.7   3.0   5.0  20.5 333263
1895   83  18.5  29.2  19.7   5.0   4.7  20.5 333263
1895   84  18.5  27.7  19.7   2.2   5.3  20.5 333263
1895   85  19.6  29.2  18.2   0.0   5.4  19.4 333263
1895   86  19.6  29.7  18.2   0.2   5.0  19.4 333263
1895   87  18.5  29.2  18.7   0.4   5.3  20.5 333263
1895   88  18.5  29.2  18.7   0.0   5.1  18.2 333263
1895   89  18.5  30.7  16.7   0.0   5.4  21.7 333263
1895   90  18.5  31.2  16.2   0.0   5.2  20.5 333263
1895   91  20.0  31.8  16.8   0.0   4.8  20.6 333263
1895   92  19.0  31.3  19.3   2.2   4.6  22.9 333263
1895   93  19.0  30.8  20.3   0.2   4.3  24.0 333263
1895   94  16.9  30.8  20.3   0.0   5.1  24.0 333263
1895   95  19.0  31.8  18.8   0.0   4.5  21.8 333263
1895   96  19.0  30.3  21.3   0.0   4.5  24.0 333263
1895   97  20.0  29.8  22.8  21.7   3.6  25.2 333263
1895   98  17.9  26.8  21.3  31.4   3.8  24.0 333263
1895   99  17.9  28.3  21.8   4.5   4.5  25.2 333263
1895  100  19.0  30.3  21.3   0.0   4.7  24.0 333263
1895  101  19.0  28.3  19.3   0.0   4.5  18.3 333263
1895  102  19.0  27.8  16.8   0.0   4.2  18.3 333263
1895  103  17.9  27.8  15.8   0.0   4.1  18.3 333263
1895  104  17.9  27.8  16.8   0.0   3.8  19.5 333263
1895  105  16.9  27.3  16.3   0.0   3.9  20.6 333263
1895  106  17.9  27.3  16.3   0.0   3.9  20.6 333263
1895  107  17.9  27.3  16.3   0.0   4.1  20.6 333263
1895  108  17.9  27.8  18.3   0.1   4.0  20.6 333263
1895  109  17.9  27.8  17.3   0.5   3.6  20.6 333263
1895  110  16.9  27.8  19.3   0.0   4.0  24.0 333263
1895  111  17.9  29.3  20.3   0.0   3.8  24.0 333263
1895  112  17.9  28.3  18.3   0.1   4.1  24.0 333263
1895  113  16.9  29.8  18.8   0.0   4.3  22.9 333263
1895  114  15.8  28.3  16.3   0.0   4.0  17.2 333263
1895  115  16.9  26.8  14.8   0.0   3.6  17.2 333263
1895  116  15.8  25.8  15.8   0.7   3.7  18.3 333263
1895  117  15.8  26.3  16.3   0.3   3.7  18.3 333263
1895  118  15.8  26.8  16.8   0.0   3.7  19.5 333263
1895  119  15.8  27.3  18.3   0.0   3.8  20.6 333263
1895  120  15.8  29.3  14.8   0.0   3.5  21.8 333263
1895  121  15.6  28.3  17.6   0.0   3.5  21.0 333263
1895  122  15.6  27.3  17.1   0.0   3.3  17.5 333263
1895  123  14.5  27.3  16.6   0.0   3.3  18.7 333263
1895  124  15.6  27.8  16.6   0.1   3.0  21.0 333263
1895  125  14.5  27.3  18.1  17.2   3.3  23.4 333263
1895  126  15.6  27.3  17.6   0.7   3.2  21.0 333263
1895  127  14.5  26.3  16.6   0.0   3.4  17.5 333263
1895  128  15.6  26.3  17.6   0.0   3.2  17.5 333263
1895  129  14.5  26.8  15.1   0.0   3.3  18.7 333263
1895  130  15.6  26.3  14.6   0.0   3.2  17.5 333263
1895  131  14.5  26.8  13.6   0.0   3.4  17.5 333263
1895  132  15.6  26.8  13.6   2.1   3.4  17.5 333263
1895  133  14.5  26.8  15.1   0.2   3.5  15.2 333263
1895  134  15.6  27.3  14.6   0.0   3.3  17.5 333263
1895  135  14.5  27.3  14.1   0.0   3.3  17.5 333263
1895  136  14.5  27.8  15.1   0.0   3.2  18.7 333263
1895  137  14.5  27.3  15.6   0.0   3.4  18.7 333263
1895  138  15.6  27.8  15.1   0.0   3.5  18.7 333263
1895  139  15.6  27.8  16.1   0.0   3.1  17.5 333263
1895  140  13.5  25.3  14.6   0.0   3.2  15.2 333263
1895  141  13.5  23.8  14.1   1.1   3.0  11.7 333263
1895  142  13.5  25.3  15.1   6.2   2.7  16.4 333263
1895  143  12.5  24.8  15.6  10.6   2.2  17.5 333263
1895  144  10.4  23.3  17.6   1.0   2.8  18.7 333263
1895  145  13.5  24.8  19.6   8.8   3.3  21.0 333263
1895  146  14.5  24.3  15.1   0.9   3.4  14.0 333263
1895  147  15.6  23.8  12.1   0.0   3.1  12.9 333263
1895  148  13.5  24.8  11.6   0.0   3.4  14.0 333263
1895  149  14.5  25.8  10.6   0.0   3.4  12.9 333263
1895  150  14.5  26.3  10.6   0.0   3.3  14.0 333263
1895  151  13.5  25.8  10.1   0.0   3.2  12.9 333263
1895  152  14.2  26.4  12.3   0.0   3.1  16.4 333263
1895  153  14.2  25.9  11.3   0.0   2.8  15.3 333263
1895  154  13.2  23.9  10.8   0.0   3.2  12.9 333263
1895  155  14.2  22.4  12.3   0.0   2.9   9.4 333263
1895  156  13.2  23.4  11.8   0.0   2.6  12.9 333263
1895  157  12.2  23.9  12.3   0.0   2.7  14.1 333263
1895  158  12.2  25.4  13.8   0.0   2.8  15.3 333263
1895  159  13.2  25.4  14.8   0.0   2.8  17.6 333263
1895  160  13.2  25.9  13.8   0.0   2.7  16.4 333263
1895  161  13.2  25.4  15.3   0.0   3.1  17.6 333263
1895  162  14.2  22.4   9.3   0.0   2.7   9.4 333263
1895  163  13.2  22.9   6.3   0.0   2.8  11.7 333263
1895  164  13.2  23.4   8.3   0.0   2.1  11.7 333263
1895  165   9.1  21.4  12.3   0.0   2.9  12.9 333263
1895  166  13.2  23.9  13.3   0.0   2.5  12.9 333263
1895  167  12.2  22.9  13.3   0.0   2.4  14.1 333263
1895  168  11.2  23.4  14.3   0.0   2.8  15.3 333263
1895  169  13.2  22.9  12.8   0.0   2.9  14.1 333263
1895  170  14.2  23.4  11.3   0.0   2.7  12.9 333263
1895  171  13.2  23.9  11.3   0.0   2.8  15.3 333263
1895  172  13.2  25.9  11.8   0.0   3.0  16.4 333263
1895  173  13.2  26.9  12.3   0.0   2.9  15.3 333263
1895  174  14.2  25.9  15.8   0.0   3.2  18.8 333263
1895  175  14.2  24.9  13.8   0.0   2.8  11.7 333263
1895  176  13.2  22.9   8.8   0.0   3.0  12.9 333263
1895  177  13.2  23.9   8.3   0.0   3.2  10.6 333263
1895  178  14.2  22.4  12.8   0.0   3.0   9.4 333263
1895  179  14.2  21.4   8.8   0.0   3.1  10.6 333263
1895  180  14.2  21.9   7.8   0.0   2.5   9.4 333263
1895  181  12.2  20.4  10.8   0.0   2.7  10.6 333263
1895  182  12.2  19.9  11.0   0.0   2.9   7.9 333263
1895  183  13.2  20.4   6.0   0.0   3.0   7.9 333263
1895  184  13.2  20.4   5.5   0.0   2.9   6.8 333263
1895  185  13.2  18.9   6.5   0.0   2.9   6.8 333263
1895  186  13.2  20.9   8.5   0.0   2.8   9.0 333263
1895  187  13.2  20.4   9.0   0.0   2.7   9.0 333263
1895  188  13.2  19.9   5.5   0.0   2.9   9.0 333263
1895  189  13.2  18.9   5.5   1.3   2.4   6.8 333263
1895  190  13.2  18.9   9.5   2.1   1.8  11.3 333263
1895  191  11.2  18.4  12.0   0.1   2.9  15.8 333263
1895  192  14.2  20.9  10.0   0.0   2.9  10.2 333263
1895  193  13.2  20.9   8.0   0.0   3.1   9.0 333263
1895  194  13.2  21.9   6.0   0.0   2.9   6.8 333263
1895  195  12.2  23.4   8.0   0.0   3.3  10.2 333263
1895  196  13.2  24.4   7.5   0.0   3.5   9.0 333263
1895  197  14.2  24.4   7.0   0.0   3.2   7.9 333263
1895  198  13.2  24.4   9.0   0.0   2.7  10.2 333263
1895  199  12.2  23.4  12.5   4.1   2.7  13.5 333263
1895  200  13.2  25.9  16.5   1.8   2.6  19.2 333263
1895  201  14.2  22.4  15.5   0.0   3.2  16.9 333263
1895  202  15.3  21.4  11.0   0.0   3.0   9.0 333263
1895  203  15.3  19.9   8.0   0.0   3.1   9.0 333263
1895  204  15.3  19.4   8.0   0.0   3.0   7.9 333263
1895  205  15.3  17.9  11.5   0.0   3.0   7.9 333263
1895  206  15.3  18.4   7.5   0.0   3.0   7.9 333263
1895  207  14.2  18.9   7.0   0.0   3.0   6.8 333263
1895  208  14.2  19.9   7.5   0.0   3.0   7.9 333263
1895  209  14.2  19.9   7.5   0.0   3.1   7.9 333263
1895  210  15.3  20.4   5.5   0.0   2.9   7.9 333263
1895  211  15.3  20.4   8.0   0.9   2.8  11.3 333263
1895  212  16.3  20.9  11.0   0.1   3.7  14.7 333263
1895  213  16.1  24.7   9.2   0.0   4.1  12.5 333263
1895  214  17.1  25.2   7.7   0.0   4.7  11.4 333263
1895  215  17.1  25.7   6.7   0.0   4.6   8.0 333263
1895  216  16.1  27.2   8.2   0.0   4.5  10.3 333263
1895  217  17.1  26.2   9.2   0.0   3.9  10.3 333263
1895  218  16.1  24.7   8.7   0.0   4.0  11.4 333263
1895  219  17.1  24.7   9.7   0.0   4.0  11.4 333263
1895  220  17.1  23.7   7.7   0.0   4.0  10.3 333263
1895  221  16.1  24.2   9.2   0.0   3.9  10.3 333263
1895  222  17.1  24.7  10.7   0.0   3.4  12.5 333263
1895  223  15.1  24.2  11.7   0.0   3.2  13.7 333263
1895  224  13.1  24.2  13.7   0.0   3.5  13.7 333263
1895  225  17.1  24.7  13.7   3.6   3.5  16.0 333263
1895  226  17.1  25.7  14.7   0.4   3.8  17.1 333263
1895  227  17.1  25.7  12.7   0.0   4.1  14.8 333263
1895  228  18.1  25.2   9.2   0.0   4.2  12.5 333263
1895  229  18.1  25.2   8.2   0.0   4.0  11.4 333263
1895  230  18.1  24.7  10.7   0.0   3.6  12.5 333263
1895  231  17.1  24.2  10.7   0.0   3.7  13.7 333263
1895  232  17.1  25.7  12.2   0.9   3.8  16.0 333263
1895  233  18.1  25.7  13.7   0.1   4.5  16.0 333263
1895  234  18.1  25.2  10.2   0.0   4.4   9.1 333263
1895  235  17.1  25.2   7.7   0.0   4.7   9.1 333263
1895  236  18.1  27.2   7.7   0.0   4.3  11.4 333263
1895  237  18.1  28.2   8.7   0.0   4.7  14.8 333263
1895  238  17.1  28.2  12.2   0.0   5.1  12.5 333263
1895  239  18.1  29.2  12.2   0.0   4.5  12.5 333263
1895  240  19.2  29.7  11.7   0.0   5.2  18.2 333263
1895  241  19.2  28.2  11.2   0.0   4.9  10.3 333263
1895  242  20.2  26.7   8.2   0.0   4.9  10.3 333263
1895  243  19.2  27.7   9.7   0.0   5.3  11.4 333263
1895  244  18.1  27.3  10.4   0.0   5.6  12.3 333263
1895  245  20.1  28.8  10.9   0.0   5.6  14.6 333263
1895  246  19.1  29.8  12.4   0.0   5.8  15.7 333263
1895  247  19.1  29.3  15.9   0.0   6.5  14.6 333263
1895  248  20.1  28.3  10.9   0.0   6.5   9.0 333263
1895  249  20.1  30.3  10.9   0.0   6.3  12.3 333263
1895  250  20.1  30.8  11.9   0.0   6.2  14.6 333263
1895  251  20.1  30.8  13.4   0.0   6.5  15.7 333263
1895  252  21.1  30.8  13.9   0.0   6.7  14.6 333263
1895  253  21.1  31.3  15.9   0.0   5.4  14.6 333263
1895  254  17.1  29.8  17.4   0.1   5.1  16.8 333263
1895  255  19.1  29.3  17.4   0.1   5.2  19.0 333263
1895  256  21.1  28.3  16.4   0.0   5.0  17.9 333263
1895  257  21.1  27.8  15.9   0.0   5.5  17.9 333263
1895  258  21.1  28.8  14.4   0.0   5.1  16.8 333263
1895  259  20.1  29.3  16.4   0.0   4.3  19.0 333263
1895  260  18.1  27.3  18.9  15.9   4.1  20.2 333263
1895  261  18.1  23.8  16.9   1.8   5.6  15.7 333263
1895  262  22.1  23.8  12.9   0.0   4.9   9.0 333263
1895  263  21.1  23.8  10.9   0.0   5.2  11.2 333263
1895  264  22.1  25.3  11.9   0.0   6.2  12.3 333263
1895  265  22.1  28.3  10.4   0.0   6.3  11.2 333263
1895  266  23.1  25.3  10.4   0.0   6.2   6.7 333263
1895  267  23.1  24.8   8.9   0.0   3.9   6.7 333263
1895  268  18.1  23.3  15.9  15.0   4.0  15.7 333263
1895  269  20.1  25.8  17.4   1.4   5.4  20.2 333263
1895  270  22.1  26.8  16.9   0.0   5.2  14.6 333263
1895  271  22.1  25.8  12.9   0.0   4.6  13.4 333263
1895  272  20.1  26.3  13.9   0.0   4.6  16.8 333263
1895  273  22.1  25.8  14.9   0.0   5.1  17.9 333263
1895  274  22.4  25.1  17.7   4.4   4.2  17.2 333263
1895  275  19.3  25.1  19.2  14.1   4.9  20.6 333263
1895  276  22.4  27.6  16.7  11.1   4.6  21.8 333263
1895  277  19.3  27.6  18.7  16.4   4.9  21.8 333263
1895  278  21.4  27.6  18.2   2.4   5.1  21.8 333263
1895  279  21.4  28.1  19.7   0.1   3.7  21.8 333263
1895  280  16.3  27.1  20.2   1.3   6.3  24.1 333263
1895  281  24.4  31.1  19.7   0.2   7.5  22.9 333263
1895  282  25.4  32.6  18.2   0.0   7.6  18.4 333263
1895  283  24.4  32.1  17.2   0.0   6.3  16.1 333263
1895  284  23.4  31.6  17.2   0.0   6.2  21.8 333263
1895  285  22.4  31.6  21.2   0.1   6.4  22.9 333263
1895  286  22.4  31.6  21.7   0.0   6.5  21.8 333263
1895  287  22.4  31.1  19.7   1.7   5.7  19.5 333263
1895  288  22.4  30.6  20.2   0.0   5.6  24.1 333263
1895  289  21.4  30.1  19.7   0.0   5.6  21.8 333263
1895  290  21.4  28.6  19.7   0.0   6.0  19.5 333263
1895  291  23.4  30.1  16.7   0.0   6.4  20.6 333263
1895  292  25.4  30.1  18.2   0.0   5.6  20.6 333263
1895  293  21.4  29.6  19.2   0.0   6.4  20.6 333263
1895  294  24.4  30.6  18.2   0.0   6.6  20.6 333263
1895  295  25.4  31.6  18.2   0.0   7.7  21.8 333263
1895  296  25.4  34.1  18.7   0.0   7.9  20.6 333263
1895  297  23.4  34.6  19.7   0.0   7.5  19.5 333263
1895  298  23.4  33.1  20.7   0.0   6.8  19.5 333263
1895  299  22.4  31.6  20.2   0.0   7.1  19.5 333263
1895  300  24.4  32.6  19.7   0.0   7.0  20.6 333263
1895  301  21.4  32.1  20.7   0.6   5.1  18.4 333263
1895  302  19.3  28.6  21.7   0.0   5.9  21.8 333263
1895  303  23.4  29.1  18.7   0.0   7.1  20.6 333263
1895  304  26.4  32.6  19.2   0.0   8.5  21.8 333263
1895  305  26.7  34.8  21.3   0.0   7.4  21.9 333263
1895  306  23.6  32.8  23.3   0.1   6.1  23.0 333263
1895  307  23.6  29.3  21.3   8.9   7.0  23.0 333263
1895  308  23.6  27.8  15.8   0.9   7.4  12.7 333263
1895  309  25.7  28.8  16.8   0.0   6.4  15.0 333263
1895  310  23.6  29.3  18.3   0.0   7.5  19.6 333263
1895  311  25.7  31.8  19.3   0.0   7.5  20.7 333263
1895  312  25.7  32.8  18.3   0.0   8.1  21.9 333263
1895  313  25.7  33.3  18.8   0.0   8.6  19.6 333263
1895  314  25.7  34.8  19.3   0.0   7.7  20.7 333263
1895  315  23.6  33.8  20.3   0.0   6.6  21.9 333263
1895  316  20.6  30.8  20.8   0.0   7.9  19.6 333263
1895  317  23.6  31.3  20.3   0.0   7.3  16.1 333263
1895  318  23.6  31.8  21.3   9.8   6.0  20.7 333263
1895  319  20.6  30.8  21.8   1.2   7.2  23.0 333263
1895  320  24.7  32.3  21.3   0.5   7.3  23.0 333263
1895  321  25.7  31.8  20.3  53.3   5.5  21.9 333263
1895  322  20.6  30.3  21.3   4.9   7.2  25.3 333263
1895  323  23.6  32.3  21.3   2.0   7.4  21.9 333263
1895  324  25.7  33.8  20.3   5.9   6.5  25.3 333263
1895  325  22.6  31.3  21.8   1.5   7.1  23.0 333263
1895  326  24.7  32.8  22.3   0.0   6.6  25.3 333263
1895  327  23.6  31.8  23.3   5.3   6.7  25.3 333263
1895  328  24.7  31.3  22.3   0.8   6.4  24.2 333263
1895  329  24.7  30.3  21.8   0.0   7.3  24.2 333263
1895  330  26.7  33.3  19.3   2.8   7.0  25.3 333263
1895  331  23.6  33.3  21.8  19.7   5.8  25.3 333263
1895  332  22.6  29.8  21.3   0.3   5.9  24.2 333263
1895  333  22.6  28.3  20.8   0.0   6.9  20.7 333263
1895  334  23.6  31.3  18.3   0.0   6.4  20.7 333263
1895  335  21.9  31.7  21.8   0.8   6.7  24.2 333263
1895  336  25.0  31.2  21.8  17.6   7.0  27.7 333263
1895  337  24.0  34.2  23.8  15.2   7.3  28.8 333263
1895  338  24.0  35.2  23.3   0.6   7.3  28.8 333263
1895  339  24.0  34.7  25.3   0.4   5.9  28.8 333263
1895  340  21.9  30.7  24.3  49.8   4.7  28.8 333263
1895  341  18.7  28.7  22.3   9.2   5.9  27.7 333263
1895  342  24.0  29.7  23.3   5.7   6.3  30.0 333263
1895  343  25.0  31.7  21.8   0.0   6.5  30.0 333263
1895  344  25.0  31.7  21.3   0.0   5.8  28.8 333263
1895  345  20.8  31.7  24.8  23.5   7.7  28.8 333263
1895  346  27.1  33.7  24.3   1.7   6.5  28.8 333263
1895  347  24.0  33.2  24.3   0.0   7.2  31.1 333263
1895  348  24.0  34.7  25.8   0.0   7.7  30.0 333263
1895  349  26.0  35.2  23.8   0.0   8.5  30.0 333263
1895  350  27.1  36.2  23.3   0.0   7.8  26.5 333263
1895  351  27.1  33.7  22.8   0.4   8.2  26.5 333263
1895  352  27.1  33.2  21.8   0.3   7.5  21.9 333263
1895  353  27.1  33.2  20.8   0.0   7.2  26.5 333263
1895  354  26.0  33.7  23.8  11.1   6.3  30.0 333263
1895  355  20.8  31.7  21.3   0.2   7.3  23.0 333263
1895  356  27.1  30.2  19.8  10.3   7.5  23.0 333263
1895  357  26.0  29.2  18.3   1.1   5.0  16.1 333263
1895  358  19.8  28.7  21.3  58.8   5.4  26.5 333263
1895  359  19.8  30.7  22.3   3.2   6.9  27.7 333263
1895  360  25.0  32.2  22.8   0.6   6.9  27.7 333263
1895  361  25.0  33.7  23.8   0.0   7.5  30.0 333263
1895  362  26.0  34.2  23.8   0.3   7.2  28.8 333263
1895  363  25.0  34.2  24.8   0.0   6.4  30.0 333263
1895  364  22.9  33.2  23.8  34.2   7.2  30.0 333263
1895  365  27.1  32.2  22.3   0.0   7.7  28.8 333263
1896    1  26.7  33.3  23.1  17.9   8.2  26.2 333263
1896    2  26.7  34.8  22.6   0.0   7.6  25.1 333263
1896    3  24.6  35.3  24.1   0.0   7.9  28.5 333263
1896    4  26.7  35.8  24.6   0.0   8.2  30.8 333263
1896    5  24.6  36.3  24.6   0.0   8.2  27.4 333263
1896    6  25.6  36.8  25.6   0.0   7.2  30.8 333263
1896    7  24.6  33.8  24.1   0.0   7.3  28.5 333263
1896    8  25.6  32.8  25.6   8.7   6.7  27.4 333263
1896    9  23.6  33.3  25.1   7.7   6.8  29.7 333263
1896   10  23.6  33.3  24.1   0.4   7.1  28.5 333263
1896   11  23.6  35.3  24.1   0.0   7.2  30.8 333263
1896   12  23.6  34.8  24.1   0.0   7.9  29.7 333263
1896   13  24.6  34.8  25.1   0.0   7.1  26.2 333263
1896   14  24.6  34.8  23.1   0.0   7.4  30.8 333263
1896   15  25.6  35.3  24.6   0.0   7.5  31.9 333263
1896   16  25.6  34.8  24.1   0.0   8.0  29.7 333263
1896   17  26.7  35.3  23.6   0.0   7.8  28.5 333263
1896   18  26.7  35.3  24.1   0.0   7.5  29.7 333263
1896   19  25.6  34.3  24.1   0.1   7.5  28.5 333263
1896   20  22.6  35.8  25.1   0.0   7.4  28.5 333263
1896   21  25.6  35.3  25.6   0.6   8.0  31.9 333263
1896   22  25.6  37.3  26.1   9.8   7.1  33.1 333263
1896   23  24.6  34.8  27.1   2.4   7.3  33.1 333263
1896   24  25.6  34.3  25.6   0.1   6.6  30.8 333263
1896   25  22.6  33.8  25.1   0.0   7.5  29.7 333263
1896   26  22.6  36.3  25.1   2.8   7.4  29.7 333263
1896   27  24.6  34.3  25.1   3.8   6.9  28.5 333263
1896   28  23.6  33.8  26.1   4.4   4.1  29.7 333263
1896   29  15.4  30.8  25.6  55.2   4.1  31.9 333263
1896   30  14.4  27.8  22.1  16.6   3.3  24.0 333263
1896   31  14.4  28.3  22.1   1.2   5.6  29.7 333263
1896   32  20.6  33.6  25.7   0.0   6.3  32.2 333263
1896   33  22.7  32.6  26.7  34.5   4.1  28.7 333263
1896   34  14.4  31.6  24.7   4.3   6.3  29.9 333263
1896   35  22.7  30.6  22.7   0.2   5.6  24.1 333263
1896   36  20.6  31.1  23.7   0.2   6.7  26.4 333263
1896   37  25.8  32.1  23.7   0.0   5.5  27.6 333263
1896   38  19.6  32.6  24.2   0.0   5.9  28.7 333263
1896   39  22.7  31.6  23.7   0.5   5.7  28.7 333263
1896   40  22.7  31.1  23.2  96.1   2.3  28.7 333263
1896   41   9.3  29.1  25.2  19.6   3.6  32.2 333263
1896   42  13.4  30.1  25.2  27.3   3.2  31.0 333263
1896   43  12.4  27.6  25.7  10.6   4.8  28.7 333263
1896   44  18.6  30.1  24.2   1.4   4.9  28.7 333263
1896   45  19.6  31.1  25.2   0.4   5.0  31.0 333263
1896   46  19.6  31.6  25.2   0.6   5.1  31.0 333263
1896   47  20.6  31.6  25.2  14.3   5.6  32.2 333263
1896   48  22.7  31.6  25.2  14.7   4.1  31.0 333263
1896   49  20.6  27.6  25.2  28.8   5.7  32.2 333263
1896   50  21.7  32.6  24.7  39.6   5.8  29.9 333263
1896   51  21.7  32.1  24.7   7.2   5.3  28.7 333263
1896   52  20.6  31.1  23.7  12.8   4.5  28.7 333263
1896   53  14.4  31.6  24.7  15.3   4.8  27.6 333263
1896   54  18.6  31.1  25.2   1.4   5.4  31.0 333263
1896   55  18.6  31.1  24.2   0.2   5.4  25.3 333263
1896   56  19.6  30.6  24.2   0.0   4.6  26.4 333263
1896   57  16.5  31.6  24.2  44.4   3.3  29.9 333263
1896   58  13.4  28.1  24.2  26.1   5.4  28.7 333263
1896   59  20.6  29.6  23.2   5.6   5.0  26.4 333263
1896   60  18.6  30.6  24.7   2.1   6.2  27.6 333263
1896   61  23.7  31.7  22.7   0.0   5.6  23.9 333263
1896   62  24.7  31.2  22.7   1.6   5.6  28.5 333263
1896   63  23.7  31.2  23.7   0.3   5.6  27.4 333263
1896   64  20.6  31.2  21.7   0.0   6.2  22.8 333263
1896   65  24.7  31.2  21.2   0.0   5.1  23.9 333263
1896   66  19.6  30.2  20.2   5.3   5.1  22.8 333263
1896   67  20.6  30.2  21.2   1.0   5.3  25.1 333263
1896   68  21.6  30.7  20.7   1.3   5.2  25.1 333263
1896   69  21.6  29.7  20.2   2.1   5.6  23.9 333263
1896   70  22.7  30.2  20.2   0.1   5.6  22.8 333263
1896   71  22.7  31.2  20.2   0.0   5.5  25.1 333263
1896   72  20.6  32.2  20.7   0.3   5.1  25.1 333263
1896   73  20.6  31.7  22.2   0.2   4.7  28.5 333263
1896   74  18.5  31.7  22.7   0.0   5.1  28.5 333263
1896   75  19.6  32.2  23.2   0.0   5.0  28.5 333263
1896   76  19.6  32.7  23.7  13.0   5.6  30.8 333263
1896   77  21.6  32.7  23.2   0.5   5.5  28.5 333263
1896   78  21.6  32.7  22.7   0.0   5.5  28.5 333263
1896   79  21.6  32.7  22.2   1.2   4.6  28.5 333263
1896   80  18.5  32.2  24.2  10.8   4.7  30.8 333263
1896   81  18.5  30.2  23.2   1.6   6.0  26.2 333263
1896   82  22.7  31.2  20.7   0.0   5.3  22.8 333263
1896   83  20.6  30.7  20.7   0.0   4.5  23.9 333263
1896   84  17.5  29.2  22.7   0.0   4.8  23.9 333263
1896   85  18.5  29.2  22.2   0.0   3.7  23.9 333263
1896   86  16.5  27.7  22.2   0.6   5.0  26.2 333263
1896   87  19.6  30.2  21.7  11.4   5.2  25.1 333263
1896   88  21.6  30.7  21.2   2.2   5.6  26.2 333263
1896   89  21.6  31.2  20.7   0.4   6.0  23.9 333263
1896   90  22.7  29.7  15.7   0.0   5.9  18.2 333263
1896   91  21.6  29.7  14.7   0.0   5.5  17.1 333263
1896   92  23.2  31.3  16.3   0.0   5.0  20.6 333263
1896   93  21.1  30.8  17.3   0.0   5.2  21.8 333263
1896   94  22.1  30.8  17.3   0.0   5.0  21.8 333263
1896   95  22.1  30.3  16.8   0.0   4.8  21.8 333263
1896   96  20.0  31.3  18.8   0.0   5.4  24.0 333263
1896   97  21.1  32.3  20.3   0.0   4.8  22.9 333263
1896   98  19.0  32.3  20.3   0.0   4.7  25.2 333263
1896   99  17.9  32.8  22.8   0.0   4.7  26.3 333263
1896  100  17.9  32.8  24.8   2.5   3.9  27.5 333263
1896  101  15.8  31.8  23.3   3.3   4.7  28.6 333263
1896  102  19.0  30.3  20.8   0.0   4.9  22.9 333263
1896  103  17.9  29.3  14.8   0.0   3.9  16.0 333263
1896  104  16.9  27.8  16.8   0.0   3.8  20.6 333263
1896  105  16.9  27.3  17.3   0.0   3.9  20.6 333263
1896  106  15.8  27.8  18.3   0.0   4.5  19.5 333263
1896  107  19.0  26.8  16.8   0.1   4.0  17.2 333263
1896  108  15.8  27.8  17.8   0.0   3.7  18.3 333263
1896  109  15.8  27.3  19.3   0.0   4.2  20.6 333263
1896  110  16.9  27.8  19.3   0.1   3.7  19.5 333263
1896  111  16.9  27.8  17.8   0.0   3.5  22.9 333263
1896  112  13.7  27.8  18.8   0.4   2.8  20.6 333263
1896  113  10.5  26.8  20.3   2.8   3.1  21.8 333263
1896  114  11.6  28.3  21.8   0.3   4.1  24.0 333263
1896  115  15.8  27.3  16.8   0.0   3.9  17.2 333263
1896  116  19.0  27.3  14.8   0.0   4.2  21.8 333263
1896  117  16.9  28.3  17.3   2.3   4.0  18.3 333263
1896  118  14.8  27.3  18.8   0.1   3.9  17.2 333263
1896  119  14.8  27.8  17.3   0.2   3.7  18.3 333263
1896  120  15.8  28.3  17.8   0.0   3.9  21.8 333263
1896  121  17.9  28.3  17.3   0.0   3.8  22.9 333263
1896  122  17.7  28.8  16.6   0.0   3.3  21.0 333263
1896  123  16.6  28.8  18.1   0.0   3.5  24.5 333263
1896  124  15.6  30.3  19.1   0.0   3.8  23.4 333263
1896  125  16.6  30.3  19.6   0.0   3.6  23.4 333263
1896  126  15.6  28.8  17.1   0.0   4.0  18.7 333263
1896  127  16.6  27.8  13.1   0.0   3.2  14.0 333263
1896  128  14.5  25.8  15.6   0.2   2.2  17.5 333263
1896  129   8.3  25.3  17.6   0.7   3.3  17.5 333263
1896  130  13.5  26.8  17.6   0.0   3.4  17.5 333263
1896  131  15.6  27.3  16.1   1.1   2.7  18.7 333263
1896  132  11.4  26.8  17.1   0.1   3.1  18.7 333263
1896  133  14.5  26.3  15.6   0.0   4.0  18.7 333263
1896  134  16.6  23.8  12.1   0.2   3.4   8.2 333263
1896  135  15.6  22.8  10.6   0.0   3.4  10.5 333263
1896  136  15.6  24.8  11.6   0.0   3.3  14.0 333263
1896  137  14.5  26.3  16.1   0.0   2.5  16.4 333263
1896  138  10.4  26.3  15.6   0.7   2.8  17.5 333263
1896  139  12.5  25.8  16.6   1.4   2.9  18.7 333263
1896  140  12.5  26.3  18.6   0.3   2.4  18.7 333263
1896  141  10.4  26.3  18.6  25.6   1.9  19.9 333263
1896  142   7.3  25.8  19.6   6.4   3.5  21.0 333263
1896  143  14.5  24.3  15.6   0.0   3.2  14.0 333263
1896  144  14.5  22.8  13.6   0.0   2.8  12.9 333263
1896  145  12.5  22.3  14.1   0.0   3.1  11.7 333263
1896  146  14.5  22.8  14.1   0.0   3.3  14.0 333263
1896  147  14.5  24.3  11.6   0.0   3.3  12.9 333263
1896  148  14.5  24.8  13.1   0.0   3.0  14.0 333263
1896  149  13.5  24.8  15.6   0.0   2.7  16.4 333263
1896  150  12.5  25.8  16.1   0.0   3.1  18.7 333263
1896  151  14.5  26.3  15.1   0.0   3.4  18.7 333263
1896  152  15.6  25.3  13.1   0.0   3.5  15.2 333263
1896  153  16.2  22.4  10.3   0.0   3.2  10.6 333263
1896  154  15.2  21.9   9.8   0.0   3.1  10.6 333263
1896  155  15.2  21.9   9.3   0.0   2.8  11.7 333263
1896  156  13.2  23.4  13.3   0.0   2.7  12.9 333263
1896  157  13.2  24.4  15.8   0.0   3.0  16.4 333263
1896  158  13.2  23.9  11.3   0.0   2.4  11.7 333263
1896  159  11.2  23.4  15.3   3.2   2.3  15.3 333263
1896  160  11.2  24.4  16.3   1.0   1.9  18.8 333263
1896  161   9.1  22.9  18.3   2.7   2.5  18.8 333263
1896  162  12.2  25.4  17.8   0.0   2.8  18.8 333263
1896  163  13.2  26.4  15.3   4.1   2.7  17.6 333263
1896  164  14.2  24.4  16.3   2.1   2.9  18.8 333263
1896  165  14.2  21.9  12.8   0.2   2.7  11.7 333263
1896  166  13.2  21.9   9.3   0.0   3.3  11.7 333263
1896  167  16.2  22.4   7.8   0.0   3.0  10.6 333263
1896  168  14.2  22.4   6.8   0.0   2.6   9.4 333263
1896  169  12.2  22.9   8.3   0.0   2.2  11.7 333263
1896  170  10.1  22.4  10.8   0.5   1.3  14.1 333263
1896  171   6.1  19.9  10.8   1.0   2.7  15.3 333263
1896  172  13.2  18.9   9.3   0.9   2.6  10.6 333263
1896  173  13.2  18.9   8.3   0.0   2.6  10.6 333263
1896  174  13.2  17.9   6.8   0.0   2.1   9.4 333263
1896  175  11.2  19.4   9.8   0.0   2.7  14.1 333263
1896  176  13.2  19.9  11.3   0.0   3.1  10.6 333263
1896  177  15.2  21.4   9.8   0.0   3.2  10.6 333263
1896  178  15.2  22.4   8.3   0.0   3.3  10.6 333263
1896  179  15.2  23.9   8.8   0.0   3.1  10.6 333263
1896  180  14.2  24.9   9.8   0.0   3.0  12.9 333263
1896  181  14.2  24.4  11.8   0.0   3.2  14.1 333263
1896  182  15.2  20.9  10.3   0.0   3.1   9.4 333263
1896  183  16.3  19.9   5.5   0.0   3.3   9.0 333263
1896  184  16.3  20.9   4.0   0.0   3.4   7.9 333263
1896  185  16.3  21.9   4.0   0.0   3.2   7.9 333263
1896  186  15.3  22.4   4.0   0.0   3.0   9.0 333263
1896  187  13.2  24.9   7.5   0.0   3.0  12.4 333263
1896  188  14.2  25.9  14.5   0.2   2.5  16.9 333263
1896  189  12.2  25.9  17.0  18.2   2.5  20.3 333263
1896  190  12.2  22.4  15.5   2.6   3.0  15.8 333263
1896  191  15.3  18.4   8.5   0.0   2.9   7.9 333263
1896  192  15.3  18.4   4.5   0.0   2.9   9.0 333263
1896  193  13.2  19.9   4.5   0.0   2.9   6.8 333263
1896  194  13.2  19.9  11.5   0.0   3.3   7.9 333263
1896  195  15.3  20.9   6.5   0.0   3.2   6.8 333263
1896  196  15.3  19.9   5.5   0.0   3.0   6.8 333263
1896  197  13.2  21.4   7.0   0.9   1.9   7.9 333263
1896  198   9.2  19.9  11.5   4.8   1.7  12.4 333263
1896  199   9.2  20.4  12.5   0.9   1.5  15.8 333263
1896  200   6.1  21.9  15.5   9.0   1.5  16.9 333263
1896  201   7.1  19.4  16.5  26.1   2.5  15.8 333263
1896  202  14.2  20.9  14.5   1.7   2.9  15.8 333263
1896  203  14.2  20.9  10.5   0.3   3.1  10.2 333263
1896  204  14.2  19.9   9.5   0.0   3.2   6.8 333263
1896  205  17.3  19.9   8.5   0.0   2.8  10.2 333263
1896  206  15.3  20.9   7.0   0.5   2.6  11.3 333263
1896  207  14.2  21.9  10.5   0.1   3.0  13.5 333263
1896  208  15.3  21.4  10.0   3.5   3.2  11.3 333263
1896  209  16.3  21.4   8.0   1.1   3.5  10.2 333263
1896  210  17.3  19.9   6.5   0.0   3.1   6.8 333263
1896  211  16.3  19.9   5.0   0.0   3.0   9.0 333263
1896  212  16.3  19.9   5.5   0.0   3.3  10.2 333263
1896  213  17.3  20.4   5.0   0.0   3.4   9.0 333263
1896  214  17.1  19.7   7.2   0.0   3.4   9.1 333263
1896  215  16.1  21.2   8.2   0.0   3.9  10.3 333263
1896  216  17.1  21.2   7.2   0.0   3.9   8.0 333263
1896  217  16.1  22.2   5.2   0.0   4.3   8.0 333263
1896  218  17.1  25.2   5.7   0.0   3.9   9.1 333263
1896  219  17.1  22.7   7.7   0.0   3.3   9.1 333263
1896  220  13.1  24.2  11.7   0.0   3.2  12.5 333263
1896  221  14.1  24.2  12.7   0.0   3.5  14.8 333263
1896  222  16.1  23.7  11.7   0.0   3.7  13.7 333263
1896  223  15.1  24.7  12.7   0.0   4.2  12.5 333263
1896  224  18.1  25.7  10.2   0.0   4.1  12.5 333263
1896  225  17.1  25.7  10.2   0.0   3.8  12.5 333263
1896  226  16.1  25.7  13.7   0.7   1.9  14.8 333263
1896  227   9.1  22.2  17.2   0.2   3.5  18.2 333263
1896  228  15.1  25.2  13.2   0.0   3.5  16.0 333263
1896  229  16.1  22.7  11.2   0.0   3.3  12.5 333263
1896  230  15.1  23.2  11.2   0.0   3.7  12.5 333263
1896  231  17.1  23.2  13.2   0.4   4.2  12.5 333263
1896  232  18.1  24.2   9.7   0.0   3.8  10.3 333263
1896  233  18.1  24.2  11.2   0.0   3.6  13.7 333263
1896  234  18.1  24.7  11.2   0.0   3.8  14.8 333263
1896  235  17.1  25.2  13.7   0.2   3.6  14.8 333263
1896  236  17.1  25.7  15.2   0.9   4.1  17.1 333263
1896  237  19.2  28.2  13.2   0.0   3.2  18.2 333263
1896  238  13.1  26.7  13.7   0.0   3.5  17.1 333263
1896  239  16.1  25.2  16.7   0.0   4.6  17.1 333263
1896  240  21.2  22.2   9.2   0.0   4.6   8.0 333263
1896  241  20.2  23.2  10.7   0.0   4.1   8.0 333263
1896  242  18.1  23.7   9.2   0.0   4.0  10.3 333263
1896  243  15.1  22.2  10.7   0.0   4.2   6.8 333263
1896  244  21.2  22.7   7.2   0.0   5.5  10.3 333263
1896  245  21.1  25.3   7.4   0.0   5.6  10.1 333263
1896  246  21.1  27.3   9.4   0.0   5.7  12.3 333263
1896  247  20.1  28.3  11.9   0.0   4.6  13.4 333263
1896  248  18.1  26.3  14.9   0.4   6.0  15.7 333263
1896  249  22.1  25.3   9.9   0.1   5.0   7.8 333263
1896  250  21.1  26.3  12.4   1.3   4.3  14.6 333263
1896  251  18.1  25.8  14.4   0.0   4.8  16.8 333263
1896  252  20.1  25.8  12.4   0.0   4.6  14.6 333263
1896  253  18.1  25.8  14.4   0.0   4.8  14.6 333263
1896  254  18.1  27.3  13.9   0.0   5.3  15.7 333263
1896  255  22.1  27.3  12.9   0.0   5.1  15.7 333263
1896  256  21.1  27.8  14.4   0.0   4.7  16.8 333263
1896  257  16.1  28.3  15.4   0.1   5.3  16.8 333263
1896  258  22.1  27.8  13.9   0.1   5.0  16.8 333263
1896  259  20.1  30.3  15.9   0.0   4.7  21.3 333263
1896  260  18.1  28.8  16.4   0.0   5.4  19.0 333263
1896  261  21.1  28.8  17.4   0.0   4.1  17.9 333263
1896  262  15.1  24.8  16.4   0.0   5.5  14.6 333263
1896  263  21.1  26.8  13.9   0.0   5.2  13.4 333263
1896  264  20.1  26.8  13.4   0.0   5.5  13.4 333263
1896  265  22.1  25.8  13.4   0.0   4.8  12.3 333263
1896  266  21.1  25.3  13.4   0.0   4.6  14.6 333263
1896  267  20.1  26.3  14.4   4.4   5.8  16.8 333263
1896  268  24.2  28.8  12.9   0.4   6.4  16.8 333263
1896  269  24.2  28.3  12.9   0.0   6.2  12.3 333263
1896  270  23.1  26.8  12.4   0.0   5.6  10.1 333263
1896  271  24.2  25.8  13.9   0.0   5.0  13.4 333263
1896  272  22.1  25.8  12.9   0.0   5.2  14.6 333263
1896  273  22.1  27.8  13.4   2.2   4.1  16.8 333263
1896  274  16.1  25.8  17.4   0.0   5.5  16.8 333263
1896  275  22.4  26.6  13.2   0.0   5.4  16.1 333263
1896  276  22.4  27.6  15.2   0.1   5.7  18.4 333263
1896  277  23.4  26.6  15.2   0.0   5.6  16.1 333263
1896  278  23.4  26.1  14.7   0.3   6.2  16.1 333263
1896  279  24.4  28.1  14.7   0.0   6.5  16.1 333263
1896  280  24.4  29.1  14.2   0.0   6.5  16.1 333263
1896  281  24.4  29.6  15.7   0.0   6.5  17.2 333263
1896  282  23.4  30.1  15.7   0.0   6.4  17.2 333263
1896  283  22.4  30.6  17.2   0.0   7.1  18.4 333263
1896  284  24.4  31.6  18.2   0.0   7.0  18.4 333263
1896  285  23.4  31.6  18.2   0.0   6.9  18.4 333263
1896  286  23.4  32.6  20.2   0.0   7.0  21.8 333263
1896  287  24.4  32.1  19.7   0.0   7.0  20.6 333263
1896  288  24.4  32.1  19.7   0.0   6.6  20.6 333263
1896  289  23.4  31.6  18.7   1.0   6.2  20.6 333263
1896  290  22.4  30.6  20.2   0.3   6.2  20.6 333263
1896  291  22.4  31.6  18.2   0.1   6.3  21.8 333263
1896  292  23.4  33.1  18.2   1.3   6.7  25.2 333263
1896  293  23.4  32.1  19.7   0.1   7.8  20.6 333263
1896  294  27.5  32.6  19.2   0.0   6.6  19.5 333263
1896  295  24.4  32.6  18.7   0.0   7.1  22.9 333263
1896  296  24.4  32.6  19.7   0.0   7.3  20.6 333263
1896  297  26.4  32.6  19.7   0.0   7.5  21.8 333263
1896  298  25.4  33.1  20.7   0.0   7.6  20.6 333263
1896  299  24.4  33.6  22.2   0.0   7.5  20.6 333263
1896  300  24.4  34.6  21.7   0.0   6.4  22.9 333263
1896  301  21.4  33.1  22.2   0.0   6.7  24.1 333263
1896  302  24.4  31.6  20.2   0.0   7.2  21.8 333263
1896  303  25.4  33.6  18.2   0.0   7.1  22.9 333263
1896  304  26.4  32.1  18.7   7.4   6.3  21.8 333263
1896  305  22.4  31.1  22.2   0.3   4.2  21.8 333263
1896  306  15.4  27.3  19.8  35.4   1.9  21.9 333263
1896  307   8.2  21.3  17.8  48.4   6.3  19.6 333263
1896  308  23.6  27.3  16.8  13.1   5.8  18.4 333263
1896  309  22.6  25.8  17.3   1.5   6.2  16.1 333263
1896  310  25.7  26.8  17.3   0.2   5.6  18.4 333263
1896  311  20.6  27.8  18.8  12.3   4.8  18.4 333263
1896  312  21.6  26.8  18.8   1.8   5.7  23.0 333263
1896  313  25.7  30.8  16.8   7.0   7.4  27.6 333263
1896  314  27.8  29.8  19.3   0.2   6.3  18.4 333263
1896  315  24.7  29.3  16.8   0.0   6.9  20.7 333263
1896  316  25.7  30.3  18.8   0.0   6.8  20.7 333263
1896  317  25.7  31.3  18.3   0.0   7.8  23.0 333263
1896  318  26.7  32.3  19.8   0.0   7.1  20.7 333263
1896  319  27.8  31.3  19.3   0.2   7.2  23.0 333263
1896  320  24.7  32.8  20.3   0.0   6.9  23.0 333263
1896  321  24.7  31.8  22.8   0.0   7.3  24.2 333263
1896  322  26.7  32.8  21.3   0.5   7.2  25.3 333263
1896  323  25.7  33.3  20.8   0.0   7.4  25.3 333263
1896  324  25.7  32.8  22.8   2.1   5.6  24.2 333263
1896  325  23.6  29.8  22.3  21.4   3.4  26.5 333263
1896  326  18.5  22.8  20.8  20.3   5.2  23.0 333263
1896  327  22.6  28.8  21.3  16.9   5.2  25.3 333263
1896  328  23.6  27.8  22.8   6.6   5.9  25.3 333263
1896  329  24.7  29.8  20.8   0.7   6.5  25.3 333263
1896  330  24.7  31.3  20.8   0.0   5.3  24.2 333263
1896  331  23.6  30.3  21.8   0.3   6.7  28.8 333263
1896  332  24.7  32.8  20.8   3.7   3.7  26.5 333263
1896  333  11.3  29.3  22.3   3.7   4.8  25.3 333263
1896  334  18.5  26.8  19.3  23.3   5.9  21.9 333263
1896  335  25.7  29.3  20.3   3.4   6.8  25.3 333263
1896  336  26.0  29.7  21.3   0.4   6.7  23.0 333263
1896  337  22.9  31.2  20.3   0.0   3.9  21.9 333263
1896  338  13.5  28.2  21.3   7.3   6.2  24.2 333263
1896  339  22.9  29.7  20.3  19.4   6.0  25.4 333263
1896  340  25.0  28.7  21.3   3.3   7.4  27.7 333263
1896  341  25.0  34.2  21.3   0.6   6.5  25.4 333263
1896  342  22.9  31.7  23.8   0.1   6.0  26.5 333263
1896  343  20.8  32.2  22.8   3.0   6.0  27.7 333263
1896  344  21.9  31.2  23.3   8.7   7.1  27.7 333263
1896  345  25.0  32.7  21.3   0.8   7.2  26.5 333263
1896  346  27.1  32.2  22.3   0.0   7.4  28.8 333263
1896  347  27.1  32.7  21.8   0.0   7.8  27.7 333263
1896  348  27.1  34.2  23.8   0.0   7.5  27.7 333263
1896  349  25.0  34.7  23.8   0.0   7.7  27.7 333263
1896  350  26.0  34.2  23.8  11.6   7.9  27.7 333263
1896  351  28.1  33.2  23.3   1.1   7.7  26.5 333263
1896  352  27.1  33.7  23.8   0.0   7.4  27.7 333263
1896  353  25.0  33.7  23.3   6.8   6.7  26.5 333263
1896  354  22.9  32.7  21.8   3.2   6.9  25.4 333263
1896  355  25.0  31.7  22.3   8.8   7.6  26.5 333263
1896  356  27.1  30.7  22.3   1.2   7.0  21.9 333263
1896  357  26.0  29.7  20.3   1.5   6.9  21.9 333263
1896  358  25.0  30.7  20.3   1.2   7.9  23.0 333263
1896  359  29.2  31.7  20.8   0.0   7.7  24.2 333263
1896  360  27.1  34.7  22.8   0.0   7.5  28.8 333263
1896  361  27.1  33.2  22.3   0.3   7.8  27.7 333263
1896  362  27.1  34.7  23.8   0.0   7.6  28.8 333263
1896  363  26.0  34.7  25.3   0.2   8.2  28.8 333263
1896  364  26.0  36.7  24.3   0.4   7.9  28.8 333263
1896  365  26.0  34.7  25.8   1.1   6.5  27.7 333263
1896  366  20.8  34.2  24.3  25.0   7.4  27.7 333263
1897    1  23.6  33.8  24.6   0.0   6.7  27.4 333263
1897    2  24.6  32.3  25.1   0.0   6.9  28.5 333263
1897    3  24.6  31.8  23.6  20.5   7.3  25.1 333263
1897    4  27.7  32.8  24.6   1.2   6.0  28.5 333263
1897    5  20.5  33.3  25.1   4.8   5.6  29.7 333263
1897    6  20.5  30.8  24.6   0.4   7.1  27.4 333263
1897    7  26.7  30.8  22.6   2.7   7.1  25.1 333263
1897    8  25.6  31.8  22.6   2.6   5.3  25.1 333263
1897    9  15.4  32.3  25.6   9.7   5.8  27.4 333263
1897   10  21.5  29.8  23.6  10.8   5.8  26.2 333263
1897   11  20.5  26.8  19.1   0.1   6.6  17.1 333263
1897   12  22.6  30.8  20.6   0.0   6.9  21.7 333263
1897   13  24.6  31.8  20.1   0.0   6.8  24.0 333263
1897   14  25.6  32.3  23.1   0.0   7.1  28.5 333263
1897   15  24.6  33.8  22.6   0.0   6.5  27.4 333263
1897   16  22.6  32.3  22.6   4.0   7.3  26.2 333263
1897   17  24.6  33.8  23.1  16.7   8.7  27.4 333263
1897   18  28.7  31.8  22.1   0.6   7.4  18.3 333263
1897   19  26.7  31.3  18.6   0.0   8.0  21.7 333263
1897   20  28.7  32.3  21.1   0.0   8.6  22.8 333263
1897   21  30.8  33.8  22.1   0.0   9.1  25.1 333263
1897   22  28.7  36.8  23.6   0.1   9.7  27.4 333263
1897   23  29.7  36.8  26.1   7.8   7.4  26.2 333263
1897   24  23.6  34.3  26.1  17.6   7.4  27.4 333263
1897   25  24.6  33.8  24.6   0.4   7.5  27.4 333263
1897   26  24.6  33.3  23.6   0.4   8.0  25.1 333263
1897   27  27.7  33.8  21.6   0.2   7.9  25.1 333263
1897   28  26.7  34.8  22.6   0.0   8.3  27.4 333263
1897   29  25.6  35.8  26.1   0.0   6.9  27.4 333263
1897   30  24.6  31.3  25.1   0.0   6.6  25.1 333263
1897   31  23.6  31.3  23.1   0.0   7.0  25.1 333263
1897   32  25.8  34.1  23.2   0.0   7.9  27.6 333263
1897   33  26.8  35.1  22.7   0.0   7.6  25.3 333263
1897   34  26.8  35.1  22.2   0.0   8.5  27.6 333263
1897   35  26.8  37.6  24.7   0.0   7.2  28.7 333263
1897   36  21.7  36.1  26.7  19.0   4.4  28.7 333263
1897   37  15.5  32.1  24.7  15.0   6.4  31.0 333263
1897   38  22.7  34.1  22.7   1.3   6.9  29.9 333263
1897   39  24.8  33.6  21.7   0.2   6.2  26.4 333263
1897   40  22.7  32.1  23.7   1.4   6.1  26.4 333263
1897   41  22.7  31.6  22.2   2.6   5.5  25.3 333263
1897   42  20.6  30.6  21.2   0.3   6.4  25.3 333263
1897   43  22.7  30.6  21.7   0.2   5.6  21.8 333263
1897   44  18.6  31.1  21.2   3.6   6.5  23.0 333263
1897   45  22.7  32.1  19.7   0.0   7.4  23.0 333263
1897   46  24.8  32.6  21.2   0.0   6.0  20.7 333263
1897   47  22.7  30.1  20.7   0.3   6.1  23.0 333263
1897   48  23.7  30.1  21.2   1.0   6.2  24.1 333263
1897   49  22.7  32.1  20.2   0.0   6.9  25.3 333263
1897   50  24.8  34.1  22.2   0.0   6.6  27.6 333263
1897   51  24.8  33.6  21.7   0.0   7.1  28.7 333263
1897   52  23.7  35.6  23.7   0.4   6.5  28.7 333263
1897   53  20.6  34.6  26.2   0.9   6.3  28.7 333263
1897   54  21.7  35.1  25.2   0.6   6.9  32.2 333263
1897   55  23.7  36.6  25.2   4.4   8.9  34.5 333263
1897   56  25.8  37.1  24.7   0.0   9.1  23.0 333263
1897   57  26.8  36.1  21.7   0.0   7.3  19.5 333263
1897   58  23.7  34.6  20.7   0.0   4.3  24.1 333263
1897   59  14.4  32.1  24.2   4.0   2.6  29.9 333263
1897   60  10.3  28.7  25.2  61.6   4.7  29.6 333263
1897   61  18.5  31.7  25.2   7.2   5.7  30.8 333263
1897   62  21.6  33.2  24.7   0.0   5.1  29.6 333263
1897   63  20.6  33.2  24.2   0.0   6.3  31.9 333263
1897   64  22.7  34.7  23.7   0.4   8.1  28.5 333263
1897   65  26.8  35.7  23.2   0.0   5.8  22.8 333263
1897   66  19.6  33.2  21.7   0.0   4.4  23.9 333263
1897   67  15.4  31.2  22.2   7.3   7.1  26.2 333263
1897   68  25.7  31.7  21.2   0.2   6.5  20.5 333263
1897   69  23.7  28.7  15.7   0.0   6.5  13.7 333263
1897   70  24.7  29.2  14.7   0.0   6.0  16.0 333263
1897   71  22.7  29.7  17.7   0.0   5.9  18.2 333263
1897   72  21.6  31.7  19.2   0.0   6.3  21.7 333263
1897   73  22.7  33.2  19.2   0.0   7.2  23.9 333263
1897   74  24.7  34.7  19.2   0.0   6.4  22.8 333263
1897   75  21.6  35.2  22.2   0.0   8.1  27.4 333263
1897   76  24.7  36.7  22.2   0.0   7.0  22.8 333263
1897   77  22.7  36.2  21.2   0.0   7.2  26.2 333263
1897   78  22.7  33.7  22.2   0.0   6.0  19.4 333263
1897   79  21.6  32.7  22.7   0.0   5.9  25.1 333263
1897   80  21.6  31.7  21.7   0.0   6.2  23.9 333263
1897   81  22.7  33.2  20.7   0.0   6.9  25.1 333263
1897   82  22.7  34.7  22.2   0.0   6.3  23.9 333263
1897   83  21.6  33.2  22.7   0.0   5.0  23.9 333263
1897   84  16.5  30.7  22.7   0.0   5.7  22.8 333263
1897   85  20.6  30.7  20.7   2.5   5.4  21.7 333263
1897   86  20.6  29.2  19.7   2.7   4.3  20.5 333263
1897   87  18.5  28.2  19.7   4.8   4.7  23.9 333263
1897   88  18.5  29.7  20.2   1.4   4.7  23.9 333263
1897   89  19.6  29.2  20.2   8.8   4.7  23.9 333263
1897   90  19.6  28.7  19.7   0.8   4.9  22.8 333263
1897   91  21.1  29.8  18.8   0.1   5.1  20.6 333263
1897   92  21.1  30.8  19.3   0.0   5.4  21.8 333263
1897   93  22.1  31.3  19.3   0.0   5.0  21.8 333263
1897   94  20.0  31.3  17.8   0.0   4.6  21.8 333263
1897   95  21.1  31.3  18.3   0.0   5.3  26.3 333263
1897   96  21.1  32.8  18.8   0.0   5.9  24.0 333263
1897   97  23.2  33.3  20.3   0.0   6.2  24.0 333263
1897   98  22.1  34.3  17.8   0.0   5.6  21.8 333263
1897   99  20.0  33.3  18.3   0.0   5.6  21.8 333263
1897  100  21.1  33.8  19.3   0.0   5.6  24.0 333263
1897  101  22.1  33.3  19.3   0.0   5.5  24.0 333263
1897  102  21.1  33.3  20.3   0.0   5.9  24.0 333263
1897  103  21.1  34.3  21.3   0.0   5.3  24.0 333263
1897  104  16.9  31.3  20.3   0.0   5.0  17.2 333263
1897  105  17.9  30.8  19.3   0.0   5.0  19.5 333263
1897  106  19.0  30.3  18.8   0.0   4.6  19.5 333263
1897  107  19.0  29.8  16.8   0.0   4.7  20.6 333263
1897  108  20.0  29.3  17.3   0.0   4.7  20.6 333263
1897  109  19.0  30.8  17.3   0.0   5.4  21.8 333263
1897  110  20.0  32.3  17.3   0.0   5.1  20.6 333263
1897  111  19.0  30.8  18.8   0.0   5.8  19.5 333263
1897  112  21.1  28.3  15.3   0.0   5.5  11.5 333263
1897  113  21.1  26.8  13.3   0.0   5.0  10.3 333263
1897  114  20.0  28.8  13.8   0.0   4.7  16.0 333263
1897  115  17.9  29.8  15.8   0.0   5.1  18.3 333263
1897  116  19.0  30.3  17.3   0.0   5.5  18.3 333263
1897  117  19.0  30.8  16.8   0.0   5.6  16.0 333263
1897  118  20.0  29.8  14.8   0.0   5.4  13.7 333263
1897  119  20.0  27.8  12.8   0.0   5.0  11.5 333263
1897  120  20.0  27.8  11.8   0.0   4.6  13.7 333263
1897  121  19.7  28.8  11.1   0.0   4.1  14.0 333263
1897  122  17.7  29.3  12.6   0.0   4.2  16.4 333263
1897  123  18.7  29.3  13.6   0.0   4.1  17.5 333263
1897  124  17.7  29.8  14.6   0.0   4.0  17.5 333263
1897  125  17.7  29.8  15.1   0.0   3.6  19.9 333263
1897  126  14.5  29.8  14.6   0.0   3.9  17.5 333263
1897  127  14.5  25.8  13.1   0.0   3.4   8.2 333263
1897  128  13.5  22.8   8.1   0.0   3.5   7.0 333263
1897  129  14.5  24.8   9.1   0.0   3.1  10.5 333263
1897  130  12.5  25.3  13.1   0.0   2.2  12.9 333263
1897  131   8.3  24.3  16.1   0.0   2.4  16.4 333263
1897  132   9.4  26.3  15.1   0.0   3.5  18.7 333263
1897  133  14.5  28.3  19.1   0.0   3.9  19.9 333263
1897  134  16.6  29.8  16.1   0.0   4.3  19.9 333263
1897  135  17.7  30.3  13.6   0.0   3.9  16.4 333263
1897  136  15.6  30.3  14.1   0.0   4.2  17.5 333263
1897  137  17.7  30.3  16.1   0.0   4.2  18.7 333263
1897  138  16.6  32.3  17.1   0.0   3.9  19.9 333263
1897  139  15.6  29.3  16.1   0.0   4.1  16.4 333263
1897  140  17.7  25.8  12.1   0.0   3.7  11.7 333263
1897  141  16.6  24.8  10.1   0.0   3.6  11.7 333263
1897  142  15.6  25.8  11.1   0.0   3.8  11.7 333263
1897  143  15.6  26.8  12.6   0.0   3.4  12.9 333263
1897  144  13.5  26.8  15.1   4.6   3.2  14.0 333263
1897  145  13.5  27.8  16.6   0.7   3.2  18.7 333263
1897  146  15.6  28.3  14.6   0.0   3.8  22.2 333263
1897  147  16.6  23.8  10.6   0.0   3.4  10.5 333263
1897  148  15.6  22.3   8.1   0.0   3.5   9.4 333263
1897  149  14.5  24.8   8.1   0.0   2.2   9.4 333263
1897  150   9.4  23.3  14.1   0.5   2.4  15.2 333263
1897  151  10.4  24.8  19.1   3.4   2.2  18.7 333263
1897  152  10.1  25.4  19.8   1.4   2.6  22.3 333263
1897  153  12.2  26.4  16.8   0.1   3.1  18.8 333263
1897  154  13.2  26.4  11.8   0.0   2.1  14.1 333263
1897  155  10.1  22.4  12.8   0.4   2.8  15.3 333263
1897  156  12.2  24.4  15.8   1.8   2.9  14.1 333263
1897  157  13.2  24.9  15.8   6.7   2.7  15.3 333263
1897  158  12.2  24.9  15.3   3.7   2.6  15.3 333263
1897  159  12.2  24.9  15.8   0.5   2.7  16.4 333263
1897  160  13.2  24.4  14.8   0.0   2.8  16.4 333263
1897  161  13.2  25.9  14.8   0.0   2.9  16.4 333263
1897  162  13.2  25.4  13.3   0.0   2.2  15.3 333263
1897  163  10.1  23.9  15.8   0.0   3.1  16.4 333263
1897  164  14.2  22.9  13.8   0.0   3.1  11.7 333263
1897  165  14.2  22.9  11.8   0.0   3.0  10.6 333263
1897  166  13.2  23.9  12.3   0.0   2.8  11.7 333263
1897  167  12.2  24.4  13.3   0.0   2.0  12.9 333263
1897  168   8.1  24.4  16.3   2.0   1.6  16.4 333263
1897  169   7.1  22.9  18.8   5.7   1.3  20.0 333263
1897  170   6.1  22.9  17.8  18.5   2.2  20.0 333263
1897  171  11.2  23.4  16.3   1.3   2.7  18.8 333263
1897  172  13.2  24.9  13.3   0.0   2.2  16.4 333263
1897  173   9.1  24.9  14.3   0.0   2.6  15.3 333263
1897  174  11.2  25.4  16.8   0.0   2.2  16.4 333263
1897  175  10.1  24.9  19.3  12.5   1.8  20.0 333263
1897  176   8.1  25.9  19.3   2.7   1.4  22.3 333263
1897  177   6.1  24.4  20.3   0.0   2.8  21.1 333263
1897  178  13.2  26.4  16.8   0.0   2.4  20.0 333263
1897  179  11.2  26.9  17.8   0.0   2.6  21.1 333263
1897  180  13.2  26.4  17.8   0.8   2.7  22.3 333263
1897  181  13.2  26.4  17.8   0.0   2.6  20.0 333263
1897  182  13.2  25.4  18.5   2.5   2.7  19.2 333263
1897  183  13.2  25.4  15.5   0.7   2.9  18.0 333263
1897  184  14.2  23.9  14.5   0.2   3.1  14.7 333263
1897  185  13.2  24.4  11.5   0.0   3.3  11.3 333263
1897  186  15.3  24.9  10.0   0.0   3.2  13.5 333263
1897  187  14.2  24.9  10.5   0.0   3.2  12.4 333263
1897  188  14.2  24.4   8.0   0.0   3.2  11.3 333263
1897  189  14.2  23.9   8.5   0.0   2.6  10.2 333263
1897  190  12.2  22.9  12.5   0.1   2.4  13.5 333263
1897  191  11.2  24.9  15.0   0.5   2.6  18.0 333263
1897  192  12.2  23.9  16.0   0.2   3.3  15.8 333263
1897  193  15.3  21.9  10.0   0.0   3.1  10.2 333263
1897  194  15.3  20.9   8.5   0.0   3.1   9.0 333263
1897  195  15.3  21.9   8.5   0.0   3.4  10.2 333263
1897  196  15.3  24.4   8.5   0.0   3.3  10.2 333263
1897  197  15.3  24.4   9.5   0.0   3.0  11.3 333263
1897  198  15.3  22.9   8.0   0.0   3.4  12.4 333263
1897  199  15.3  24.9   7.0   0.0   3.6  10.2 333263
1897  200  16.3  25.4   8.5   0.0   3.7  11.3 333263
1897  201  15.3  26.4  10.0   0.0   3.5  11.3 333263
1897  202  16.3  23.9  13.5   0.0   3.3  12.4 333263
1897  203  15.3  24.4   9.5   2.8   2.3  11.3 333263
1897  204  10.2  23.9  13.5   2.3   1.2  14.7 333263
1897  205   6.1  21.4  18.5  17.4   1.1  19.2 333263
1897  206   6.1  21.9  19.0  46.0   3.3  22.6 333263
1897  207  14.2  22.4  12.5   3.6   3.0  11.3 333263
1897  208  15.3  23.9  14.5   0.0   2.9  15.8 333263
1897  209  13.2  24.4  13.5   0.0   2.7  13.5 333263
1897  210  12.2  23.9  15.0   0.2   2.5  14.7 333263
1897  211  13.2  23.4  16.0   0.5   2.7  18.0 333263
1897  212  14.2  24.9  16.0   0.1   3.5  19.2 333263
1897  213  15.1  27.2  14.2   0.0   3.5  18.2 333263
1897  214  17.1  24.7  13.2   0.0   3.9  16.0 333263
1897  215  17.1  22.7  10.2   0.0   3.5  10.3 333263
1897  216  16.1  22.7  11.2   0.0   3.1  11.4 333263
1897  217  15.1  22.7  12.2   0.0   1.9  13.7 333263
1897  218   8.1  20.2  11.7   0.5   3.8  13.7 333263
1897  219  18.1  20.2   9.7   0.0   3.5   9.1 333263
1897  220  15.1  23.7  12.7   0.1   3.6  12.5 333263
1897  221  18.1  23.7  12.7   0.0   4.0  14.8 333263
1897  222  18.1  23.2  10.2   0.0   4.2  10.3 333263
1897  223  17.1  25.2  13.2   0.0   3.9  11.4 333263
1897  224  17.1  25.7  15.2   0.0   3.1  14.8 333263
1897  225  12.1  25.7  14.7   0.0   4.2  16.0 333263
1897  226  19.2  25.7  15.2   0.0   4.2  14.8 333263
1897  227  19.2  25.2  11.7   0.0   4.6  12.5 333263
1897  228  20.2  26.2   9.7   0.0   4.9  11.4 333263
1897  229  19.2  28.2  11.7   0.0   4.9  12.5 333263
1897  230  20.2  25.7  12.7   0.0   4.2  10.3 333263
1897  231  18.1  24.2   9.7   0.0   3.3  10.3 333263
1897  232  16.1  23.2  14.7   1.6   2.7  14.8 333263
1897  233  16.1  22.2  15.2   6.5   3.6  18.2 333263
1897  234  18.1  24.2  14.2   0.9   4.1  14.8 333263
1897  235  19.2  25.2  10.2   0.0   3.5  13.7 333263
1897  236  16.1  24.7  12.7   2.0   3.3  14.8 333263
1897  237  15.1  25.7  15.7   0.2   3.8  17.1 333263
1897  238  19.2  24.7  10.7   0.0   3.5  14.8 333263
1897  239  18.1  24.7  11.2   0.2   3.1  16.0 333263
1897  240  16.1  25.2  14.2   0.0   3.1  18.2 333263
1897  241  16.1  25.7  18.7   0.0   4.2  20.5 333263
1897  242  18.1  29.2  20.2   0.0   4.7  20.5 333263
1897  243  19.2  28.2  17.2   0.0   5.4  16.0 333263
1897  244  20.1  26.8  13.9   0.0   5.6  13.4 333263
1897  245  21.1  24.3  12.9   0.0   4.5   9.0 333263
1897  246  19.1  23.8   8.9   0.0   4.6  12.3 333263
1897  247  20.1  25.3   9.9   0.0   4.7  14.6 333263
1897  248  20.1  26.8  12.4   0.0   3.8  16.8 333263
1897  249  15.1  26.3  14.9   3.4   3.4  17.9 333263
1897  250  14.1  24.8  13.9   2.5   4.2  16.8 333263
1897  251  17.1  23.3  11.9   2.3   4.8  12.3 333263
1897  252  16.1  26.3  13.4   0.2   5.2  12.3 333263
1897  253  23.1  26.3  13.9   0.0   5.6  15.7 333263
1897  254  23.1  28.8  13.9   0.0   4.6  16.8 333263
1897  255  15.1  29.3  16.9   0.4   4.7  19.0 333263
1897  256  19.1  28.3  16.9   0.1   5.6  20.2 333263
1897  257  22.1  28.8  14.4   0.0   5.9  16.8 333263
1897  258  22.1  29.3  13.9   0.0   4.8  15.7 333263
1897  259  22.1  26.8  15.4   1.4   3.9  17.9 333263
1897  260  19.1  25.8  17.9   0.3   5.0  20.2 333263
1897  261  22.1  27.8  17.4   0.0   3.8  19.0 333263
1897  262  13.1  28.3  17.9   0.0   4.9  20.2 333263
1897  263  19.1  29.3  16.9   0.0   4.3  20.2 333263
1897  264  18.1  28.8  19.4   0.3   4.0  22.4 333263
1897  265  17.1  26.8  21.9   2.1   4.4  21.3 333263
1897  266  20.1  26.8  19.4   2.6   4.3  20.2 333263
1897  267  18.1  26.8  17.4   2.1   5.1  19.0 333263
1897  268  22.1  25.8  16.4   0.6   4.7  15.7 333263
1897  269  21.1  24.8  13.9   0.2   4.5  14.6 333263
1897  270  19.1  26.3  13.9   0.4   2.5  16.8 333263
1897  271  13.1  24.8  20.9  21.6   5.4  23.5 333263
1897  272  24.2  26.8  18.4   1.7   5.7  17.9 333263
1897  273  24.2  27.3  14.4   0.0   5.8  14.6 333263
1897  274  24.4  28.6  14.7   0.0   6.6  19.5 333263
1897  275  24.4  32.1  17.2   0.0   6.2  21.8 333263
1897  276  23.4  30.6  19.7   0.0   6.6  21.8 333263
1897  277  24.4  29.1  16.7   0.0   4.5  16.1 333263
1897  278  18.3  26.6  17.7   4.2   3.4  19.5 333263
1897  279  15.3  26.6  20.7   5.1   6.4  24.1 333263
1897  280  26.4  28.1  16.7   0.5   5.0  18.4 333263
1897  281  21.4  28.1  15.7   0.3   3.3  20.6 333263
1897  282  10.2  29.6  20.7  17.2   2.8  25.2 333263
1897  283  13.2  25.1  22.2   3.6   6.4  25.2 333263
1897  284  24.4  26.1  17.7   0.2   5.9  13.8 333263
1897  285  24.4  25.1  11.2   0.0   5.5  12.6 333263
1897  286  23.4  26.6  13.2   0.0   4.5  17.2 333263
1897  287  20.3  26.6  15.2  18.9   4.6  20.6 333263
1897  288  20.3  26.6  17.7   1.4   4.7  20.6 333263
1897  289  22.4  27.1  17.7   1.9   4.5  22.9 333263
1897  290  21.4  27.6  19.2   0.2   3.6  24.1 333263
1897  291  16.3  27.6  20.7   0.0   3.6  25.2 333263
1897  292  15.3  27.6  21.2   6.4   5.7  25.2 333263
1897  293  23.4  29.6  20.2   1.2   6.2  22.9 333263
1897  294  25.4  29.1  16.7   0.0   4.9  19.5 333263
1897  295  19.3  30.1  18.7   0.0   6.2  24.1 333263
1897  296  25.4  31.1  19.7   7.9   5.8  24.1 333263
1897  297  23.4  30.6  21.2   1.0   5.8  24.1 333263
1897  298  24.4  31.1  18.7   0.0   7.1  25.2 333263
1897  299  25.4  34.1  21.7   0.0   7.4  25.2 333263
1897  300  25.4  34.6  23.2   0.0   7.1  25.2 333263
1897  301  26.4  33.6  23.2   0.0   7.7  26.4 333263
1897  302  27.5  33.1  22.7   5.4   6.1  21.8 333263
1897  303  25.4  30.6  22.2   1.2   6.2  25.2 333263
1897  304  22.4  33.1  21.2  10.3   6.9  25.2 333263
1897  305  24.7  33.3  21.3  10.6   7.6  26.5 333263
1897  306  25.7  29.8  19.8   2.6   7.8  16.1 333263
1897  307  26.7  28.8  15.3   0.0   7.6  12.7 333263
1897  308  25.7  30.8  13.3   0.0   8.7  16.1 333263
1897  309  27.8  34.3  15.8   0.0   8.6  19.6 333263
1897  310  27.8  34.8  17.8   0.0   7.0  21.9 333263
1897  311  22.6  34.3  19.8   0.0   7.9  25.3 333263
1897  312  25.7  34.3  20.3   1.4   7.8  24.2 333263
1897  313  24.7  34.8  22.8   0.0   4.4  25.3 333263
1897  314  17.5  29.8  23.8   0.0   6.4  28.8 333263
1897  315  27.8  30.3  20.3   0.0   7.7  26.5 333263
1897  316  25.7  33.8  20.3   0.0   8.1  23.0 333263
1897  317  26.7  33.8  20.3  13.0   6.0  23.0 333263
1897  318  23.6  31.3  21.3   2.9   5.5  26.5 333263
1897  319  23.6  28.8  21.8   1.7   6.1  25.3 333263
1897  320  24.7  30.3  21.3   0.5   7.2  25.3 333263
1897  321  26.7  33.3  20.8   0.0   6.7  26.5 333263
1897  322  27.8  31.8  21.3   0.0   6.7  27.6 333263
1897  323  26.7  32.3  20.8   0.0   7.7  26.5 333263
1897  324  25.7  34.8  21.8   0.0   8.2  26.5 333263
1897  325  25.7  35.3  22.8   0.0   8.6  25.3 333263
1897  326  26.7  35.3  23.8   5.1   8.3  24.2 333263
1897  327  24.7  34.3  22.8   0.1   8.2  21.9 333263
1897  328  25.7  34.8  21.8   0.0   8.5  24.2 333263
1897  329  28.8  34.8  22.8   0.0   7.6  25.3 333263
1897  330  24.7  34.3  22.8   0.0   8.0  25.3 333263
1897  331  24.7  35.3  22.3   3.4   7.3  25.3 333263
1897  332  24.7  33.3  22.8   0.7   6.2  25.3 333263
1897  333  22.6  30.3  20.8   0.0   7.5  23.0 333263
1897  334  22.6  31.3  21.3   0.0   7.0  17.3 333263
1897  335  25.0  30.2  21.3   0.0   7.6  21.9 333263
1897  336  26.0  33.2  22.8   0.0   7.3  25.4 333263
1897  337  24.0  33.7  22.3   1.1   4.6  25.4 333263
1897  338  15.6  29.7  22.3  38.8   5.1  25.4 333263
1897  339  21.9  24.2  19.3  13.0   5.4  23.0 333263
1897  340  20.8  26.7  18.8   0.5   5.1  20.7 333263
1897  341  19.8  26.7  18.3   4.8   6.6  21.9 333263
1897  342  25.0  29.2  20.3   5.7   8.6  23.0 333263
1897  343  30.2  32.7  21.3   1.0   7.4  21.9 333263
1897  344  25.0  32.2  22.8  37.4   5.7  23.0 333263
1897  345  19.8  29.7  21.3  21.0   7.1  23.0 333263
1897  346  28.1  29.2  19.3   6.5   7.5  24.2 333263
1897  347  28.1  32.2  19.8   0.5   8.8  25.4 333263
1897  348  32.3  32.7  22.8   0.0   7.7  24.2 333263
1897  349  28.1  32.2  22.8   0.0   7.0  25.4 333263
1897  350  26.0  31.7  22.8   0.0   8.4  26.5 333263
1897  351  30.2  33.7  22.8   0.2   7.0  26.5 333263
1897  352  24.0  34.2  22.3   0.0   8.4  27.7 333263
1897  353  29.2  33.2  23.8   0.0   6.1  24.2 333263
1897  354  20.8  31.7  24.3   0.0   5.8  25.4 333263
1897  355  19.8  30.7  23.3   0.1   6.2  25.4 333263
1897  356  21.9  30.2  22.3   5.4   7.2  24.2 333263
1897  357  26.0  32.2  22.3   0.1   7.3  26.5 333263
1897  358  27.1  32.2  23.3   0.6   6.9  27.7 333263
1897  359  25.0  30.2  23.3   5.6   6.8  23.0 333263
1897  360  25.0  31.2  22.3   1.1   6.6  25.4 333263
1897  361  22.9  32.7  21.8   3.0   6.5  26.5 333263
1897  362  24.0  31.2  22.8  10.3   5.2  26.5 333263
1897  363  18.7  30.2  23.3  58.5   3.2  27.7 333263
1897  364  12.5  27.7  23.3  30.0   3.3  28.8 333263
1897  365  14.6  26.7  23.8   4.6   8.1  30.9 333263
1898    1  28.7  35.3  25.6   1.4   5.7  33.1 333263
1898    2  20.5  33.3  26.6   5.5   4.5  33.1 333263
1898    3  17.4  31.3  26.1   6.2   4.1  33.1 333263
1898    4  15.4  29.3  25.6   2.7   4.6  29.7 333263
1898    5  17.4  30.3  25.1   2.2   4.2  30.8 333263
1898    6  15.4  29.3  25.1   8.2   4.0  28.5 333263
1898    7  10.3  29.8  23.6   5.1   3.3  24.0 333263
1898    8  10.3  27.3  23.6  47.7   4.5  25.1 333263
1898    9  19.5  26.8  23.6 161.4   2.1  27.4 333263
1898   10  10.3  24.8  22.1 169.1   2.4  27.9 333263
1898   11  10.3  26.8  23.6  26.0   2.6  29.7 333263
1898   12  11.3  29.3  25.6   8.9   3.4  34.2 333263
1898   13  13.3  29.8  26.6   7.3   4.8  33.1 333263
1898   14  18.5  31.8  25.6   1.4   6.3  33.1 333263
1898   15  24.6  31.8  25.6   2.4   6.6  30.8 333263
1898   16  22.6  34.3  25.1   1.4   6.0  30.8 333263
1898   17  23.6  31.8  25.6  10.5   5.2  31.9 333263
1898   18  18.5  29.8  23.1   1.2   7.7  25.1 333263
1898   19  26.7  33.8  22.1   0.0   6.9  26.2 333263
1898   20  23.6  34.3  24.6   0.0   7.9  29.7 333263
1898   21  27.7  34.8  24.6  21.3   7.0  29.7 333263
1898   22  24.6  30.3  23.1   6.8   6.5  21.7 333263
1898   23  23.6  26.8  20.6  37.7   5.3  17.1 333263
1898   24  22.6  25.3  20.6   6.2   6.4  21.7 333263
1898   25  25.6  31.8  20.1   1.3   7.5  28.5 333263
1898   26  26.7  34.3  23.6   0.0   7.0  28.5 333263
1898   27  25.6  33.8  24.6   0.2   7.3  30.8 333263
1898   28  28.7  31.3  25.1   0.0   5.7  27.4 333263
1898   29  19.5  30.3  23.1   0.0   6.6  24.0 333263
1898   30  21.5  31.3  23.1   1.4   6.2  22.8 333263
1898   31  23.6  30.8  21.6   3.7   2.5  26.2 333263
1898   32   8.3  28.6  23.2   2.4   4.3  27.6 333263
1898   33  13.4  29.6  23.7   0.7   4.2  25.3 333263
1898   34  12.4  30.1  23.2   0.4   3.7  24.1 333263
1898   35  11.4  30.1  24.7   0.4   3.7  27.6 333263
1898   36  11.4  31.1  24.2   0.0   6.3  28.7 333263
1898   37  20.6  35.6  24.2   0.0   4.2  33.3 333263
1898   38  13.4  31.6  24.7   0.0   4.9  28.7 333263
1898   39  15.5  30.6  23.2   0.0   6.3  24.1 333263
1898   40  20.6  33.6  22.2   0.0   6.2  26.4 333263
1898   41  20.6  35.1  22.2   0.0   5.9  29.9 333263
1898   42  18.6  34.6  23.2   0.0   4.8  28.7 333263
1898   43  15.5  32.6  25.2  33.4   5.5  29.9 333263
1898   44  19.6  33.1  26.2  17.6   5.9  32.2 333263
1898   45  21.7  33.1  24.7   2.3   6.6  31.0 333263
1898   46  22.7  35.1  25.7   0.0   5.9  31.0 333263
1898   47  22.7  33.6  25.7   0.0   6.8  33.3 333263
1898   48  23.7  35.1  26.2   3.3   4.5  31.0 333263
1898   49  14.4  31.1  23.7   0.5   3.8  26.4 333263
1898   50  14.4  27.6  21.7  18.5   4.9  25.3 333263
1898   51  21.7  27.6  20.7  85.7   4.0  26.4 333263
1898   52  15.5  29.6  22.7  48.7   4.5  27.6 333263
1898   53  16.5  30.6  24.2  33.8   5.0  28.7 333263
1898   54  19.6  29.1  23.2   1.8   6.5  26.4 333263
1898   55  26.8  29.1  20.7   0.3   5.9  24.1 333263
1898   56  20.6  29.1  20.7   0.0   6.2  18.4 333263
1898   57  21.7  30.1  19.7   0.0   5.8  20.7 333263
1898   58  20.6  30.6  20.7   0.0   5.9  23.0 333263
1898   59  21.7  31.1  21.2   0.0   6.0  24.1 333263
1898   60  22.7  33.7  22.2   0.0   6.3  27.4 333263
1898   61  22.7  34.7  23.7   0.0   5.9  28.5 333263
1898   62  20.6  34.2  24.7   8.4   5.4  28.5 333263
1898   63  20.6  33.2  26.7  13.7   4.2  30.8 333263
1898   64  11.3  32.2  25.7   1.4   5.3  26.2 333263
1898   65  20.6  30.2  23.7 104.3   2.7  26.2 333263
1898   66   9.3  29.2  23.7 119.8   3.6  27.4 333263
1898   67  12.4  29.7  24.2  17.2   4.4  27.4 333263
1898   68  17.5  31.2  23.7   0.0   6.4  29.6 333263
1898   69  21.6  32.7  22.2   0.0   5.9  22.8 333263
1898   70  22.7  32.2  20.2   0.0   6.6  25.1 333263
1898   71  23.7  34.2  20.2   0.0   6.4  25.1 333263
1898   72  20.6  34.2  22.2   0.0   6.8  23.9 333263
1898   73  22.7  34.7  21.7   0.0   6.5  25.1 333263
1898   74  20.6  35.2  21.7   0.4   5.7  25.1 333263
1898   75  19.6  33.2  23.2   0.0   5.1  26.2 333263
1898   76  19.6  32.2  20.7   1.6   4.4  27.4 333263
1898   77  15.4  31.2  22.2   0.1   4.8  26.2 333263
1898   78  18.5  30.2  21.2   1.2   4.5  25.1 333263
1898   79  18.5  30.7  23.7 148.8   2.6  28.5 333263
1898   80  10.3  30.2  25.2  27.2   3.3  31.9 333263
1898   81  11.3  26.2  22.2   1.8   3.9  21.7 333263
1898   82  12.4  28.7  22.2   0.0   4.3  21.7 333263
1898   83  15.4  29.7  22.2   0.9   4.8  25.1 333263
1898   84  17.5  30.2  21.2   6.6   4.1  23.9 333263
1898   85  17.5  28.2  21.2   9.6   5.0  25.1 333263
1898   86  20.6  28.2  22.7   3.6   4.0  22.8 333263
1898   87  17.5  28.7  21.2  26.5   4.6  26.2 333263
1898   88  19.6  28.7  20.7   5.0   5.2  23.9 333263
1898   89  20.6  28.2  20.7   0.2   4.8  20.5 333263
1898   90  17.5  28.7  19.2   0.0   5.1  19.4 333263
1898   91  21.1  29.3  20.3   0.0   5.6  19.5 333263
1898   92  21.1  31.8  16.8   0.0   5.4  19.5 333263
1898   93  20.0  33.8  16.8   0.0   5.9  24.0 333263
1898   94  22.1  33.3  20.8   0.0   4.7  22.9 333263
1898   95  20.0  31.8  18.8   0.0   4.6  25.2 333263
1898   96  19.0  31.3  20.8   0.0   4.4  25.2 333263
1898   97  19.0  31.3  20.8   0.0   4.6  26.3 333263
1898   98  19.0  31.3  21.3   4.0   4.0  25.2 333263
1898   99  17.9  29.8  21.3   1.7   4.5  25.2 333263
1898  100  19.0  30.8  20.8   0.8   4.4  25.2 333263
1898  101  17.9  29.3  20.3   2.5   4.0  21.8 333263
1898  102  17.9  28.3  19.8   1.2   3.8  22.9 333263
1898  103  17.9  27.8  19.3   0.7   4.1  22.9 333263
1898  104  15.8  29.8  18.8   0.1   4.5  21.8 333263
1898  105  17.9  30.3  17.8   0.0   4.7  21.8 333263
1898  106  16.9  31.3  17.3   0.0   5.0  20.6 333263
1898  107  17.9  31.8  18.8   0.0   4.5  21.8 333263
1898  108  15.8  30.8  18.8   0.0   4.5  20.6 333263
1898  109  13.7  31.3  19.3   0.0   4.0  19.5 333263
1898  110  13.7  30.8  22.3   0.0   4.8  24.0 333263
1898  111  16.9  30.8  20.8   0.8   4.4  20.6 333263
1898  112  17.9  28.3  16.3   0.1   4.4  18.3 333263
1898  113  16.9  28.8  16.3   0.0   4.4  18.3 333263
1898  114  15.8  30.3  18.8   0.0   4.4  20.6 333263
1898  115  16.9  30.8  16.3   0.0   5.0  21.8 333263
1898  116  17.9  31.8  16.8   0.0   5.0  20.6 333263
1898  117  17.9  31.3  15.8   0.0   4.7  19.5 333263
1898  118  16.9  30.3  16.3   5.0   4.2  18.3 333263
1898  119  17.9  28.8  18.3   7.2   3.7  21.8 333263
1898  120  14.8  28.8  20.8   0.4   3.3  22.9 333263
1898  121  15.6  27.3  19.6  75.3   3.2  22.2 333263
1898  122  14.5  27.8  21.6  10.1   3.1  22.2 333263
1898  123  14.5  27.3  19.6   0.0   3.0  22.2 333263
1898  124  14.5  27.3  19.6   0.2   1.8  23.4 333263
1898  125   8.3  24.3  18.1   0.0   3.1  19.9 333263
1898  126  13.5  21.8  12.6   0.0   3.8  11.7 333263
1898  127  16.6  24.8  16.6   0.0   3.2  12.9 333263
1898  128  14.5  24.3  13.1   0.0   3.0  14.0 333263
1898  129  12.5  25.8  13.6   6.0   2.5  15.2 333263
1898  130  11.4  23.3  15.6  12.4   3.1  16.4 333263
1898  131  14.5  23.8  16.1   1.4   3.0  16.4 333263
1898  132  13.5  24.8  12.1   0.0   3.8  15.2 333263
1898  133  16.6  25.3  11.1   0.0   3.4  11.7 333263
1898  134  15.6  25.3  12.1   0.0   3.0  15.2 333263
1898  135  13.5  24.8  11.1   0.0   3.3  15.2 333263
1898  136  14.5  26.8  12.6   0.0   3.2  16.4 333263
1898  137  14.5  27.3  13.6   0.2   3.5  18.7 333263
1898  138  15.6  25.8  13.6   0.3   3.5  14.0 333263
1898  139  15.6  24.3  12.1   0.0   3.3  11.7 333263
1898  140  14.5  24.3  11.1   0.0   3.5  12.9 333263
1898  141  15.6  24.3  10.1   0.0   3.2  11.7 333263
1898  142  13.5  24.8   9.6   0.0   3.5  11.7 333263
1898  143  15.6  25.8   9.1   0.0   3.0  12.9 333263
1898  144  13.5  23.8  10.1   0.0   3.3  14.0 333263
1898  145  14.5  22.8   9.1   0.0   3.2  10.5 333263
1898  146  13.5  23.8  11.6   2.7   3.1  11.7 333263
1898  147  13.5  25.8  13.6   0.2   3.1  16.4 333263
1898  148  13.5  25.8  15.1   7.8   3.1  16.4 333263
1898  149  13.5  25.8  15.6   0.0   3.1  16.4 333263
1898  150  13.5  25.3  14.1   0.0   2.6  15.2 333263
1898  151  11.4  24.8  14.6   1.9   2.0  16.4 333263
1898  152   8.1  23.4  15.8   3.6   2.6  16.4 333263
1898  153  12.2  23.9  15.3  13.6   2.5  16.4 333263
1898  154  12.2  24.9  15.8  10.1   2.1  17.6 333263
1898  155   9.1  24.4  17.3   7.8   2.8  17.6 333263
1898  156  13.2  24.9  16.8   0.2   2.8  17.6 333263
1898  157  13.2  25.4  14.8   0.1   2.8  16.4 333263
1898  158  13.2  24.9  13.8   0.0   3.0  15.3 333263
1898  159  14.2  24.4  13.3   0.0   2.9  15.3 333263
1898  160  14.2  23.9  10.8   0.0   2.7  14.1 333263
1898  161  12.2  24.9   9.8   0.0   2.1  14.1 333263
1898  162  11.2  23.9  13.8   0.1   2.6  20.0 333263
1898  163  14.2  24.4  15.3   0.0   2.5  20.0 333263
1898  164  12.2  23.9  12.3   0.0   2.5  16.4 333263
1898  165  12.2  24.4  14.8   0.0   2.1  17.6 333263
1898  166  10.1  24.9  16.3   0.2   1.3  20.0 333263
1898  167   5.1  24.9  20.8   0.0   2.7  21.1 333263
1898  168  12.2  24.9  17.8   0.0   1.9  16.4 333263
1898  169   8.1  21.4  14.8   0.0   2.2  14.1 333263
1898  170  11.2  19.4  13.8   0.4   2.8  14.1 333263
1898  171  13.2  25.4  13.8   0.2   2.8  16.4 333263
1898  172  15.2  22.9  12.8   0.0   3.0  16.4 333263
1898  173  13.2  23.9  11.8   0.0   2.8  10.6 333263
1898  174  13.2  23.4  13.8   0.1   2.7  14.1 333263
1898  175  13.2  23.9  10.8   0.0   2.8  14.1 333263
1898  176  13.2  22.9   9.3   0.0   2.6  11.7 333263
1898  177  13.2  21.4   7.3   0.0   2.7  11.7 333263
1898  178  12.2  22.9   6.8   0.1   2.0  10.6 333263
1898  179  10.1  21.9  10.3  14.3   1.6  16.4 333263
1898  180   9.1  22.4  14.3   4.8   2.7  20.0 333263
1898  181  13.2  21.4  11.8   0.4   2.1  11.7 333263
1898  182  10.2  18.9  10.0   1.2   2.7  11.3 333263
1898  183  13.2  21.4  14.5   0.1   2.9  12.4 333263
1898  184  13.2  23.4  13.0   0.0   2.7  12.4 333263
1898  185  12.2  23.9  12.0   0.3   2.6  13.5 333263
1898  186  11.2  23.4  12.0   0.1   2.9  13.5 333263
1898  187  14.2  22.9   9.5   0.0   3.1  12.4 333263
1898  188  14.2  22.9   9.0   0.0   3.0  10.2 333263
1898  189  14.2  23.4   7.0   0.0   2.8  11.3 333263
1898  190  12.2  23.4   8.0   0.9   2.8  11.3 333263
1898  191  13.2  22.9   9.5   0.3   3.2  12.4 333263
1898  192  14.2  23.4   8.0   0.0   3.0  10.2 333263
1898  193  13.2  24.4  10.5   0.0   3.1  12.4 333263
1898  194  14.2  24.4  11.0   0.0   3.1  12.4 333263
1898  195  14.2  24.4  11.5   0.0   2.9  12.4 333263
1898  196  13.2  25.4  11.5   0.0   2.7  14.7 333263
1898  197  12.2  26.4  14.5   0.6   2.7  18.0 333263
1898  198  14.2  21.9  14.0   0.0   3.2  14.7 333263
1898  199  15.3  22.4  10.5   0.0   3.3  10.2 333263
1898  200  15.3  22.4   9.0   0.0   3.3   9.0 333263
1898  201  15.3  23.4   7.5   0.0   3.2  10.2 333263
1898  202  15.3  21.9   5.5   0.0   3.3   9.0 333263
1898  203  16.3  21.9   7.5   0.0   2.4   9.0 333263
1898  204  11.2  19.9   8.5   0.0   3.0   9.0 333263
1898  205  14.2  22.4  10.5   0.1   3.0  11.3 333263
1898  206  14.2  22.9   7.0   0.0   3.2  11.3 333263
1898  207  15.3  24.4   7.0   0.0   4.1  12.4 333263
1898  208  15.3  29.4   7.5   0.0   4.2  10.2 333263
1898  209  16.3  29.4  11.0   0.0   3.9  12.4 333263
1898  210  16.3  28.9  10.5   0.0   3.5  13.5 333263
1898  211  16.3  24.9   9.5   0.0   3.2  12.4 333263
1898  212  15.3  26.9  16.0   0.0   2.2  18.0 333263
1898  213   8.1  24.7  17.2   0.0   3.3  18.2 333263
1898  214  12.1  24.7  14.2   0.0   4.3  14.8 333263
1898  215  16.1  22.7   8.7   0.0   4.0   6.8 333263
1898  216  16.1  23.7   6.7   0.0   4.0   9.1 333263
1898  217  16.1  24.2   9.7   0.0   4.2  10.3 333263
1898  218  17.1  27.2  10.2   0.0   3.9  13.7 333263
1898  219  16.1  27.7  13.7   0.1   3.7  17.1 333263
1898  220  17.1  23.7  14.7   0.1   4.0  13.7 333263
1898  221  17.1  23.2  10.7   0.0   4.2  10.3 333263
1898  222  17.1  24.7   9.2   0.0   3.8  10.3 333263
1898  223  14.1  24.7  12.7   0.0   3.6  11.4 333263
1898  224  13.1  24.2  13.7   0.0   3.0  11.4 333263
1898  225  14.1  22.2  14.7   0.8   3.3  13.7 333263
1898  226  17.1  23.2  12.2   0.4   3.5  14.8 333263
1898  227  17.1  24.7  10.7   0.2   4.2  14.8 333263
1898  228  16.1  27.7  10.7   0.0   4.5  13.7 333263
1898  229  18.1  27.7  13.2   0.2   2.2  14.8 333263
1898  230   8.1  24.2  15.7   2.7   3.5  17.1 333263
1898  231  14.1  24.7  13.7   0.2   3.8  14.8 333263
1898  232  15.1  25.7  12.2   0.0   3.5  13.7 333263
1898  233  17.1  24.7  12.2   0.0   3.7  16.0 333263
1898  234  16.1  24.7  12.7   0.3   4.3  13.7 333263
1898  235  18.1  25.7  13.2   0.1   3.1  12.5 333263
1898  236  14.1  25.2  14.2   2.8   3.5  17.1 333263
1898  237  15.1  24.7  15.7   1.7   3.4  14.8 333263
1898  238  17.1  23.7  15.2   0.9   3.9  16.0 333263
1898  239  17.1  25.7  14.7   0.0   3.9  14.8 333263
1898  240  18.1  26.7  13.2   0.0   3.7  17.1 333263
1898  241  17.1  26.2  13.7   0.0   3.3  17.1 333263
1898  242  16.1  25.2  13.2   0.9   3.0  17.1 333263
1898  243  14.1  25.7  17.7   5.4   4.6  19.4 333263
1898  244  19.1  26.3  13.9   0.0   5.0  16.8 333263
1898  245  19.1  28.3  14.4   0.0   4.6  16.8 333263
1898  246  18.1  27.3  14.9   0.2   4.8  16.8 333263
1898  247  20.1  27.8  14.9   0.0   4.2  17.9 333263
1898  248  18.1  27.3  13.9   0.2   4.2  19.0 333263
1898  249  18.1  27.3  17.9   0.0   4.6  20.2 333263
1898  250  18.1  27.8  14.4   0.0   4.7  17.9 333263
1898  251  19.1  28.3  16.4   0.0   5.1  19.0 333263
1898  252  18.1  28.3  16.4   0.0   5.0  16.8 333263
1898  253  19.1  28.3  16.4   0.0   3.5  17.9 333263
1898  254  17.1  24.3  17.9   7.3   4.6  19.0 333263
1898  255  18.1  26.3  15.9   0.0   5.2  15.7 333263
1898  256  20.1  28.3  13.9   0.0   6.3  16.8 333263
1898  257  21.1  30.8  13.9   0.0   5.7  15.7 333263
1898  258  21.1  27.8  12.9   0.0   4.7  13.4 333263
1898  259  20.1  26.8  13.4   0.0   5.5  16.8 333263
1898  260  21.1  29.3  15.9   0.4   5.5  17.9 333263
1898  261  22.1  27.8  14.4   0.0   6.2  15.7 333263
1898  262  22.1  29.3  11.9   0.0   5.7  13.4 333263
1898  263  22.1  29.8  14.4   0.0   5.9  17.9 333263
1898  264  22.1  30.3  16.4   0.0   6.1  17.9 333263
1898  265  22.1  31.3  16.9   0.0   7.1  19.0 333263
1898  266  23.1  32.8  20.4   0.0   5.4  17.9 333263
1898  267  17.1  29.8  19.9   0.0   4.6  17.9 333263
1898  268  20.1  27.8  19.9   4.0   3.3  21.3 333263
1898  269  13.1  27.3  19.9   1.3   5.0  22.4 333263
1898  270  21.1  27.8  18.4   0.0   6.7  19.0 333263
1898  271  22.1  28.8  12.4   0.0   4.7  10.1 333263
1898  272  22.1  24.8  14.9   0.0   2.4  15.7 333263
1898  273   9.1  22.8  15.4   2.7   2.2  16.8 333263
1898  274   8.1  20.1  15.7   4.9   2.8  16.1 333263
1898  275  17.3  17.6  17.2  22.5   4.7  18.9 333263
1898  276  22.4  22.1  16.2   0.0   5.4  14.9 333263
1898  277  23.4  25.1  13.7   0.0   5.5  14.9 333263
1898  278  22.4  26.6  13.7   0.0   4.8  16.1 333263
1898  279  23.4  26.1  14.2   0.0   5.8  20.6 333263
1898  280  22.4  28.6  13.7   0.0   6.3  17.2 333263
1898  281  23.4  29.6  16.7   0.0   6.5  18.4 333263
1898  282  22.4  30.1  15.2   0.0   5.3  16.1 333263
1898  283  22.4  27.1  14.7   0.0   6.1  18.4 333263
1898  284  23.4  30.1  17.2   0.0   6.0  19.5 333263
1898  285  23.4  29.6  18.2   0.0   6.5  20.6 333263
1898  286  24.4  31.1  16.7   0.0   7.3  20.6 333263
1898  287  24.4  32.6  19.7   0.0   6.3  19.5 333263
1898  288  23.4  30.6  18.7   0.0   5.5  20.6 333263
1898  289  22.4  29.6  19.7   0.0   6.5  22.9 333263
1898  290  23.4  33.1  15.7   0.0   6.3  22.9 333263
1898  291  25.4  31.1  16.7   0.0   6.8  22.9 333263
1898  292  24.4  32.1  18.2   0.0   7.1  20.6 333263
1898  293  23.4  33.1  18.7   0.0   6.8  20.6 333263
1898  294  23.4  32.1  21.2   0.0   5.4  21.8 333263
1898  295  21.4  30.1  21.7   3.1   7.1  24.1 333263
1898  296  23.4  32.6  15.2   0.0   8.1  18.4 333263
1898  297  25.4  34.1  14.7   0.0   8.0  17.2 333263
1898  298  24.4  35.1  18.2   0.0   8.2  20.6 333263
1898  299  24.4  35.6  20.2   0.0   8.0  20.6 333263
1898  300  24.4  35.1  22.7   0.0   9.1  21.8 333263
1898  301  24.4  37.1  24.2   0.0   8.0  20.6 333263
1898  302  24.4  30.6  19.2   0.0   6.7  11.5 333263
1898  303  23.4  29.6  12.7   0.0   6.4  14.9 333263
1898  304  23.4  29.6  15.2   0.0   6.9  17.2 333263
1898  305  23.6  30.8  15.8   0.0   7.2  18.4 333263
1898  306  24.7  31.3  16.8   0.0   8.5  19.6 333263
1898  307  25.7  34.3  18.8   0.0   7.0  19.6 333263
1898  308  22.6  32.3  19.8   0.0   7.5  21.9 333263
1898  309  25.7  32.3  20.3   0.0   8.0  21.9 333263
1898  310  24.7  34.3  20.3   0.4   8.3  21.9 333263
1898  311  25.7  34.8  21.3   5.5   8.0  23.0 333263
1898  312  24.7  34.3  20.8   0.0   9.0  23.0 333263
1898  313  24.7  35.8  20.8   0.2   8.2  20.7 333263
1898  314  24.7  33.8  18.8   0.0   9.1  19.6 333263
1898  315  27.8  34.3  18.3   0.0   7.2  18.4 333263
1898  316  25.7  32.8  19.3   0.0  11.5  24.2 333263
1898  317  26.7  40.8  22.8   0.0   9.9  21.9 333263
1898  318  28.8  37.3  23.8   0.0   7.6  24.2 333263
1898  319  23.6  34.8  24.3   0.0   7.1  26.5 333263
1898  320  18.5  35.3  23.3   8.3   6.5  25.3 333263
1898  321  18.5  33.3  22.3   0.0   8.2  24.2 333263
1898  322  25.7  36.3  21.3   0.0   8.5  27.6 333263
1898  323  26.7  35.8  22.3   0.0   8.3  25.3 333263
1898  324  27.8  34.8  22.3   5.5   8.0  25.3 333263
1898  325  23.6  35.3  23.3   0.0   8.8  24.2 333263
1898  326  26.7  33.8  24.3   8.3   8.6  20.7 333263
1898  327  23.6  35.3  24.3   0.0   7.4  21.9 333263
1898  328  22.6  34.8  23.8   0.0   6.1  26.5 333263
1898  329  20.6  32.8  24.3   0.0   7.3  27.6 333263
1898  330  22.6  34.3  22.8  15.7   5.6  25.3 333263
1898  331  23.6  29.8  21.3  52.4   6.1  26.5 333263
1898  332  21.6  31.8  21.8   0.0   7.6  25.3 333263
1898  333  25.7  34.8  23.8   0.0   9.1  27.6 333263
1898  334  26.7  33.3  20.8  10.0   7.2  16.1 333263
1898  335  26.0  29.7  18.8   0.0   7.1  20.7 333263
1898  336  26.0  30.2  18.3   0.0   7.5  20.7 333263
1898  337  26.0  32.7  18.3   0.0   8.4  23.0 333263
1898  338  26.0  34.2  18.3   0.0   7.9  18.4 333263
1898  339  27.1  31.2  18.3   0.0   9.0  19.6 333263
1898  340  28.1  36.7  21.8   0.0   8.4  24.2 333263
1898  341  29.2  34.2  21.3   0.0   8.7  25.4 333263
1898  342  26.0  35.7  23.3   4.7  10.3  20.7 333263
1898  343  29.2  33.2  18.8   0.0   9.3   6.9 333263
1898  344  29.2  32.2  16.8   0.0   8.7  11.5 333263
1898  345  29.2  33.7  18.3   0.0   8.0  20.7 333263
1898  346  26.0  35.2  20.3   0.0   9.0  24.2 333263
1898  347  28.1  35.7  23.3   0.0   8.0  23.0 333263
1898  348  24.0  36.2  23.8   0.0   9.0  25.4 333263
1898  349  27.1  36.7  24.8   0.0   9.5  24.2 333263
1898  350  25.0  38.7  26.3   0.0   5.6  23.0 333263
1898  351  15.6  32.2  23.8   0.0   7.9  23.0 333263
1898  352  26.0  35.2  22.8  11.9   6.0  28.8 333263
1898  353  18.7  32.7  24.8  38.2   6.5  26.5 333263
1898  354  25.0  30.7  23.8  11.5   7.0  28.8 333263
1898  355  26.0  30.7  22.3   0.0   6.4  24.2 333263
1898  356  21.9  31.2  22.8   0.0   6.6  24.2 333263
1898  357  21.9  33.2  23.3   0.0   4.9  26.5 333263
1898  358  15.6  31.7  21.8  14.8   8.6  26.5 333263
1898  359  30.2  31.2  21.3   0.0   7.9  20.7 333263
1898  360  27.1  30.2  20.3   0.0   8.2  17.3 333263
1898  361  28.1  31.7  20.3   0.0   7.6  19.6 333263
1898  362  25.0  31.7  19.3   0.0   6.7  18.4 333263
1898  363  24.0  30.2  20.3   0.0   7.3  21.9 333263
1898  364  26.0  31.7  18.8   0.0   6.6  23.0 333263
1898  365  25.0  30.7  19.3   0.0   7.3  25.4 333263
1899    1  23.6  33.3  21.6   0.0   7.7  25.1 333263
1899    2  23.6  35.8  24.6   2.5   6.6  28.5 333263
1899    3  17.4  35.3  25.1   0.0   5.5  27.4 333263
1899    4  10.3  34.8  22.6   0.0   7.0  24.0 333263
1899    5  19.5  34.8  23.6  42.0   6.3  27.4 333263
1899    6  23.6  31.3  23.6   0.0   6.9  27.4 333263
1899    7  24.6  31.8  23.6   0.0   7.1  25.1 333263
1899    8  25.6  33.3  23.6   0.0   7.1  28.5 333263
1899    9  22.6  34.3  25.6   0.0   7.4  27.4 333263
1899   10  22.6  35.3  25.6   0.9   4.3  28.5 333263
1899   11  13.3  32.3  27.1  40.6   8.3  31.9 333263
1899   12  23.6  37.3  25.1   0.0   9.6  29.7 333263
1899   13  24.6  36.3  22.1   0.0   7.5  17.1 333263
1899   14  23.6  32.8  18.6   0.0   7.6  20.5 333263
1899   15  27.7  32.8  22.6   0.0   5.7  26.2 333263
1899   16  12.3  34.3  20.6   0.0   9.3  22.8 333263
1899   17  23.6  37.3  23.6   0.0  10.8  22.8 333263
1899   18  28.7  39.8  26.1   0.3   8.3  26.2 333263
1899   19  23.6  38.8  26.6   0.0  10.2  33.1 333263
1899   20  24.6  38.8  25.6   0.0   9.6  21.7 333263
1899   21  26.7  36.8  21.6   0.0   8.2  21.7 333263
1899   22  23.6  34.8  22.1   0.0   4.6  21.7 333263
1899   23  11.3  31.8  24.6  11.6   3.1  25.1 333263
1899   24   9.2  27.8  22.6  12.3   4.3  25.1 333263
1899   25  12.3  29.3  23.6   1.4   6.2  24.0 333263
1899   26  17.4  33.3  21.6   0.0   7.0  25.1 333263
1899   27  24.6  33.3  24.1   0.0   6.4  28.5 333263
1899   28  20.5  34.3  26.1   0.0   5.2  30.8 333263
1899   29  18.5  32.8  26.6  30.7   6.0  33.1 333263
1899   30  21.5  32.3  25.1  11.0   8.5  29.7 333263
1899   31  25.6  31.8  22.1   0.0   6.3  16.0 333263
1899   32  23.7  29.6  22.2   0.0   3.7  21.8 333263
1899   33  15.5  28.1  19.2   0.0   4.2  26.4 333263
1899   34  14.4  28.1  22.2   0.0   4.1  23.0 333263
1899   35  12.4  30.1  22.2   0.0   6.7  24.1 333263
1899   36  25.8  29.6  22.2   2.3   3.5  24.1 333263
1899   37  12.4  26.6  21.2   0.0   2.9  21.8 333263
1899   38   9.3  25.6  21.7  14.2   2.2  21.8 333263
1899   39   8.3  26.1  21.7   3.9   3.7  26.4 333263
1899   40  15.5  26.6  22.7   3.7   6.1  27.6 333263
1899   41  23.7  30.1  21.7   0.0   6.4  25.3 333263
1899   42  23.7  31.6  20.7   0.0   5.7  24.1 333263
1899   43  20.6  30.1  21.2   0.0   6.3  23.0 333263
1899   44  23.7  30.6  19.7  13.6   6.7  23.0 333263
1899   45  24.8  31.6  20.7   0.0   6.2  24.1 333263
1899   46  21.7  33.6  21.7   0.0   6.6  27.6 333263
1899   47  23.7  34.1  22.7   0.0   6.6  28.7 333263
1899   48  24.8  32.6  23.2   0.0   6.0  27.6 333263
1899   49  22.7  32.1  22.2   1.2   5.7  27.6 333263
1899   50  20.6  33.1  22.2   0.0   6.4  28.7 333263
1899   51  22.7  33.1  22.7   0.0   6.7  27.6 333263
1899   52  23.7  34.1  23.2   0.0   4.7  28.7 333263
1899   53  17.5  29.6  23.7   3.3   5.7  26.4 333263
1899   54  23.7  30.1  21.2   0.0   5.9  27.6 333263
1899   55  21.7  30.6  19.2   0.7   5.9  23.0 333263
1899   56  21.7  30.1  21.2   0.0   5.4  23.0 333263
1899   57  19.6  31.6  20.7   0.0   6.9  26.4 333263
1899   58  21.7  34.1  21.7   0.0   6.1  24.1 333263
1899   59  20.6  33.6  24.2   0.0   6.6  28.7 333263
1899   60  21.6  35.7  24.2   0.0   4.2  27.4 333263
1899   61  11.3  33.2  24.2   0.0   5.0  27.4 333263
1899   62  16.5  31.7  24.7   0.0   4.5  26.2 333263
1899   63  16.5  30.7  24.2   0.0   4.0  27.4 333263
1899   64  15.4  28.7  23.7   0.0   5.0  25.1 333263
1899   65  18.5  30.7  20.7   0.0   5.2  23.9 333263
1899   66  19.6  30.2  20.2   0.7   4.9  22.8 333263
1899   67  17.5  29.7  19.2   0.7   3.2  21.7 333263
1899   68  10.3  28.2  21.2   5.9   4.4  22.8 333263
1899   69  16.5  29.2  21.7   8.0   4.8  23.9 333263
1899   70  18.5  30.2  20.7   1.3   5.2  25.1 333263
1899   71  20.6  29.7  19.7   0.0   5.1  22.8 333263
1899   72  19.6  29.2  19.7   0.4   5.0  21.7 333263
1899   73  21.6  28.2  19.2   0.0   5.4  22.8 333263
1899   74  21.6  29.7  19.7   0.0   5.5  22.8 333263
1899   75  20.6  31.2  19.7   0.3   5.6  22.8 333263
1899   76  20.6  31.7  20.7   0.0   5.5  23.9 333263
1899   77  21.6  31.7  19.2   0.0   5.1  25.1 333263
1899   78  15.4  32.7  21.7   0.0   4.7  23.9 333263
1899   79  15.4  30.7  23.7   2.5   3.2  23.9 333263
1899   80  14.4  26.2  22.7   0.0   5.4  25.1 333263
1899   81  19.6  32.2  20.7   0.0   6.3  26.2 333263
1899   82  21.6  34.2  19.7   0.0   6.0  25.1 333263
1899   83  20.6  33.2  22.7   0.0   6.1  25.1 333263
1899   84  21.6  32.2  21.7   0.0   4.5  22.8 333263
1899   85  18.5  31.2  18.7   0.0   6.3  27.4 333263
1899   86  20.6  33.2  22.2   0.0   6.2  22.8 333263
1899   87  21.6  34.2  20.2   0.0   5.6  26.2 333263
1899   88  19.6  34.2  20.7   0.0   5.2  27.4 333263
1899   89  17.5  32.2  22.7   0.0   5.5  25.1 333263
1899   90  17.5  32.7  21.7   0.0   4.8  23.9 333263
1899   91  20.0  31.3  20.3   6.3   4.8  24.0 333263
1899   92  19.0  32.3  21.3   0.0   2.0  25.2 333263
1899   93   8.4  26.8  20.3   9.1   3.2  25.2 333263
1899   94  12.6  26.8  19.3   9.1   3.8  21.8 333263
1899   95  13.7  28.3  16.8   0.0   4.8  19.5 333263
1899   96  20.0  29.8  15.8   0.0   4.7  20.6 333263
1899   97  21.1  30.3  15.8   0.0   5.5  22.9 333263
1899   98  20.0  33.3  15.8   0.0   5.2  21.8 333263
1899   99  17.9  32.3  19.3   4.0   3.0  20.6 333263
1899  100  12.6  29.3  21.3   3.5   1.7  26.3 333263
1899  101   8.4  26.8  21.8  17.7   2.3  28.6 333263
1899  102  10.5  26.3  21.3   1.3   2.2  25.2 333263
1899  103  10.5  25.8  20.3   1.6   3.7  25.2 333263
1899  104  16.9  27.8  20.8   0.0   3.5  24.0 333263
1899  105  16.9  27.3  19.8   0.0   3.7  24.0 333263
1899  106  16.9  27.8  18.8   0.0   4.0  22.9 333263
1899  107  17.9  29.3  18.3   1.0   4.0  24.0 333263
1899  108  17.9  27.8  18.8   9.3   3.6  21.8 333263
1899  109  15.8  28.3  20.3   1.8   3.4  24.0 333263
1899  110  15.8  28.3  21.8   0.0   4.0  26.3 333263
1899  111  16.9  29.8  21.8   0.0   3.7  25.2 333263
1899  112  16.9  28.3  19.8   2.0   3.9  24.0 333263
1899  113  16.9  28.8  19.3   0.0   4.0  22.9 333263
1899  114  16.9  29.8  17.3   0.0   4.9  22.9 333263
1899  115  19.0  30.3  17.8   0.0   3.9  20.6 333263
1899  116  16.9  27.3  16.3   0.0   4.5  19.5 333263
1899  117  17.9  27.3  15.3   0.0   4.2  16.0 333263
1899  118  16.9  27.8  14.8   0.0   4.4  17.2 333263
1899  119  16.9  28.8  15.3   0.0   3.9  18.3 333263
1899  120  15.8  29.3  16.3   0.0   3.9  21.8 333263
1899  121  16.6  30.8  18.1   0.0   3.9  21.0 333263
1899  122  15.6  29.8  14.6   0.0   4.1  17.5 333263
1899  123  16.6  30.8  15.1   0.0   4.1  18.7 333263
1899  124  16.6  30.3  16.1   0.0   3.9  17.5 333263
1899  125  16.6  27.8  12.1   0.0   3.8  15.2 333263
1899  126  15.6  27.8  14.6   0.0   3.2  15.2 333263
1899  127  14.5  28.3  13.1   0.0   3.3  19.9 333263
1899  128  14.5  27.3  14.6   0.0   3.5  17.5 333263
1899  129  14.5  28.3  17.1   0.0   3.2  17.5 333263
1899  130  14.5  26.3  16.6   0.0   3.1  17.5 333263
1899  131  14.5  26.3  16.1   0.0   3.3  18.7 333263
1899  132  14.5  27.3  17.6   0.0   3.0  18.7 333263
1899  133  13.5  25.8  17.6   0.0   2.4  18.7 333263
1899  134  10.4  26.3  18.6   0.0   3.3  19.9 333263
1899  135  14.5  26.3  16.6   0.0   3.0  18.7 333263
1899  136  13.5  27.8  17.1   0.0   3.0  21.0 333263
1899  137  13.5  28.8  18.6   0.0   3.4  23.4 333263
1899  138  14.5  27.8  18.6   0.0   3.1  18.7 333263
1899  139  12.5  24.8  10.6   0.0   2.6  11.7 333263
1899  140  10.4  23.8  11.1   0.0   2.9  12.9 333263
1899  141  12.5  22.3  13.1   0.0   3.4  11.7 333263
1899  142  14.5  25.3  11.6   0.0   3.3  12.9 333263
1899  143  14.5  23.3   9.1   0.0   3.1  10.5 333263
1899  144  14.5  24.3   8.6   0.0   3.2  15.2 333263
1899  145  13.5  24.8   9.6   0.0   2.9  12.9 333263
1899  146  11.4  24.8  12.1   0.0   1.3  12.9 333263
1899  147   5.2  20.3  15.6  37.9   3.0  16.4 333263
1899  148  13.5  21.3  15.6   1.4   3.3  14.0 333263
1899  149  14.5  23.8  16.6   0.0   3.0  12.9 333263
1899  150  13.5  25.3  17.6   0.0   3.3  17.5 333263
1899  151  14.5  25.3  13.1   0.0   3.3  14.0 333263
1899  152  15.2  23.9  10.8   0.0   2.7  12.9 333263
1899  153  12.2  24.4  11.3   0.0   2.3  12.9 333263
1899  154  11.2  23.4  16.3   2.6   2.5  17.6 333263
1899  155  13.2  23.9  17.3   0.0   2.4  20.0 333263
1899  156  11.2  21.9  13.3   0.0   2.9  12.9 333263
1899  157  13.2  22.4  12.8   0.0   3.0  11.7 333263
1899  158  14.2  23.4  11.8   0.0   2.6  12.9 333263
1899  159  12.2  25.4  15.3   0.3   2.6  16.4 333263
1899  160  12.2  25.9  17.8   0.0   2.0  18.8 333263
1899  161   9.1  22.4  11.8   0.0   2.8  14.1 333263
1899  162  13.2  23.9  11.8   0.0   2.4  14.1 333263
1899  163  12.2  21.9   9.3   0.0   2.7  14.1 333263
1899  164  13.2  17.9   9.8   0.0   2.7   7.0 333263
1899  165  14.2  18.4   8.8   0.0   2.9  10.6 333263
1899  166  14.2  20.4  10.3   0.0   2.5   9.4 333263
1899  167  14.2  22.9  10.8   0.0   2.2  18.8 333263
1899  168  11.2  23.4  15.3   6.5   2.2  16.4 333263
1899  169  11.2  22.9  15.3  31.1   2.2  17.6 333263
1899  170  11.2  21.9  16.3  16.3   2.5  17.6 333263
1899  171  13.2  23.9  15.3   2.6   2.5  18.8 333263
1899  172  12.2  24.9  15.3   0.8   2.7  18.8 333263
1899  173  13.2  24.9  16.3   0.0   2.4  17.6 333263
1899  174  11.2  26.4  17.3   0.0   2.5  20.0 333263
1899  175  13.2  24.9  18.3   0.0   2.6  21.1 333263
1899  176  13.2  21.9  13.3   0.0   2.6  14.1 333263
1899  177  13.2  21.4   9.3   7.8   1.7  12.9 333263
1899  178   8.1  19.4  11.8   4.4   3.0  12.9 333263
1899  179  14.2  22.4  14.8   0.0   2.9  12.9 333263
1899  180  14.2  21.4   8.3   0.0   2.9  10.6 333263
1899  181  14.2  20.9   7.3   0.0   2.9   9.4 333263
1899  182  14.2  21.9   6.0   0.0   2.7  10.2 333263
1899  183  13.2  19.4   7.5   0.0   3.0   9.0 333263
1899  184  14.2  19.4   5.5   0.0   3.1   6.8 333263
1899  185  14.2  21.4   5.5   0.0   2.9   7.9 333263
1899  186  13.2  22.9   8.0   0.0   2.6  11.3 333263
1899  187  12.2  23.4  12.5   0.0   2.6  14.7 333263
1899  188  12.2  23.4  10.5   0.0   1.9  14.7 333263
1899  189   9.2  22.4  13.0   0.3   1.9  15.8 333263
1899  190  11.2  20.4  14.5  40.7   2.5  16.9 333263
1899  191  12.2  21.4  15.0   0.0   2.9  13.5 333263
1899  192  13.2  19.9  14.0   0.0   2.9   9.0 333263
1899  193  13.2  23.9  14.0   0.0   2.9  13.5 333263
1899  194  13.2  23.9  14.0   0.0   2.7  13.5 333263
1899  195  13.2  23.9  13.0   0.0   2.6  15.8 333263
1899  196  12.2  23.9  14.0   3.4   2.6  15.8 333263
1899  197  13.2  22.9  13.0  11.6   2.3  15.8 333263
1899  198  11.2  21.9  12.5   2.5   3.3  13.5 333263
1899  199  15.3  20.9  11.5   0.0   3.0   9.0 333263
1899  200  15.3  20.4   9.0   0.0   3.2  10.2 333263
1899  201  15.3  20.9   7.5   0.0   3.0   7.9 333263
1899  202  15.3  20.9   8.0   0.0   2.8  10.2 333263
1899  203  13.2  22.9   9.0   0.0   2.9  12.4 333263
1899  204  14.2  21.9  11.5   1.3   2.6  12.4 333263
1899  205  13.2  21.9  12.5   0.0   2.5  14.7 333263
1899  206  12.2  21.9  10.5   0.5   1.8  13.5 333263
1899  207   7.1  21.9  13.5   0.0   1.5  13.5 333263
1899  208   6.1  20.9  14.0   0.0   2.2  14.7 333263
1899  209   9.2  22.4  14.0   1.7   2.3  13.5 333263
1899  210  11.2  22.9  14.0   0.0   2.8  16.9 333263
1899  211  15.3  23.4  14.0   0.0   3.0  16.9 333263
1899  212  15.3  24.4  12.5  24.0   3.0  15.8 333263
1899  213  14.1  23.7  14.2   3.1   3.1  16.0 333263
1899  214  14.1  24.2  14.7   1.9   3.5  16.0 333263
1899  215  15.1  24.7  15.2   0.0   3.1  14.8 333263
1899  216  15.1  24.7  13.2   0.0   3.5  17.1 333263
1899  217  15.1  25.2  15.7   3.4   3.1  16.0 333263
1899  218  15.1  24.2  13.2   0.0   3.6  16.0 333263
1899  219  16.1  23.7  11.2   0.0   3.7  12.5 333263
1899  220  16.1  22.7   8.7   0.0   4.2  10.3 333263
1899  221  17.1  21.7   5.2   0.0   3.5   5.7 333263
1899  222  14.1  22.7   7.2   0.0   2.0   9.1 333263
1899  223  10.1  16.2  10.7   1.0   3.5  10.3 333263
1899  224  16.1  21.2   8.7   0.0   4.0  10.3 333263
1899  225  17.1  23.2  11.2   0.0   4.3  10.3 333263
1899  226  17.1  26.2  14.7   0.0   3.8  12.5 333263
1899  227  17.1  24.2  10.2   0.0   4.0  12.5 333263
1899  228  17.1  24.7   8.7   0.0   3.9  11.4 333263
1899  229  18.1  24.2  10.2   0.0   3.5  12.5 333263
1899  230  18.1  22.2  12.2   0.0   3.7  12.5 333263
1899  231  17.1  23.7  12.2   0.0   3.7  12.5 333263
1899  232  17.1  24.7  13.2   0.0   2.2  14.8 333263
1899  233  11.1  22.2  14.7   0.9   1.8  17.1 333263
1899  234  10.1  20.2  16.7   3.6   1.9  17.1 333263
1899  235  10.1  24.2  17.2   3.0   3.4  21.7 333263
1899  236  15.1  24.7  16.2   0.0   3.1  16.0 333263
1899  237  16.1  22.2  15.2   0.0   4.0  14.8 333263
1899  238  18.1  22.7  10.2   0.0   3.9  10.3 333263
1899  239  18.1  24.2  10.7   0.0   3.6  12.5 333263
1899  240  18.1  25.2  11.2   0.0   3.6  16.0 333263
1899  241  18.1  24.7  11.7   0.0   3.9  14.8 333263
1899  242  18.1  24.2  11.2   0.0   4.2  12.5 333263
1899  243  18.1  26.2  11.7   0.0   4.7  13.7 333263
1899  244  19.1  25.8  14.4   0.8   4.6  15.7 333263
1899  245  19.1  25.3  14.4   0.0   3.9  14.6 333263
1899  246  19.1  24.3  14.4   4.7   4.0  16.8 333263
1899  247  18.1  24.8  15.9   0.0   4.9  16.8 333263
1899  248  20.1  26.8  14.4   0.8   4.3  15.7 333263
1899  249  19.1  24.8  14.4   0.0   4.4  15.7 333263
1899  250  20.1  24.8  12.4   0.0   4.1  15.7 333263
1899  251  18.1  25.3  12.4   0.0   4.4  15.7 333263
1899  252  17.1  25.3  15.4   0.0   4.8  14.6 333263
1899  253  19.1  26.3  17.4   0.0   3.8  15.7 333263
1899  254  16.1  25.8  18.9   1.7   2.8  19.0 333263
1899  255  11.1  24.8  18.4   2.6   4.1  20.2 333263
1899  256  19.1  26.3  15.4   0.0   4.7  20.2 333263
1899  257  21.1  27.8  17.9   0.7   4.4  20.2 333263
1899  258  20.1  26.3  16.9   2.6   4.6  19.0 333263
1899  259  21.1  27.3  14.9   0.0   4.9  19.0 333263
1899  260  21.1  28.8  15.4   0.0   4.6  20.2 333263
1899  261  19.1  27.8  16.9   3.0   3.3  19.0 333263
1899  262  17.1  26.8  17.9   2.0   3.1  23.5 333263
1899  263  13.1  23.3  16.4   0.3   4.0  16.8 333263
1899  264  20.1  23.3  14.9   0.0   4.0  16.8 333263
1899  265  20.1  25.3  13.4   0.0   5.1  17.9 333263
1899  266  23.1  26.8  13.9   0.0   5.1  16.8 333263
1899  267  22.1  26.8  16.4   0.0   4.8  16.8 333263
1899  268  21.1  25.8  13.9   0.0   3.8  15.7 333263
1899  269  16.1  24.8  17.4   9.2   4.1  16.8 333263
1899  270  18.1  25.8  18.9   1.6   2.2  19.0 333263
1899  271  10.1  22.8  17.4   2.0   4.4  19.0 333263
1899  272  20.1  23.3  14.9   0.6   4.1  14.6 333263
1899  273  22.1  24.8  12.9   0.0   5.6  17.9 333263
1899  274  23.4  21.6  12.7   0.0   5.3   9.2 333263
1899  275  24.4  22.1   8.2   0.0   5.9  11.5 333263
1899  276  25.4  24.1   8.2   0.0   5.9  11.5 333263
1899  277  24.4  26.1   9.2   0.0   6.3  13.8 333263
1899  278  23.4  28.6  13.7   0.0   6.7  14.9 333263
1899  279  25.4  30.6  17.2   0.0   6.5  19.5 333263
1899  280  23.4  30.6  20.7   0.0   5.4  19.5 333263
1899  281  21.4  29.6  18.7   0.0   6.0  21.8 333263
1899  282  23.4  30.6  20.2   0.0   6.8  22.9 333263
1899  283  22.4  33.6  20.7   4.8   8.0  22.9 333263
1899  284  22.4  36.6  23.7   0.0   4.4  24.1 333263
1899  285  15.3  28.1  19.7   0.0   3.8  20.6 333263
1899  286  14.2  25.1  18.7   0.0   5.2  18.4 333263
1899  287  20.3  27.6  18.2   0.0   5.7  19.5 333263
1899  288  22.4  29.1  16.2   0.0   5.4  19.5 333263
1899  289  21.4  29.6  21.2   0.0   5.4  22.9 333263
1899  290  22.4  26.1  17.2   0.0   4.9  17.2 333263
1899  291  22.4  25.1  12.7   0.0   5.1  17.2 333263
1899  292  21.4  26.1  15.7   0.0   5.6  17.2 333263
1899  293  23.4  27.6  18.2   1.9   5.4  19.5 333263
1899  294  24.4  27.6  19.7  15.4   4.8  21.8 333263
1899  295  22.4  27.1  17.2   0.0   5.6  21.8 333263
1899  296  24.4  28.1  17.2   0.0   5.7  20.6 333263
1899  297  23.4  31.1  17.2  11.3   6.6  24.1 333263
1899  298  22.4  32.1  20.2   0.0   5.3  20.6 333263
1899  299  20.3  27.6  17.7   5.9   3.9  18.4 333263
1899  300  18.3  20.6  15.7   4.8   5.7  14.9 333263
1899  301  25.4  24.1  13.2   0.0   5.0  13.8 333263
1899  302  23.4  24.6  14.7   0.0   5.1  17.2 333263
1899  303  23.4  25.6  13.2   0.0   5.0  17.2 333263
1899  304  22.4  26.1  13.7   0.0   5.5  18.4 333263
1899  305  24.7  26.3  13.8   0.0   6.4  19.6 333263
1899  306  24.7  28.8  14.3   0.0   6.9  18.4 333263
1899  307  25.7  30.3  15.8   0.0   5.9  19.6 333263
1899  308  23.6  28.3  17.3   0.0   6.1  20.7 333263
1899  309  22.6  29.8  17.8   0.0   7.3  20.7 333263
1899  310  25.7  31.8  18.8   0.0   7.0  21.9 333263
1899  311  23.6  32.8  19.8   1.5   6.8  23.0 333263
1899  312  22.6  32.8  21.3   0.0   7.5  24.2 333263
1899  313  23.6  33.3  19.8   0.0   7.6  21.9 333263
1899  314  25.7  33.8  19.8   0.0   5.6  24.2 333263
1899  315  23.6  28.8  19.8   0.0   5.5  24.2 333263
1899  316  21.6  30.3  21.8   0.0   5.8  25.3 333263
1899  317  21.6  29.3  19.3   0.0   6.4  21.9 333263
1899  318  24.7  29.3  16.8   0.0   6.5  20.7 333263
1899  319  26.7  30.3  16.3   0.0   6.9  23.0 333263
1899  320  23.6  33.3  20.3  11.7   7.5  25.3 333263
1899  321  25.7  33.3  21.8   0.0   8.9  24.2 333263
1899  322  25.7  33.3  21.8   0.0   8.0  16.1 333263
1899  323  23.6  32.3  15.8   0.0   9.0  16.1 333263
1899  324  25.7  34.8  15.3   0.0  10.0  17.3 333263
1899  325  25.7  37.8  16.8   4.9   6.0  19.6 333263
1899  326  23.6  30.8  21.8   0.0   7.3  26.5 333263
1899  327  23.6  33.8  22.3   8.3   6.3  24.2 333263
1899  328  22.6  32.8  22.8   0.0   6.8  27.6 333263
1899  329  24.7  33.3  22.3   0.0   5.5  27.6 333263
1899  330  17.5  33.3  23.3   0.0   6.9  28.8 333263
1899  331  25.7  34.3  20.8   2.3   8.0  29.9 333263
1899  332  27.8  34.3  21.3   0.0   8.2  25.3 333263
1899  333  29.8  34.3  22.8   0.0   7.7  26.5 333263
1899  334  27.8  33.3  24.8   0.0   8.6  26.5 333263
1899  335  26.0  36.7  24.8   0.0   7.7  25.4 333263
1899  336  25.0  34.2  24.8   0.0   8.3  26.5 333263
1899  337  25.0  35.7  22.8   0.0   6.0  23.0 333263
1899  338  24.0  33.7  24.3   0.0   6.9  36.9 333263
1899  339  25.0  31.2  22.3   0.0   7.3  24.2 333263
1899  340  25.0  32.7  21.8   0.0   7.5  24.2 333263
1899  341  26.0  33.2  21.8   0.0   8.1  25.4 333263
1899  342  28.1  32.7  23.3   0.0   7.6  24.2 333263
1899  343  26.0  33.7  21.3   0.0   7.3  25.4 333263
1899  344  25.0  34.2  22.3   0.0   7.6  27.7 333263
1899  345  25.0  35.2  23.3  21.6   6.2  27.7 333263
1899  346  24.0  33.2  23.3  14.6   5.2  33.4 333263
1899  347  19.8  29.7  25.3   0.0   7.0  28.8 333263
1899  348  26.0  31.7  22.3   0.0   8.9  27.7 333263
1899  349  27.1  36.2  19.8   0.0   7.4  20.7 333263
1899  350  27.1  31.7  21.3   0.0   6.8  25.4 333263
1899  351  25.0  28.7  19.3   0.0   7.5  19.6 333263
1899  352  27.1  32.2  18.3   0.0   8.4  24.2 333263
1899  353  30.2  33.7  19.3   0.0   7.7  25.4 333263
1899  354  28.1  33.2  19.8   0.0   7.8  26.5 333263
1899  355  27.1  33.7  21.8   0.0   7.1  25.4 333263
1899  356  27.1  30.2  22.3   0.0   6.9  25.4 333263
1899  357  26.0  32.2  23.8   0.0   6.7  28.8 333263
1899  358  25.0  33.2  21.8   0.0   6.4  30.0 333263
1899  359  22.9  32.7  21.8   0.0   6.9  28.8 333263
1899  360  24.0  33.2  22.8   0.0   5.1  27.7 333263
1899  361  16.7  31.7  25.8   8.0   5.4  28.8 333263
1899  362  18.7  31.2  24.8  75.4   7.1  28.8 333263
1899  363  27.1  28.7  21.8   2.0   7.3  23.0 333263
1899  364  26.0  30.2  19.3  34.1   5.9  19.6 333263
1899  365  24.0  28.2  22.3  51.9   6.1  26.5 333263
1900    1  24.6  29.8  23.1   0.0   6.1  27.4 333263
1900    2  25.6  29.3  21.1   0.0   7.2  26.2 333263
1900    3  25.6  30.8  22.1   0.0   7.4  21.7 333263
1900    4  24.6  34.8  21.1  17.8   7.2  27.4 333263
1900    5  24.6  33.3  23.6   0.0   6.2  27.4 333263
1900    6  21.5  31.8  22.6  16.7   6.2  26.2 333263
1900    7  23.6  30.3  22.6  38.7   4.7  26.2 333263
1900    8  19.5  30.3  24.1 118.3   4.8  30.8 333263
1900    9  22.6  28.3  24.1   8.2   5.0  30.8 333263
1900   10  19.5  32.3  24.1   0.0   5.2  33.1 333263
1900   11  20.5  31.8  24.1   5.7   4.6  31.9 333263
1900   12  17.4  28.3  23.1   0.0   6.3  25.1 333263
1900   13  24.6  29.3  20.1   0.0   5.2  24.0 333263
1900   14  20.5  27.8  20.1   0.0   4.8  22.8 333263
1900   15  19.5  27.8  21.1   1.1   6.0  25.1 333263
1900   16  22.6  30.3  21.1   0.0   6.2  25.1 333263
1900   17  24.6  30.3  21.1   5.7   6.2  26.2 333263
1900   18  23.6  31.3  21.1   0.0   7.1  26.2 333263
1900   19  25.6  31.3  19.6   0.0   6.9  22.8 333263
1900   20  24.6  32.3  22.6   0.0   6.9  26.2 333263
1900   21  25.6  32.3  23.1   8.7   6.5  27.4 333263
1900   22  21.5  32.3  22.6   0.0   6.1  25.1 333263
1900   23  21.5  31.3  23.1   0.0   6.5  26.2 333263
1900   24  23.6  30.8  24.1   0.0   5.5  25.1 333263
1900   25  18.5  29.8  23.6   0.0   6.3  24.0 333263
1900   26  23.6  30.3  21.6   0.0   6.3  25.1 333263
1900   27  22.6  31.3  20.1   0.0   6.9  24.0 333263
1900   28  22.6  33.3  20.6   0.0   7.1  25.1 333263
1900   29  25.6  32.3  22.6   0.0   7.1  26.2 333263
1900   30  23.6  32.8  21.1   0.0   7.5  24.0 333263
1900   31  24.6  33.3  23.6   0.0   6.7  25.1 333263
1900   32  23.7  33.6  23.7   4.2   6.7  26.4 333263
1900   33  23.7  33.1  22.7   1.8   6.7  26.4 333263
1900   34  24.8  32.1  22.2   0.0   6.0  25.3 333263
1900   35  22.7  32.1  22.7   0.0   6.8  27.6 333263
1900   36  23.7  33.6  22.2   0.0   6.8  26.4 333263
1900   37  23.7  34.1  22.7   0.0   7.6  27.6 333263
1900   38  25.8  35.6  21.7   0.0   7.4  27.6 333263
1900   39  24.8  35.1  21.7   0.0   6.9  26.4 333263
1900   40  22.7  34.6  22.7   0.0   6.6  26.4 333263
1900   41  20.6  33.1  21.7   0.0   6.1  21.8 333263
1900   42  21.7  32.6  20.2   0.0   6.9  26.4 333263
1900   43  24.8  33.6  20.7   0.0   7.4  26.4 333263
1900   44  23.7  34.6  22.2  85.2   6.4  24.1 333263
1900   45  21.7  34.1  22.7   0.3   6.9  27.6 333263
1900   46  23.7  34.6  23.2   0.0   7.5  28.7 333263
1900   47  24.8  36.1  23.7  19.8   5.8  28.7 333263
1900   48  23.7  31.6  25.2   3.4   6.1  31.0 333263
1900   49  21.7  34.1  25.2   8.1   5.6  31.0 333263
1900   50  21.7  32.1  22.7  15.2   6.1  29.9 333263
1900   51  22.7  33.1  23.2   0.0   6.7  28.7 333263
1900   52  23.7  35.6  24.2   0.0   6.7  32.2 333263
1900   53  23.7  34.6  25.7   2.1   6.8  31.0 333263
1900   54  24.8  34.1  25.2   0.0   6.9  29.9 333263
1900   55  23.7  35.1  25.2   0.0   6.2  29.9 333263
1900   56  20.6  34.1  25.7   0.0   5.7  29.9 333263
1900   57  21.7  31.6  24.2   0.0   6.8  28.7 333263
1900   58  23.7  34.6  22.7   0.0   6.7  28.7 333263
1900   59  24.8  33.6  22.7   0.0   5.6  28.7 333263
1900   60  20.6  33.2  22.7   0.0   6.2  27.4 333263
1900   61  23.7  33.7  22.7   0.0   7.1  28.5 333263
1900   62  23.7  36.7  22.7   0.0   4.7  28.5 333263
1900   63  19.6  30.7  22.7   9.6   5.1  27.4 333263
1900   64  20.6  30.7  22.7   0.0   6.3  26.2 333263
1900   65  21.6  34.2  22.2   0.0   6.1  26.2 333263
1900   66  20.6  34.2  25.2   0.0   5.6  27.4 333263
1900   67  19.6  31.2  21.7   0.0   6.0  22.8 333263
1900   68  20.6  33.2  22.2   0.0   6.0  25.1 333263
1900   69  22.7  32.2  21.2   0.0   5.2  25.1 333263
1900   70  20.6  32.2  19.7   0.0   6.1  27.4 333263
1900   71  21.6  33.7  21.7   0.0   5.8  26.2 333263
1900   72  21.6  33.2  21.2   1.2   5.9  27.4 333263
1900   73  21.6  31.7  21.7   0.0   5.6  23.9 333263
1900   74  22.7  32.2  20.7   0.0   5.6  27.4 333263
1900   75  21.6  32.7  21.2   0.0   5.4  27.4 333263
1900   76  20.6  33.2  21.7   0.0   5.3  28.5 333263
1900   77  19.6  33.7  22.2   0.0   5.2  29.6 333263
1900   78  19.6  33.2  22.7   0.9   6.1  29.6 333263
1900   79  20.6  34.2  21.7   0.0   5.6  26.2 333263
1900   80  20.6  32.7  23.2   5.9   5.1  27.4 333263
1900   81  17.5  30.2  19.2   0.7   5.5  20.5 333263
1900   82  19.6  30.7  19.7   0.0   5.3  21.7 333263
1900   83  18.5  31.7  20.7   0.0   5.3  23.9 333263
1900   84  18.5  32.7  21.7   0.0   6.5  26.2 333263
1900   85  20.6  33.7  20.2   0.0   6.1  21.7 333263
1900   86  20.6  33.7  22.2   0.0   5.9  25.1 333263
1900   87  19.6  33.7  23.2  13.5   5.2  26.2 333263
1900   88  18.5  32.7  25.2  17.2   2.3  28.5 333263
1900   89  11.3  26.7  22.7   6.8   4.1  28.5 333263
1900   90  14.4  31.2  22.7  22.6   3.9  28.5 333263
1900   91  19.0  30.3  22.3   5.0   4.6  28.6 333263
1900   92  20.0  32.3  20.3   0.0   4.7  27.5 333263
1900   93  20.0  33.3  22.8   1.3   5.3  29.8 333263
1900   94  20.0  29.8  21.3   0.0   4.6  18.3 333263
1900   95  19.0  27.3  14.3   0.0   4.3  16.0 333263
1900   96  19.0  29.3  16.8   0.0   4.2  21.8 333263
1900   97  19.0  29.3  18.3   0.0   4.3  22.9 333263
1900   98  19.0  27.8  20.3   1.3   3.6  21.8 333263
1900   99  16.9  27.8  20.8   0.0   4.3  24.0 333263
1900  100  19.0  30.3  18.3   6.1   4.8  25.2 333263
1900  101  20.0  28.3  18.8   0.0   5.1  18.3 333263
1900  102  21.1  27.3  13.8   0.0   4.0  13.7 333263
1900  103  15.8  27.8  13.3   0.0   4.4  17.2 333263
1900  104  17.9  29.8  14.3   0.0   6.1  20.6 333263
1900  105  16.9  36.8  19.3   0.0   5.0  22.9 333263
1900  106  17.9  24.3  17.3   0.0   4.7   9.2 333263
1900  107  20.0  24.3  11.3   0.0   4.0  11.5 333263
1900  108  17.9  26.8  14.8   0.0   4.5  18.3 333263
1900  109  17.9  28.3  18.3   0.0   3.0  18.3 333263
1900  110  13.7  26.8  19.8   0.0   4.6  22.9 333263
1900  111  19.0  29.3  18.3   0.0   4.2  21.8 333263
1900  112  16.9  29.3  17.8   0.0   4.3  20.6 333263
1900  113  16.9  28.8  16.3   0.0   4.4  19.5 333263
1900  114  19.0  30.3  17.3   0.0   4.5  24.0 333263
1900  115  17.9  30.3  17.8   0.3   4.4  21.8 333263
1900  116  17.9  28.3  17.8   0.0   3.5  19.5 333263
1900  117  17.9  28.3  18.3   0.0   4.3  26.3 333263
1900  118  17.9  29.8  15.8   0.0   4.0  21.8 333263
1900  119  15.8  30.3  16.8   0.0   3.7  22.9 333263
1900  120  14.8  30.3  18.3   0.0   3.6  24.0 333263
1900  121  15.6  27.8  16.1   0.0   3.2  18.7 333263
1900  122  14.5  27.3  17.1   0.3   2.7  19.9 333263
1900  123  13.5  26.8  21.1   2.8   3.4  23.4 333263
1900  124  14.5  28.8  21.1   0.0   3.7  21.0 333263
1900  125  15.6  29.3  20.1   0.0   3.3  21.0 333263
1900  126  14.5  29.3  18.1   0.0   3.7  22.2 333263
1900  127  15.6  28.8  18.1   0.0   3.8  18.7 333263
1900  128  16.6  28.8  15.6   0.0   3.8  18.7 333263
1900  129  16.6  31.3  16.1   0.0   3.7  23.4 333263
1900  130  15.6  29.3  18.6   0.3   1.9  19.9 333263
1900  131  10.4  21.3  19.1   5.0   3.2  19.9 333263
1900  132  14.5  25.8  14.6   0.0   3.3  16.4 333263
1900  133  13.5  24.8  11.1   0.0   3.2  10.5 333263
1900  134  13.5  25.3  11.1   0.9   1.9  12.9 333263
1900  135   9.4  22.3  16.1  12.8   2.3  17.5 333263
1900  136  10.4  25.3  18.1  38.2   2.2  19.9 333263
1900  137  11.4  24.8  20.1  18.5   3.3  23.4 333263
1900  138  15.6  22.8  14.1   0.0   3.4  12.9 333263
1900  139  15.6  23.8  14.1   0.0   2.2  12.9 333263
1900  140   8.3  22.8  14.1   0.0   2.8  12.9 333263
1900  141  11.4  22.8  15.6   0.0   2.3  12.9 333263
1900  142  10.4  22.3  16.1  42.5   3.1  16.4 333263
1900  143  13.5  26.3  18.6   0.0   2.9  18.7 333263
1900  144  13.5  24.3  15.1   0.0   2.6  16.4 333263
1900  145  12.5  25.3  15.1  14.5   2.8  18.7 333263
1900  146  12.5  26.3  15.6   0.0   2.6  18.7 333263
1900  147  11.4  25.3  14.6   0.0   3.0  17.5 333263
1900  148  13.5  23.8  13.6   0.0   3.1  15.2 333263
1900  149  13.5  24.3  11.6   0.0   3.1  12.9 333263
1900  150  13.5  24.3  12.1   0.0   3.2  14.0 333263
1900  151  13.5  24.8  11.6   0.0   3.1  12.9 333263
1900  152  13.2  24.4  11.8   0.0   2.5  12.9 333263
1900  153  12.2  25.9  15.3   0.0   2.6  18.8 333263
1900  154  12.2  26.9  15.8   0.0   2.6  18.8 333263
1900  155  12.2  25.9  15.8   1.8   2.4  18.8 333263
1900  156  11.2  26.4  15.3   0.0   2.2  20.0 333263
1900  157  11.2  24.9  17.8   8.8   2.8  21.1 333263
1900  158  14.2  21.9  14.8   0.0   2.6  14.1 333263
1900  159  13.2  20.9  13.3   0.0   3.2  12.9 333263
1900  160  15.2  23.9  13.3   0.0   2.8  12.9 333263
1900  161  13.2  23.4  12.8   0.0   3.0  12.9 333263
1900  162  14.2  23.9  11.3   0.0   2.6  14.1 333263
1900  163  13.2  22.4  13.8  12.2   2.7  15.3 333263
1900  164  13.2  23.9  15.3   0.0   2.5  15.3 333263
1900  165  12.2  24.9  14.8   0.8   2.4  17.6 333263
1900  166  12.2  22.4  17.8   0.0   2.7  17.6 333263
1900  167  13.2  24.4  14.8   0.0   2.5  16.4 333263
1900  168  12.2  22.9  12.3   0.0   2.3  14.1 333263
1900  169  11.2  24.4  15.8   0.0   2.4  18.8 333263
1900  170  11.2  24.9  13.8   0.0   2.6  16.4 333263
1900  171  13.2  24.9  13.3   5.4   1.4  17.6 333263
1900  172   7.1  21.9  17.3  23.6   2.8  18.8 333263
1900  173  13.2  23.4  17.3   0.0   2.8  16.4 333263
1900  174  13.2  25.9  12.3   0.0   2.9  15.3 333263
1900  175  13.2  27.9  14.8   8.1   2.8  20.0 333263
1900  176  13.2  23.9  15.8   0.0   2.6  14.1 333263
1900  177  12.2  22.9   9.8   0.0   3.0  11.7 333263
1900  178  14.2  21.9   9.8   0.0   2.7  11.7 333263
1900  179  13.2  20.9   7.8   0.0   2.8  10.6 333263
1900  180  14.2  20.9   8.8   0.0   2.7  10.6 333263
1900  181  13.2  20.4   9.3   0.0   2.6  10.6 333263
1900  182  13.2  19.9   4.5   0.0   3.0   9.0 333263
1900  183  14.2  20.4   4.5   0.0   1.8   7.9 333263
1900  184   9.2  18.9  10.0  24.7   2.7  12.4 333263
1900  185  14.2  21.4  13.5   0.0   2.5  14.7 333263
1900  186  13.2  18.9   8.5   0.0   2.5  10.2 333263
1900  187  14.2  16.9   8.5   0.0   3.0  10.2 333263
1900  188  14.2  22.9   9.0   0.0   2.6  11.3 333263
1900  189  13.2  21.4   8.0   0.0   3.0  12.4 333263
1900  190  14.2  21.9   7.5   0.0   2.8  10.2 333263
1900  191  14.2  20.9   8.0   0.0   2.9  11.3 333263
1900  192  14.2  21.9   8.5   0.0   3.1  11.3 333263
1900  193  14.2  22.4   7.5   0.0   3.2   9.0 333263
1900  194  14.2  24.4   7.5   0.0   3.2  11.3 333263
1900  195  14.2  24.4   7.0   0.0   2.8  10.2 333263
1900  196  13.2  19.4  10.5   0.0   2.7   9.0 333263
1900  197  10.2  22.4   8.5   0.0   3.1   7.9 333263
1900  198  14.2  20.4   7.0   0.0   3.2   7.9 333263
1900  199  15.3  20.4   3.5   0.0   3.5   6.8 333263
1900  200  15.3  21.9   3.5   0.0   3.1   5.6 333263
1900  201  14.2  22.4   8.5   1.9   2.0  10.2 333263
1900  202   9.2  20.9  12.5  41.4   2.3  13.5 333263
1900  203  14.2  19.4  15.0  20.1   2.8  16.9 333263
1900  204  14.2  21.9  15.5   0.0   2.9  14.7 333263
1900  205  15.3  22.4  11.5   0.0   3.2  13.5 333263
1900  206  15.3  26.4  11.5   0.0   3.1  15.8 333263
1900  207  15.3  25.9  14.5   0.0   2.5  16.9 333263
1900  208  10.2  24.4  14.0   0.0   3.3  14.7 333263
1900  209  14.2  25.4  10.5   0.0   2.5  12.4 333263
1900  210  14.2  22.9  13.0   0.0   2.3  18.0 333263
1900  211  12.2  23.9  14.5   0.5   1.9  18.0 333263
1900  212  12.2  22.4  17.5   1.3   3.5  21.4 333263
1900  213  15.1  27.7  15.7   0.2   2.6  19.4 333263
1900  214  11.1  25.2  17.7   0.0   3.8  19.4 333263
1900  215  16.1  26.2  16.2   0.0   3.8  17.1 333263
1900  216  16.1  25.2  12.2   0.0   3.5  13.7 333263
1900  217  15.1  22.2   7.7   0.0   2.7  10.3 333263
1900  218  16.1  21.7   8.2   0.0   4.0  16.0 333263
1900  219  17.1  24.2   6.7   0.0   4.3  10.3 333263
1900  220  17.1  26.2   8.2   0.0   4.0  11.4 333263
1900  221  17.1  26.2  10.7   0.0   3.2  13.7 333263
1900  222  14.1  23.7  12.7   0.0   2.9  13.7 333263
1900  223  13.1  23.7  14.7   0.0   3.4  16.0 333263
1900  224  17.1  25.2  16.7   0.0   3.7  18.2 333263
1900  225  15.1  26.7  16.7   0.4   3.4  17.1 333263
1900  226  15.1  26.7  13.7   5.6   3.2  18.2 333263
1900  227  14.1  25.2  14.7   0.0   3.6  16.0 333263
1900  228  16.1  26.2  10.7   0.0   4.0  16.0 333263
1900  229  17.1  27.2  14.2   0.0   2.6  16.0 333263
1900  230  11.1  22.7  10.2   0.0   4.0  13.7 333263
1900  231  17.1  23.7  11.7   0.0   4.0  11.4 333263
1900  232  19.2  22.2   8.2   0.0   3.8  10.3 333263
1900  233  18.1  21.7   5.7   0.0   4.1   9.1 333263
1900  234  18.1  24.7   6.2   0.0   4.1  11.4 333263
1900  235  17.1  27.7  12.2   0.0   4.4  16.0 333263
1900  236  18.1  26.2   9.2   0.0   4.0  12.5 333263
1900  237  18.1  25.2   8.2   0.0   4.0  12.5 333263
1900  238  18.1  25.7   8.2   0.0   4.4  13.7 333263
1900  239  19.2  24.7   9.2   0.0   3.8  10.3 333263
1900  240  18.1  24.2  10.2   0.0   4.9  13.7 333263
1900  241  18.1  31.7  15.7   0.0   4.3  19.4 333263
1900  242  19.2  31.2  16.7   0.0   4.6  23.9 333263
1900  243  16.1  29.7  19.7   0.6   2.8  17.1 333263
1900  244  14.1  21.8  16.4   4.0   4.7  17.9 333263
1900  245  19.1  24.3  11.9   0.0   4.3  12.3 333263
1900  246  19.1  22.8   8.9   0.0   4.8  12.3 333263
1900  247  19.1  24.3   8.9   0.0   4.0  11.2 333263
1900  248  19.1  23.3  11.4   0.0   4.1  14.6 333263
1900  249  18.1  24.3  11.4   0.0   3.9  14.6 333263
1900  250  17.1  24.8  11.4   0.0   5.2  15.7 333263
1900  251  19.1  29.8  15.9   1.7   5.2  19.0 333263
1900  252  19.1  28.8  17.9   0.0   4.8  17.9 333263
1900  253  21.1  24.8  11.9   0.0   4.5  13.4 333263
1900  254  19.1  25.3  10.9   0.0   4.2  14.6 333263
1900  255  17.1  26.8  17.9   1.6   4.3  19.0 333263
1900  256  17.1  28.3  18.9   0.0   5.5  21.3 333263
1900  257  21.1  27.3  12.4   0.0   4.8  13.4 333263
1900  258  21.1  26.3  12.4   0.0   4.1  15.7 333263
1900  259  20.1  26.3  13.4   9.8   3.5  19.0 333263
1900  260  19.1  24.8  18.4   5.1   3.7  21.3 333263
1900  261  21.1  24.8  14.9   0.0   4.3  20.2 333263
1900  262  21.1  26.8  15.9   0.0   4.0  20.2 333263
1900  263  19.1  26.3  16.9   0.0   4.3  20.2 333263
1900  264  15.1  28.8  20.9   2.9   5.2  21.3 333263
1900  265  21.1  28.8  16.4   0.0   4.9  19.0 333263
1900  266  22.1  27.8  16.4   0.0   5.7  19.0 333263
1900  267  22.1  28.8  15.9   0.0   4.8  16.8 333263
1900  268  22.1  24.8  12.9   0.6   5.2  14.6 333263
1900  269  22.1  27.3  12.4   0.0   5.8  15.7 333263
1900  270  21.1  28.3  12.9   0.0   5.1  13.4 333263
1900  271  21.1  25.3   9.9   0.0   5.4  12.3 333263
1900  272  22.1  26.8  10.4   0.0   4.5  13.4 333263
1900  273  22.1  25.8  13.9   0.0   5.4  17.9 333263
1900  274  23.4  27.1  15.2   0.0   4.7  18.4 333263
1900  275  23.4  28.1  14.7   0.0   6.0  24.1 333263
1900  276  23.4  30.6  15.2   0.0   6.6  20.6 333263
1900  277  23.4  31.6  15.7   0.0   6.3  19.5 333263
1900  278  22.4  31.6  19.7   0.0   4.9  21.8 333263
1900  279  21.4  26.1  16.7   0.0   5.4  19.5 333263
1900  280  21.4  27.6  13.7   0.0   6.1  17.2 333263
1900  281  22.4  30.1  17.2   0.0   8.1  19.5 333263
1900  282  23.4  35.6  19.2   0.0   6.6  20.6 333263
1900  283  25.4  29.1  17.7   0.0   5.3  18.4 333263
1900  284  21.4  27.1  16.7   0.0   5.8  18.4 333263
1900  285  22.4  29.6  15.2   0.0   6.4  19.5 333263
1900  286  22.4  30.6  18.2   0.0   5.1  18.4 333263
1900  287  21.4  26.1  14.7   0.0   5.0  17.2 333263
1900  288  22.4  25.6  14.2   0.0   5.7  17.2 333263
1900  289  23.4  26.6  14.2   0.0   5.4  16.1 333263
1900  290  21.4  27.6  13.2   0.0   6.8  17.2 333263
1900  291  22.4  33.1  13.2   0.0   7.9  19.5 333263
1900  292  24.4  34.1  16.2   0.0   7.6  18.4 333263
1900  293  24.4  34.1  17.2   0.0   7.0  20.6 333263
1900  294  22.4  34.1  19.2   0.0   6.9  22.9 333263
1900  295  24.4  31.6  20.7   0.0   7.5  20.6 333263
1900  296  22.4  35.1  23.2   0.0   7.7  22.9 333263
1900  297  24.4  33.1  18.2   0.0   8.1  18.4 333263
1900  298  25.4  33.6  17.7   0.0   5.0  17.2 333263
1900  299  19.3  29.6  21.2   0.0   6.2  24.1 333263
1900  300  23.4  32.6  20.2   0.0   5.5  25.2 333263
1900  301  23.4  30.1  22.2   0.0   7.1  25.2 333263
1900  302  24.4  29.1  15.2   0.0   6.6  12.6 333263
1900  303  25.4  28.6  16.2   0.0   6.0  16.1 333263
1900  304  23.4  31.1  16.2   0.0   6.7  21.8 333263
1900  305  24.7  31.8  19.3   0.0   7.2  23.0 333263
1900  306  24.7  32.3  20.3   0.0   7.5  21.9 333263
1900  307  25.7  32.8  21.3   0.0   6.1  23.0 333263
1900  308  22.6  30.8  22.3   1.9   4.0  24.2 333263
1900  309  15.4  27.8  21.3   6.5   5.3  24.2 333263
1900  310  22.6  28.8  20.3   0.0   5.8  25.3 333263
1900  311  22.6  30.3  19.8   0.0   6.4  24.2 333263
1900  312  23.6  31.3  19.3   0.0   6.5  24.2 333263
1900  313  23.6  32.3  19.8   0.0   6.9  25.3 333263
1900  314  25.7  31.8  20.3   0.0   6.1  24.2 333263
1900  315  23.6  30.8  18.8   0.0   6.6  24.2 333263
1900  316  25.7  30.8  20.3   0.0   6.1  24.2 333263
1900  317  23.6  30.3  21.3   0.0   7.1  24.2 333263
1900  318  25.7  33.3  22.8   0.0   7.6  26.5 333263
1900  319  26.7  33.8  20.8   0.0   8.1  25.3 333263
1900  320  23.6  35.8  23.8   0.0   7.9  25.3 333263
1900  321  24.7  34.8  25.3   0.0   6.6  26.5 333263
1900  322  24.7  34.8  25.8  22.4   7.2  33.4 333263
1900  323  25.7  32.3  21.8   0.4   7.8  24.2 333263
1900  324  26.7  30.8  18.3   0.0   6.8  17.3 333263
1900  325  25.7  28.8  17.8   0.0   5.4  18.4 333263
1900  326  24.7  28.8  18.3   0.0   6.1  25.3 333263
1900  327  21.6  29.8  19.8   0.0   6.6  20.7 333263
1900  328  24.7  30.3  19.3   0.0   6.6  21.9 333263
1900  329  26.7  29.8  20.8   0.0   6.9  23.0 333263
1900  330  26.7  31.8  20.8   0.0   6.1  25.3 333263
1900  331  25.7  33.8  20.3   0.0   7.0  32.2 333263
1900  332  26.7  32.3  20.8   0.0   7.2  25.3 333263
1900  333  26.7  32.8  20.8   0.0   7.0  25.3 333263
1900  334  25.7  33.8  21.3   0.0   7.5  27.6 333263
1900  335  25.0  34.2  22.8   0.9   6.4  26.5 333263
1900  336  24.0  31.2  24.3   0.0   7.1  28.8 333263
1900  337  26.0  32.2  21.8   0.0   7.1  27.7 333263
1900  338  26.0  32.7  22.8   1.6   7.0  27.7 333263
1900  339  24.0  31.7  22.3   0.0   7.0  23.0 333263
1900  340  25.0  31.7  21.8   0.0   6.2  25.4 333263
1900  341  24.0  29.2  22.3   0.0   7.5  25.4 333263
1900  342  25.0  33.7  20.8   0.0   7.9  24.2 333263
1900  343  26.0  34.2  21.3   0.0   8.2  24.2 333263
1900  344  25.0  34.2  20.8   0.0   7.3  19.6 333263
1900  345  26.0  33.2  23.3   0.0   7.4  27.7 333263
1900  346  26.0  33.7  25.3   0.0   8.4  28.8 333263
1900  347  26.0  36.7  25.8   0.0   9.5  27.7 333263
1900  348  25.0  38.2  22.3   0.0   7.6  19.6 333263
1900  349  26.0  33.2  21.3   0.0   6.7  25.4 333263
1900  350  25.0  34.7  22.3   0.0   8.4  33.4 333263
1900  351  27.1  36.7  25.3   0.0   8.8  28.8 333263
1900  352  29.2  35.2  26.3   2.5   8.0  26.5 333263
1900  353  29.2  31.2  25.8   0.0   7.5  25.4 333263
1900  354  25.0  33.7  23.8   0.0   8.2  25.4 333263
1900  355  28.1  34.2  24.3   0.0   7.3  26.5 333263
1900  356  25.0  33.7  22.8   0.7   6.6  26.5 333263
1900  357  24.0  32.7  22.8   0.0   7.3  28.8 333263
1900  358  26.0  33.2  21.8   0.0   6.4  27.7 333263
1900  359  24.0  31.2  23.3   0.0   6.3  27.7 333263
1900  360  22.9  31.2  21.8   0.0   6.7  26.5 333263
1900  361  24.0  31.2  20.8   0.0   7.6  24.2 333263
1900  362  25.0  33.7  20.8   0.0   8.3  23.0 333263
1900  363  28.1  33.7  20.8   0.0   7.2  23.0 333263
1900  364  24.0  34.2  21.8   0.0   7.2  26.5 333263
1900  365  24.0  34.7  22.3   0.0   7.8  27.7 333263
1901    1  25.6  34.8  23.6   0.0   7.7  28.5 333263
1901    2  23.6  35.3  25.1   0.0   8.8  27.4 333263
1901    3  24.6  36.8  24.6   0.0   7.8  25.1 333263
1901    4  25.6  36.3  22.6   0.0   9.0  30.8 333263
1901    5  26.7  37.3  24.6   0.0   7.1  27.4 333263
1901    6  21.5  35.8  23.6   0.0   7.9  29.7 333263
1901    7  21.5  35.8  24.6   0.0   7.0  25.1 333263
1901    8  20.5  33.3  22.6   0.0   6.2  22.8 333263
1901    9  23.6  32.8  22.1   0.0   5.8  30.8 333263
1901   10  19.5  31.3  23.1   0.0   5.9  25.1 333263
1901   11  21.5  30.8  22.6   0.0   8.6  26.2 333263
1901   12  29.7  34.3  21.6   0.0   7.5  25.1 333263
1901   13  22.6  35.3  23.6   0.0   6.6  26.2 333263
1901   14  22.6  32.8  23.6  10.7   7.9  27.4 333263
1901   15  25.6  36.3  23.1   0.0   7.8  29.7 333263
1901   16  26.7  33.3  21.1   0.0   7.0  24.0 333263
1901   17  26.7  31.8  21.1   0.0   7.4  26.2 333263
1901   18  26.7  32.3  21.1   0.0   8.0  24.0 333263
1901   19  28.7  33.3  20.6   0.0   6.7  25.1 333263
1901   20  23.6  32.3  22.6   0.0   7.1  26.2 333263
1901   21  25.6  33.3  24.1  63.9   7.8  28.5 333263
1901   22  25.6  34.8  24.6   0.0   6.8  27.4 333263
1901   23  24.6  30.3  23.1   3.6   6.2  22.8 333263
1901   24  22.6  30.8  23.6   0.9   6.6  25.1 333263
1901   25  22.6  30.8  22.1   0.0   6.9  22.8 333263
1901   26  23.6  32.8  21.6   0.0   7.3  25.1 333263
1901   27  22.6  34.3  22.1   0.0   8.0  25.1 333263
1901   28  26.7  34.8  22.6  17.3   7.4  27.4 333263
1901   29  25.6  31.3  20.1   0.0   7.7  21.7 333263
1901   30  28.7  32.8  20.6   0.0   9.0  26.2 333263
1901   31  30.8  35.8  21.6   0.0   8.3  26.2 333263
1901   32  28.9  36.1  25.2   1.2   7.7  27.6 333263
1901   33  22.7  36.6  23.7   3.9   6.3  25.3 333263
1901   34  22.7  32.6  21.7   0.0   5.8  26.4 333263
1901   35  22.7  30.6  21.7   0.0   6.6  26.4 333263
1901   36  23.7  33.1  22.2   0.0   7.4  26.4 333263
1901   37  27.9  33.1  22.2   0.0   7.1  26.4 333263
1901   38  26.8  32.6  22.7   0.0   7.0  26.4 333263
1901   39  24.8  33.6  23.7   0.0   6.9  26.4 333263
1901   40  26.8  33.1  22.7   0.0   5.9  28.7 333263
1901   41  21.7  33.1  21.7   0.0   6.5  28.7 333263
1901   42  24.8  32.6  23.2   0.0   7.1  28.7 333263
1901   43  26.8  33.6  22.2   0.0   7.3  27.6 333263
1901   44  26.8  33.6  23.2   0.0   7.3  26.4 333263
1901   45  25.8  35.6  24.2   0.0   6.7  29.9 333263
1901   46  22.7  35.1  24.7   1.4   5.7  29.9 333263
1901   47  21.7  31.1  24.2   0.7   5.5  27.6 333263
1901   48  20.6  31.1  24.2   0.0   6.6  27.6 333263
1901   49  23.7  31.6  20.7   0.0   6.0  23.0 333263
1901   50  21.7  32.1  19.7   0.0   5.9  25.3 333263
1901   51  20.6  32.6  21.2   0.0   4.5  26.4 333263
1901   52  15.5  30.6  22.2  40.3   5.1  26.4 333263
1901   53  20.6  28.6  21.7   6.0   5.5  25.3 333263
1901   54  20.6  30.1  19.7   0.7   5.8  24.1 333263
1901   55  21.7  31.1  21.2   6.4   5.5  25.3 333263
1901   56  21.7  30.1  22.2  14.9   6.0  26.4 333263
1901   57  21.7  32.1  23.7   0.9   5.6  26.4 333263
1901   58  20.6  30.6  22.7   0.0   5.7  25.3 333263
1901   59  20.6  30.1  21.7   0.0   5.5  23.0 333263
1901   60  20.6  30.7  21.7   0.0   5.3  22.8 333263
1901   61  19.6  31.7  20.7   0.0   5.8  25.1 333263
1901   62  20.6  33.7  19.2   0.0   5.3  26.2 333263
1901   63  20.6  32.7  21.2   0.0   6.3  28.5 333263
1901   64  19.6  35.2  25.2   2.2   6.0  27.4 333263
1901   65  20.6  34.2  23.7   1.3   4.3  27.4 333263
1901   66  19.6  27.7  23.2  21.9   4.7  26.2 333263
1901   67  18.5  30.7  22.7   3.7   4.4  26.2 333263
1901   68  19.6  30.2  24.7   0.4   3.7  29.6 333263
1901   69  16.5  29.7  25.7  95.9   4.8  30.8 333263
1901   70  20.6  30.7  24.2   0.4   5.1  29.6 333263
1901   71  19.6  31.7  23.7   2.1   4.6  27.4 333263
1901   72  19.6  30.2  22.7   5.9   5.5  27.4 333263
1901   73  21.6  32.2  22.7   3.9   5.4  27.4 333263
1901   74  21.6  31.7  22.7   0.0   5.8  27.4 333263
1901   75  21.6  33.2  23.2  11.4   4.9  27.4 333263
1901   76  19.6  32.7  24.7   1.8   4.6  31.9 333263
1901   77  17.5  33.2  24.2   0.0   3.7  31.9 333263
1901   78  15.4  32.2  25.7  17.2   3.3  35.3 333263
1901   79  13.4  29.2  23.7 117.6   3.0  28.5 333263
1901   80  13.4  28.2  24.7  35.6   3.5  29.6 333263
1901   81  17.5  28.7  24.2   0.4   5.3  31.9 333263
1901   82  22.7  32.2  21.7   0.0   5.4  29.6 333263
1901   83  19.6  30.2  18.7   0.0   4.6  20.5 333263
1901   84  19.6  29.7  21.7   0.0   5.4  26.2 333263
1901   85  20.6  30.7  21.2   0.0   5.1  23.9 333263
1901   86  21.6  30.2  20.7   0.0   5.6  26.2 333263
1901   87  21.6  31.7  20.7   0.0   5.9  25.1 333263
1901   88  22.7  31.7  21.7   0.0   5.7  25.1 333263
1901   89  21.6  32.7  21.7   0.0   3.7  26.2 333263
1901   90  17.5  27.7  19.2   0.0   4.6  26.2 333263
1901   91  20.0  30.3  20.3   0.0   4.9  22.9 333263
1901   92  21.1  29.8  20.3   0.0   4.0  21.8 333263
1901   93  19.0  29.3  19.8   3.7   5.3  25.2 333263
1901   94  22.1  29.8  19.8   0.0   4.3  20.6 333263
1901   95  19.0  30.3  17.8   0.0   4.0  24.0 333263
1901   96  19.0  30.3  18.3   0.0   4.3  26.3 333263
1901   97  19.0  30.3  20.3   0.0   4.6  25.2 333263
1901   98  19.0  30.8  20.3   0.0   3.6  24.0 333263
1901   99  15.8  28.3  20.3   0.0   4.6  24.0 333263
1901  100  21.1  30.3  20.3   0.0   4.5  25.2 333263
1901  101  17.9  30.3  20.8   0.0   4.3  22.9 333263
1901  102  17.9  30.3  18.8   0.0   4.3  24.0 333263
1901  103  20.0  31.3  19.3   0.3   4.3  28.6 333263
1901  104  16.9  31.3  19.8   0.0   3.6  25.2 333263
1901  105  15.8  29.3  20.3   0.0   3.3  25.2 333263
1901  106  17.9  27.8  24.8   5.9   3.7  29.8 333263
1901  107  17.9  30.3  22.8   0.0   3.7  29.8 333263
1901  108  17.9  29.3  22.3   5.6   3.9  27.5 333263
1901  109  15.8  28.8  22.8   0.0   3.4  22.9 333263
1901  110  15.8  29.3  20.8   0.8   3.7  27.5 333263
1901  111  16.9  28.8  23.8  40.2   4.4  26.3 333263
1901  112  19.0  28.8  22.3   0.0   4.8  22.9 333263
1901  113  20.0  27.3  17.3   0.0   4.6  16.0 333263
1901  114  20.0  24.8  12.8   0.0   3.6  13.7 333263
1901  115  16.9  23.3  12.8   0.0   4.7  14.9 333263
1901  116  20.0  25.3  11.8   0.0   4.3  12.6 333263
1901  117  20.0  25.8  11.3   0.0   3.1  16.0 333263
1901  118  12.6  25.8  14.8   0.0   4.0  18.3 333263
1901  119  17.9  26.8  17.8   0.0   4.1  20.6 333263
1901  120  16.9  27.3  17.3   0.0   3.2  18.3 333263
1901  121  15.6  25.8  17.1  12.6   2.8  19.9 333263
1901  122  14.5  23.8  19.1  34.7   2.8  19.9 333263
1901  123  15.6  25.3  18.6   6.0   3.2  23.4 333263
1901  124  15.6  25.8  20.6   0.0   3.6  21.0 333263
1901  125  14.5  27.3  18.1   0.0   3.6  14.0 333263
1901  126  17.7  26.3  16.6   0.0   3.2  19.9 333263
1901  127  15.6  26.8  17.6   0.0   3.6  21.0 333263
1901  128  16.6  27.8  16.6   0.0   3.6  18.7 333263
1901  129  15.6  29.3  17.1   0.0   4.1  19.9 333263
1901  130  17.7  27.8  17.1   0.0   4.1  15.2 333263
1901  131  17.7  26.3  11.1   0.0   3.4  11.7 333263
1901  132  14.5  26.8  12.6   0.0   3.8  15.2 333263
1901  133  16.6  26.8  13.6   0.0   3.4  15.2 333263
1901  134  15.6  27.3  14.1   0.0   3.2  17.5 333263
1901  135  14.5  26.8  14.6   0.0   3.4  18.7 333263
1901  136  14.5  27.8  15.6   0.0   3.2  17.5 333263
1901  137  14.5  26.8  16.6   1.2   3.3  18.7 333263
1901  138  15.6  27.3  16.1   0.0   3.1  19.9 333263
1901  139  13.5  28.3  15.1   0.0   3.2  19.9 333263
1901  140  13.5  28.3  16.6   0.0   3.6  18.7 333263
1901  141  15.6  29.8  18.1   0.0   3.4  22.2 333263
1901  142  14.5  27.3  15.1   0.0   3.3  16.4 333263
1901  143  15.6  26.3  14.1   0.7   3.0  18.7 333263
1901  144  13.5  26.3  16.1   0.0   2.9  18.7 333263
1901  145  13.5  26.8  16.1   0.0   2.5  21.0 333263
1901  146  12.5  28.3  17.1   0.0   2.6  25.7 333263
1901  147  11.4  27.8  18.1   3.4   2.3  22.2 333263
1901  148  11.4  25.3  22.1  16.2   3.1  23.4 333263
1901  149  15.6  22.8  15.6   0.0   2.7  16.4 333263
1901  150  14.5  23.3  10.1   0.0   2.7  18.1 333263
1901  151  13.5  24.3  13.6   0.0   2.8  18.7 333263
1901  152  14.2  22.9  14.3   0.0   2.6  16.4 333263
1901  153  13.2  22.4   7.8   0.0   2.8  14.1 333263
1901  154  14.2  22.9   7.3   0.0   3.2  12.9 333263
1901  155  15.2  23.9   7.3   0.0   2.6  11.7 333263
1901  156  12.2  26.4  11.8   0.0   2.3  17.6 333263
1901  157  12.2  22.9  12.3   0.0   2.0  17.6 333263
1901  158  10.1  20.9  11.8   5.7   2.1  16.4 333263
1901  159  12.2  21.9  13.3  31.1   2.0  19.7 333263
1901  160  12.2  23.4  16.3   0.0   1.9  22.3 333263
1901  161  11.2  24.4  18.3  15.5   2.0  24.6 333263
1901  162  11.2  22.9  18.3   0.0   2.8  21.1 333263
1901  163  14.2  21.4  11.3   0.0   2.7  12.9 333263
1901  164  12.2  21.9   7.8   0.0   3.0   9.4 333263
1901  165  14.2  23.9  10.3   0.0   3.0  12.9 333263
1901  166  14.2  23.9   8.8   0.0   2.6  12.9 333263
1901  167  13.2  24.9  11.8   0.0   2.8  17.6 333263
1901  168  13.2  26.4  14.8   0.0   2.7  17.6 333263
1901  169  13.2  21.4  15.3   0.0   2.8  12.9 333263
1901  170  14.2  19.4  10.3   0.0   2.7  10.6 333263
1901  171  14.2  18.9   6.3   0.0   3.0  10.6 333263
1901  172  15.2  18.4   8.3   0.0   3.0   8.2 333263
1901  173  15.2  21.4   6.8   0.0   2.8  10.6 333263
1901  174  13.2  21.9   6.3   0.0   2.3   9.4 333263
1901  175  10.1  21.4   7.3   0.0   2.8   9.4 333263
1901  176  13.2  22.4   9.3   0.0   2.2  12.9 333263
1901  177  10.1  22.9  11.3  14.0   2.2  14.1 333263
1901  178  12.2  19.9  13.8  20.7   2.4  16.4 333263
1901  179  13.2  19.9  14.8   0.0   2.8  15.3 333263
1901  180  14.2  21.4  11.3   0.0   2.6  11.7 333263
1901  181  13.2  21.4   8.8   0.0   2.9  12.9 333263
1901  182  14.2  21.4   8.5   0.0   2.4  10.2 333263
1901  183  13.2  21.4  10.0   0.0   1.1  14.7 333263
1901  184   5.1  19.9  13.5   0.0   2.0  15.8 333263
1901  185   9.2  20.9  14.0   0.9   1.9  14.7 333263
1901  186   9.2  20.4  14.5   8.5   1.5  14.7 333263
1901  187   6.1  20.4  14.5  12.9   2.3  14.7 333263
1901  188  13.2  20.4  13.5   0.3   2.4  15.8 333263
1901  189  12.2  22.4  12.0   0.9   2.2  14.7 333263
1901  190  11.2  22.4  14.0   0.0   2.7  15.8 333263
1901  191  13.2  20.9  10.5   1.9   2.6  11.3 333263
1901  192  11.2  20.4   9.0   0.0   3.1   9.0 333263
1901  193  15.3  20.9  10.5   0.0   3.1  10.2 333263
1901  194  14.2  21.4  10.0   0.0   2.4   9.0 333263
1901  195  11.2  20.9   8.0   0.0   2.8  10.2 333263
1901  196  13.2  22.4  11.5   0.0   3.0  12.4 333263
1901  197  14.2  21.4   8.0   0.0   3.1   9.0 333263
1901  198  14.2  20.9   7.5   0.0   3.0   7.9 333263
1901  199  14.2  22.4   6.5   0.0   3.0  10.2 333263
1901  200  13.2  23.9  10.5   0.0   2.8  11.3 333263
1901  201  14.2  24.4  12.0   0.0   3.2  15.8 333263
1901  202  14.2  25.9  10.0   0.0   3.4  13.5 333263
1901  203  15.3  24.9  11.0   0.0   3.2  12.4 333263
1901  204  14.2  22.4   9.0   0.0   2.2   9.0 333263
1901  205  10.2  22.4  13.5   0.2   2.8  14.7 333263
1901  206  14.2  23.4  14.5   0.0   3.1  15.8 333263
1901  207  15.3  21.4  11.5   0.0   3.2  10.2 333263
1901  208  16.3  21.4   7.5   0.0   2.9  10.2 333263
1901  209  14.2  19.9   9.5   0.0   2.8   9.0 333263
1901  210  15.3  16.4   6.5   0.0   3.0   7.9 333263
1901  211  16.3  17.9   7.0   0.0   3.4   9.0 333263
1901  212  17.3  20.9   4.5   0.0   3.6   7.9 333263
1901  213  17.1  21.2   6.2   0.0   3.6   9.1 333263
1901  214  16.1  23.2  10.7   0.0   3.7  11.4 333263
1901  215  15.1  23.7  11.2   0.0   3.5  11.4 333263
1901  216  16.1  24.7  12.2   0.0   3.6  14.8 333263
1901  217  15.1  25.2  10.7   0.0   3.4  13.7 333263
1901  218  14.1  25.2  12.2   1.5   3.8  14.8 333263
1901  219  16.1  27.2  14.7   0.0   3.7  17.1 333263
1901  220  15.1  23.2  10.7   0.0   4.0  10.3 333263
1901  221  18.1  21.7   6.7   0.0   4.1   8.0 333263
1901  222  17.1  23.2  10.2   0.0   3.4   9.1 333263
1901  223  16.1  24.2  10.2   0.0   3.9  13.7 333263
1901  224  17.1  24.7  10.2   0.0   3.5  12.5 333263
1901  225  15.1  25.7  11.2   0.0   3.2  14.8 333263
1901  226  14.1  25.2  13.7   0.0   3.5  16.0 333263
1901  227  16.1  25.7  13.2   0.0   3.9  17.1 333263
1901  228  18.1  26.2  12.2   0.0   3.8  16.0 333263
1901  229  17.1  26.7  15.2   0.0   3.2  17.1 333263
1901  230  16.1  25.7  16.2   0.0   3.6  19.4 333263
1901  231  17.1  27.2  15.7   3.0   3.6  19.4 333263
1901  232  17.1  25.7  17.7   3.1   4.1  18.2 333263
1901  233  20.2  24.2  13.2   0.0   3.7  13.7 333263
1901  234  18.1  24.2  11.2   0.0   4.2  13.7 333263
1901  235  18.1  27.7  11.7   0.0   3.8  16.0 333263
1901  236  19.2  27.7  16.2   2.9   2.4  20.5 333263
1901  237  17.1  22.2  18.7  17.9   3.6  21.7 333263
1901  238  18.1  22.7  14.7   0.0   3.9  13.7 333263
1901  239  19.2  24.2  12.7   0.0   3.9  13.7 333263
1901  240  19.2  23.2  12.2   0.0   4.2  12.5 333263
1901  241  20.2  24.7   8.7   0.0   3.5  12.5 333263
1901  242  17.1  24.2   9.7   0.0   2.3  13.7 333263
1901  243  16.1  20.7  14.7  13.4   3.2  18.2 333263
1901  244  18.1  22.8  16.4   0.7   5.5  19.0 333263
1901  245  22.1  27.3  14.4   0.0   5.3  14.6 333263
1901  246  21.1  27.3  12.9   0.0   4.7  14.6 333263
1901  247  21.1  26.3  12.9   0.0   4.7  16.8 333263
1901  248  20.1  24.8  10.4   0.0   5.2  13.4 333263
1901  249  22.1  26.8  11.4   0.0   4.9  14.6 333263
1901  250  22.1  26.3  11.9   0.0   4.6  15.7 333263
1901  251  20.1  27.3  12.9   0.0   5.0  17.9 333263
1901  252  21.1  28.3  16.4   0.0   4.3  19.0 333263
1901  253  18.1  28.3  17.9   0.0   4.3  21.3 333263
1901  254  19.1  26.3  17.9   0.0   4.6  19.0 333263
1901  255  19.1  27.3  15.9   0.0   4.6  17.9 333263
1901  256  20.1  27.3  15.9   0.0   4.6  19.0 333263
1901  257  19.1  27.8  15.9   0.0   4.3  19.0 333263
1901  258  19.1  27.8  14.9   0.0   4.3  20.2 333263
1901  259  19.1  27.3  15.9   0.0   4.8  20.2 333263
1901  260  22.1  28.8  15.4   0.0   4.5  21.3 333263
1901  261  21.1  28.8  16.4   0.0   4.5  22.4 333263
1901  262  19.1  28.3  19.9   0.0   4.1  21.3 333263
1901  263  19.1  28.3  19.4   0.0   4.7  23.5 333263
1901  264  20.1  29.3  16.4   0.0   4.7  21.3 333263
1901  265  21.1  28.8  19.9   0.0   4.8  22.4 333263
1901  266  20.1  27.8  20.9   0.0   4.4  20.2 333263
1901  267  18.1  26.8  16.4   0.0   3.8  17.9 333263
1901  268  18.1  25.8  18.4   5.0   3.9  20.2 333263
1901  269  21.1  25.8  16.4   0.0   4.6  21.3 333263
1901  270  23.1  26.8  15.9   0.0   4.3  20.2 333263
1901  271  21.1  26.3  15.9   0.0   4.6  19.0 333263
1901  272  22.1  27.3  14.9   8.5   5.0  20.2 333263
1901  273  22.1  27.3  17.4   0.0   5.6  17.9 333263
1901  274  26.4  24.6  11.2   0.0   5.1  16.1 333263
1901  275  24.4  24.1  11.7   0.0   5.2  16.1 333263
1901  276  23.4  25.6  13.7   0.0   5.3  17.2 333263
1901  277  23.4  26.1  14.7   0.0   5.4  17.2 333263
1901  278  24.4  27.1  12.7   0.0   5.4  19.5 333263
1901  279  21.4  28.6  13.2   0.0   5.8  18.4 333263
1901  280  23.4  28.6  14.7   0.0   6.0  18.4 333263
1901  281  23.4  29.6  16.2  12.3   4.5  19.5 333263
1901  282  17.3  26.6  17.7   0.4   3.6  18.4 333263
1901  283  16.3  23.1  16.7  19.2   5.6  18.4 333263
1901  284  23.4  28.1  15.7   0.0   4.6  19.5 333263
1901  285  21.4  30.1  17.2   3.4   7.1  27.5 333263
1901  286  23.4  31.6  19.7   0.0   5.4  17.2 333263
1901  287  23.4  30.1  16.2  15.0   5.5  24.1 333263
1901  288  24.4  30.1  19.7   0.0   6.5  25.2 333263
1901  289  26.4  28.6  14.7   0.0   5.0  17.2 333263
1901  290  25.4  28.6  15.7   0.7   4.7  25.6 333263
1901  291  20.3  27.1  20.2   0.0   5.1  21.8 333263
1901  292  22.4  27.6  19.2   0.0   5.0  21.8 333263
1901  293  22.4  28.6  17.7   0.0   5.7  22.9 333263
1901  294  25.4  31.1  18.2   0.0   5.1  26.4 333263
1901  295  21.4  30.1  21.2   0.0   5.0  25.2 333263
1901  296  21.4  30.1  20.7   0.0   5.2  26.4 333263
1901  297  21.4  31.1  18.7   0.0   5.6  26.4 333263
1901  298  23.4  30.6  20.7   0.0   6.0  25.2 333263
1901  299  25.4  30.6  20.2   0.0   6.5  24.1 333263
1901  300  22.4  31.6  20.7   0.0   6.7  20.6 333263
1901  301  27.5  28.1  22.2   0.0   5.6  19.5 333263
1901  302  23.4  26.6  13.7   0.0   5.7  16.1 333263
1901  303  23.4  28.6  16.2   0.0   5.5  19.5 333263
1901  304  22.4  28.1  17.7   0.0   6.2  19.5 333263
1901  305  25.7  28.3  17.3   0.0   6.1  20.7 333263
1901  306  24.7  28.3  18.3   0.0   5.8  20.7 333263
1901  307  23.6  29.3  17.3   0.0   5.5  23.0 333263
1901  308  23.6  27.8  17.8   0.0   6.5  21.9 333263
1901  309  24.7  30.8  17.3   6.3   7.2  21.9 333263
1901  310  27.8  31.8  18.3   0.2   5.7  23.0 333263
1901  311  22.6  28.3  17.3   0.0   6.3  20.7 333263
1901  312  24.7  27.8  17.3   0.0   6.9  18.4 333263
1901  313  26.7  29.8  15.3   0.0   5.9  19.6 333263
1901  314  23.6  29.8  16.3   0.0   6.3  23.0 333263
1901  315  23.6  30.3  19.3   0.0   7.2  21.9 333263
1901  316  26.7  32.3  17.3   0.0   6.0  23.0 333263
1901  317  25.7  31.8  19.8   2.3   5.5  28.8 333263
1901  318  22.6  28.3  21.3   0.4   5.9  23.0 333263
1901  319  25.7  29.8  21.3   0.0   6.8  26.5 333263
1901  320  26.7  31.8  21.3   0.0   6.4  25.3 333263
1901  321  24.7  31.8  22.3   7.5   7.8  26.5 333263
1901  322  25.7  34.3  22.8   0.0   5.9  25.3 333263
1901  323  23.6  29.3  22.3   0.0   6.8  24.2 333263
1901  324  26.7  31.8  22.8   0.0   7.0  26.5 333263
1901  325  26.7  32.3  22.8   0.0   6.9  26.5 333263
1901  326  27.8  31.8  21.3   0.0   5.9  26.5 333263
1901  327  23.6  30.3  21.3   0.0   6.1  25.3 333263
1901  328  24.7  29.3  20.8   0.0   6.1  23.0 333263
1901  329  24.7  29.8  21.3   2.3   6.7  24.2 333263
1901  330  25.7  31.8  20.3   0.0   7.4  25.3 333263
1901  331  27.8  33.3  19.3   0.0   7.3  25.3 333263
1901  332  26.7  32.8  22.3   0.0   6.7  25.3 333263
1901  333  24.7  30.8  21.8   0.0   7.6  23.0 333263
1901  334  27.8  33.3  17.8   0.0   7.8  24.2 333263
1901  335  26.0  33.7  21.3   0.0   6.4  23.0 333263
1901  336  24.0  32.7  22.8   0.0   7.5  31.1 333263
1901  337  27.1  32.7  23.3   0.0   6.6  26.5 333263
1901  338  26.0  32.7  21.8   0.0   7.7  32.3 333263
1901  339  26.0  34.2  21.8   0.0   7.6  25.4 333263
1901  340  25.0  33.2  22.3   2.7   7.0  23.0 333263
1901  341  26.0  28.7  19.8   0.0   6.9  20.7 333263
1901  342  26.0  29.7  17.8   0.0   7.7  21.9 333263
1901  343  27.1  32.2  18.8   0.0   8.9  21.9 333263
1901  344  29.2  35.2  18.3   2.0   7.2  21.9 333263
1901  345  27.1  30.2  21.8   0.0   7.0  24.2 333263
1901  346  24.0  32.7  21.3   0.0   7.8  24.2 333263
1901  347  28.1  33.2  22.3   0.0   5.0  27.7 333263
1901  348  22.9  24.7  22.8   0.0   6.8  26.5 333263
1901  349  27.1  32.2  22.3   0.0   7.1  30.0 333263
1901  350  27.1  33.7  23.8   5.4   9.4  32.3 333263
1901  351  29.2  39.2  25.8   0.0  10.5  31.1 333263
1901  352  29.2  42.2  27.8   0.0  10.4  32.3 333263
1901  353  28.1  38.7  25.3   0.0   7.8  19.6 333263
1901  354  27.1  33.7  22.3   0.0   7.6  26.5 333263
1901  355  27.1  33.2  23.3   0.0   6.0  26.5 333263
1901  356  17.7  34.2  24.3   0.0   8.5  26.5 333263
1901  357  25.0  36.7  24.8   0.0   7.0  26.5 333263
1901  358  22.9  32.2  22.3   0.0   7.3  23.0 333263
1901  359  25.0  31.7  22.8   0.0   7.1  23.0 333263
1901  360  25.0  31.2  19.8   0.0   8.1  23.0 333263
1901  361  27.1  33.2  20.3   0.0   8.9  21.9 333263
1901  362  29.2  34.7  18.8   0.0   7.9  21.9 333263
1901  363  25.0  35.2  20.8   0.0   8.0  24.2 333263
1901  364  27.1  35.2  20.8   0.0   8.6  27.7 333263
1901  365  28.1  35.2  22.3   0.0   8.5  24.2 333263
1902    1  23.6  36.3  22.1   0.0   8.2  24.0 333263
1902    2  24.6  35.3  24.1   0.0   6.4  25.1 333263
1902    3  22.6  32.8  23.6   0.0   5.9  28.5 333263
1902    4  20.5  33.8  22.6  18.1   8.3  30.8 333263
1902    5  24.6  35.3  25.6   0.0   9.9  25.1 333263
1902    6  28.7  36.3  22.6   0.0   7.1  20.5 333263
1902    7  22.6  33.3  21.1   0.0   5.6  24.0 333263
1902    8  21.5  30.8  25.6   0.0   5.7  29.7 333263
1902    9  18.5  33.3  26.6   7.5   7.9  30.8 333263
1902   10  26.7  34.3  23.1   0.3   6.9  27.4 333263
1902   11  22.6  34.3  24.1   2.2   6.6  28.5 333263
1902   12  22.6  33.8  24.6   0.9   7.9  29.7 333263
1902   13  25.6  36.8  25.1   0.0   9.8  31.9 333263
1902   14  24.6  41.3  26.6   0.0   5.1  31.9 333263
1902   15  17.4  30.8  23.6   0.0   6.5  27.4 333263
1902   16  22.6  32.3  22.1   0.0   7.8  26.2 333263
1902   17  25.6  33.8  25.6   0.0   6.9  26.2 333263
1902   18  23.6  33.8  24.6   0.0   8.1  28.5 333263
1902   19  26.7  34.8  26.1   0.0   8.5  27.4 333263
1902   20  27.7  35.8  25.6   0.3   8.0  28.5 333263
1902   21  27.7  34.3  27.1   0.0   9.5  28.5 333263
1902   22  28.7  38.3  26.6   0.0   7.8  29.7 333263
1902   23  23.6  34.3  27.1   0.0   3.8  25.1 333263
1902   24  10.3  29.3  24.6   0.0   5.7  25.1 333263
1902   25  19.5  30.8  23.1   0.0   6.6  26.2 333263
1902   26  22.6  33.3  23.6   0.0   7.7  28.5 333263
1902   27  23.6  35.3  22.6   0.0   4.5  26.2 333263
1902   28  14.4  29.3  22.6  23.3   7.4  24.0 333263
1902   29  23.6  32.3  21.1   0.0   7.2  21.7 333263
1902   30  23.6  33.8  21.6   0.0   6.2  26.2 333263
1902   31  25.6  32.3  22.1   0.0   7.6  31.9 333263
1902   32  27.9  33.6  21.7   0.0   7.4  24.1 333263
1902   33  22.7  36.6  22.7   0.0   7.8  26.4 333263
1902   34  22.7  37.1  24.7   0.0   8.0  27.6 333263
1902   35  24.8  36.1  25.2   0.0   6.6  26.4 333263
1902   36  24.8  33.1  26.2   5.8   6.7  29.9 333263
1902   37  22.7  35.1  26.2   0.0   5.9  31.0 333263
1902   38  21.7  33.6  24.2   0.0   5.8  31.0 333263
1902   39  20.6  33.1  23.2  15.4   6.2  28.7 333263
1902   40  22.7  32.1  24.7   7.3   5.8  27.6 333263
1902   41  20.6  32.6  23.7   0.0   6.2  27.6 333263
1902   42  23.7  30.6  22.7   0.0   6.3  25.3 333263
1902   43  23.7  31.1  20.7   0.0   7.9  24.1 333263
1902   44  25.8  35.6  20.2   0.0   4.9  24.1 333263
1902   45  14.4  31.6  24.2   0.0   7.3  24.1 333263
1902   46  23.7  33.6  23.7   0.0   6.7  24.1 333263
1902   47  20.6  35.1  21.2   2.3   5.6  25.3 333263
1902   48  17.5  33.6  24.2   0.0   6.7  27.6 333263
1902   49  22.7  33.6  22.7   0.0   6.3  26.4 333263
1902   50  22.7  33.6  22.7   0.0   7.8  28.7 333263
1902   51  24.8  36.6  23.2   0.0   7.6  27.6 333263
1902   52  24.8  36.6  24.7   0.0   7.0  29.9 333263
1902   53  23.7  36.1  25.2  19.6   5.7  32.2 333263
1902   54  20.6  33.1  23.7   0.0   6.6  29.9 333263
1902   55  23.7  33.6  23.7   0.0   7.7  28.7 333263
1902   56  23.7  37.1  24.2  18.4   7.8  28.7 333263
1902   57  23.7  37.1  24.2   0.0   8.1  28.7 333263
1902   58  23.7  35.6  22.7   0.0   5.4  21.8 333263
1902   59  18.6  31.6  24.7   0.0   5.8  26.4 333263
1902   60  20.6  32.7  22.2   0.0   5.8  25.1 333263
1902   61  20.6  33.2  21.2   0.0   6.6  26.2 333263
1902   62  21.6  34.7  21.2   0.0   7.0  25.1 333263
1902   63  22.7  35.2  20.7   0.0   7.1  23.9 333263
1902   64  23.7  35.2  23.2   0.0   6.1  25.1 333263
1902   65  21.6  33.2  22.2   0.0   4.6  25.1 333263
1902   66  14.4  31.7  23.7   0.0   6.8  25.1 333263
1902   67  22.7  34.2  22.7   0.0   5.4  25.1 333263
1902   68  21.6  31.7  22.2   0.0   5.7  27.4 333263
1902   69  21.6  32.2  21.2   0.0   5.0  25.1 333263
1902   70  21.6  31.7  21.7   0.0   5.8  29.6 333263
1902   71  22.7  31.7  20.2   0.0   5.8  23.9 333263
1902   72  20.6  32.2  20.2   0.0   5.3  22.8 333263
1902   73  21.6  31.2  21.2   0.0   5.6  26.2 333263
1902   74  21.6  32.2  21.2   0.0   6.0  26.2 333263
1902   75  20.6  32.7  21.7   0.0   5.9  23.9 333263
1902   76  19.6  34.7  22.2   0.0   6.5  27.4 333263
1902   77  21.6  34.7  22.7   0.0   6.1  26.2 333263
1902   78  21.6  33.7  22.7   0.0   5.0  26.2 333263
1902   79  21.6  30.7  20.7   0.0   5.0  27.4 333263
1902   80  20.6  28.2  18.2   0.0   5.7  20.5 333263
1902   81  21.6  29.2  17.7   0.0   4.8  18.2 333263
1902   82  19.6  30.7  16.7   0.0   7.2  25.1 333263
1902   83  21.6  35.2  18.7   0.0   8.0  20.5 333263
1902   84  21.6  36.7  20.2   0.0   6.6  19.4 333263
1902   85  18.5  35.2  22.2   0.0   4.0  22.8 333263
1902   86  12.4  31.7  23.7   3.0   5.6  27.4 333263
1902   87  18.5  28.7  15.2   0.0   6.2  16.0 333263
1902   88  21.6  30.2  16.7   0.0   5.1  17.1 333263
1902   89  19.6  29.2  15.7   0.0   4.6  20.5 333263
1902   90  18.5  29.7  18.2   0.0   4.9  23.9 333263
1902   91  20.0  30.3  17.8   0.0   5.3  20.6 333263
1902   92  21.1  31.8  16.8   0.0   5.8  21.8 333263
1902   93  22.1  32.3  16.8   0.0   4.2  19.5 333263
1902   94  20.0  30.3  19.3   0.0   5.2  26.3 333263
1902   95  21.1  30.3  18.8   0.0   5.3  20.6 333263
1902   96  19.0  30.3  17.8   0.0   5.5  17.2 333263
1902   97  22.1  30.8  16.8   0.0   5.4  19.5 333263
1902   98  19.0  32.3  16.8   0.0   5.9  19.5 333263
1902   99  21.1  33.3  17.3   0.0   4.7  20.6 333263
1902  100  19.0  31.3  20.3   0.0   4.4  24.0 333263
1902  101  17.9  29.3  19.3   0.0   4.0  21.8 333263
1902  102  15.8  27.8  17.8   0.0   4.3  18.3 333263
1902  103  16.9  28.8  17.3   0.0   4.6  19.5 333263
1902  104  17.9  29.8  16.8   0.0   4.7  19.5 333263
1902  105  19.0  29.8  15.8   0.0   4.6  19.5 333263
1902  106  19.0  28.8  15.3   0.0   4.2  18.3 333263
1902  107  16.9  29.8  17.8   0.0   3.7  21.8 333263
1902  108  15.8  28.3  19.8   0.3   3.9  22.9 333263
1902  109  15.8  28.3  20.8   0.0   3.9  21.8 333263
1902  110  16.9  28.8  19.8   0.0   4.4  22.9 333263
1902  111  17.9  28.3  19.3   0.0   4.5  19.5 333263
1902  112  16.9  30.3  17.3   0.0   4.4  20.6 333263
1902  113  17.9  29.8  18.3   0.0   4.3  21.8 333263
1902  114  16.9  28.8  19.3   0.3   4.5  20.6 333263
1902  115  19.0  28.3  18.3   0.0   5.2  19.5 333263
1902  116  19.0  29.8  17.8   0.0   5.3  17.2 333263
1902  117  16.9  31.8  14.8   0.0   3.9  16.0 333263
1902  118  17.9  27.8  16.3   0.0   4.9  21.8 333263
1902  119  19.0  27.8  11.8   0.0   4.9  13.7 333263
1902  120  17.9  28.3  10.8   0.0   3.7  12.6 333263
1902  121  15.6  27.8  14.1   0.0   3.1  16.4 333263
1902  122  15.6  26.8  20.6   0.0   3.4  23.4 333263
1902  123  16.6  27.3  18.1   0.0   3.3  21.0 333263
1902  124  15.6  27.3  17.1   0.0   3.3  21.0 333263
1902  125  16.6  27.8  16.1   0.0   3.6  23.4 333263
1902  126  16.6  27.8  15.6   0.0   3.6  18.7 333263
1902  127  15.6  29.3  17.1   0.0   3.7  19.9 333263
1902  128  15.6  28.8  17.6   0.0   4.0  18.7 333263
1902  129  16.6  27.3  16.1   0.0   3.8  14.0 333263
1902  130  17.7  25.3  12.1   0.0   3.6  14.0 333263
1902  131  15.6  26.8  11.6   0.0   3.5  14.0 333263
1902  132  16.6  27.3  14.1   0.0   4.0  18.7 333263
1902  133  16.6  28.3  13.6   0.0   4.2  14.0 333263
1902  134  16.6  27.8  11.1   0.0   4.0  10.5 333263
1902  135  16.6  26.8  10.6   0.0   3.6  11.7 333263
1902  136  14.5  27.8  12.1   0.0   3.7  14.0 333263
1902  137  14.5  28.3  12.1   0.0   3.7  14.0 333263
1902  138  14.5  28.3  14.1   0.0   3.1  15.2 333263
1902  139  12.5  27.8  15.6   0.0   3.0  17.5 333263
1902  140  12.5  27.3  17.6   0.0   3.6  18.7 333263
1902  141  15.6  26.8  14.1   0.0   3.9  16.4 333263
1902  142  15.6  27.8  11.6   0.0   3.5  12.9 333263
1902  143  14.5  26.8  12.6   0.0   3.2  14.0 333263
1902  144  13.5  27.8  14.1   0.0   3.1  17.5 333263
1902  145  13.5  26.3  12.1   0.0   3.2  16.4 333263
1902  146  12.5  27.3  12.1   0.0   2.9  14.0 333263
1902  147  11.4  26.3  15.1   0.0   3.2  16.4 333263
1902  148  13.5  27.3  14.6   0.0   3.2  16.4 333263
1902  149  13.5  27.8  13.6   0.0   3.2  17.5 333263
1902  150  12.5  28.3  14.1   0.0   3.6  16.4 333263
1902  151  13.5  28.3  13.1   0.0   3.0  14.0 333263
1902  152  12.2  27.9  14.8   0.0   3.2  17.6 333263
1902  153  14.2  28.4  15.8   0.0   2.9  17.6 333263
1902  154  12.2  27.4  14.3   0.0   3.2  16.4 333263
1902  155  14.2  26.9  14.8   0.0   3.3  15.3 333263
1902  156  14.2  27.4  15.8   0.0   3.3  15.3 333263
1902  157  13.2  27.4   9.3   0.0   3.4  10.6 333263
1902  158  14.2  26.9  10.8   0.0   2.8  11.7 333263
1902  159  12.2  26.9  13.8   0.0   2.8  16.4 333263
1902  160  12.2  26.4  16.8   0.0   3.3  17.6 333263
1902  161  15.2  24.4   8.8   0.0   3.2  11.7 333263
1902  162  15.2  23.4   9.8   0.0   3.1  11.7 333263
1902  163  14.2  24.4   8.8   0.0   3.3  12.9 333263
1902  164  14.2  25.4   8.3   0.0   3.1   9.4 333263
1902  165  13.2  25.4   9.8   0.0   2.9  11.7 333263
1902  166  12.2  26.4  12.8   0.0   3.0  15.3 333263
1902  167  13.2  26.4  13.8   0.0   2.9  15.3 333263
1902  168  13.2  26.9  14.8   0.0   2.6  17.6 333263
1902  169  12.2  26.4  18.3   0.0   2.9  20.0 333263
1902  170  12.2  27.4  15.8   0.0   3.3  17.6 333263
1902  171  13.2  27.4   9.8   0.0   3.1  11.7 333263
1902  172  13.2  26.9   9.8   0.0   3.0  12.9 333263
1902  173  13.2  23.4  10.8   0.0   3.1  10.6 333263
1902  174  14.2  21.9   6.8   0.0   3.1   8.2 333263
1902  175  13.2  23.9   7.3   0.0   2.9   8.2 333263
1902  176  12.2  25.4  11.3   0.0   2.4  12.9 333263
1902  177  11.2  24.9  13.8   0.0   2.9  16.4 333263
1902  178  13.2  24.9  12.8   0.0   2.8  15.3 333263
1902  179  13.2  23.9  11.8   0.0   2.4  12.9 333263
1902  180  11.2  24.4  13.3   0.0   2.8  15.3 333263
1902  181  12.2  24.4  13.8   0.0   3.1  14.1 333263
1902  182  13.2  24.4  13.0   0.0   2.8  11.3 333263
1902  183  12.2  24.9  12.0   0.0   2.5  14.7 333263
1902  184  12.2  22.4  13.0   5.1   2.6  14.7 333263
1902  185  12.2  23.9  13.5   1.0   3.0  15.8 333263
1902  186  13.2  25.4  13.0   0.7   3.0  14.7 333263
1902  187  13.2  25.9  14.0   0.0   2.9  14.7 333263
1902  188  13.2  25.9  14.5   0.0   3.4  16.9 333263
1902  189  14.2  25.9  12.0   0.0   3.5  12.4 333263
1902  190  14.2  23.9   8.5   0.0   3.5   7.9 333263
1902  191  15.3  23.9  10.0   0.0   3.4  10.2 333263
1902  192  15.3  24.4  11.0   0.0   3.9  10.2 333263
1902  193  16.3  25.4   9.5   0.0   2.9   9.0 333263
1902  194  13.2  25.4  11.5   0.0   3.3  14.7 333263
1902  195  14.2  24.9   9.5   0.0   3.6  12.4 333263
1902  196  15.3  23.9   8.5   0.0   3.2   7.9 333263
1902  197  14.2  22.4   8.0   0.0   3.3   7.9 333263
1902  198  14.2  23.9   9.5   0.0   3.3   9.0 333263
1902  199  14.2  24.9   7.5   0.0   3.0  10.2 333263
1902  200  13.2  24.9  10.0   0.0   3.4  12.4 333263
1902  201  14.2  26.9  10.5   0.0   3.6  13.5 333263
1902  202  15.3  25.4  10.0   0.0   3.7  10.2 333263
1902  203  16.3  25.9   9.0   0.0   3.3  11.3 333263
1902  204  15.3  22.9  10.5   0.0   3.3  10.2 333263
1902  205  15.3  22.9   8.5   0.0   3.7   9.0 333263
1902  206  16.3  23.4   5.0   0.0   3.4   7.9 333263
1902  207  15.3  23.9   6.0   0.0   3.2   9.0 333263
1902  208  14.2  25.4  11.0   0.0   3.2  12.4 333263
1902  209  14.2  24.9  11.5   0.0   3.0  12.4 333263
1902  210  14.2  26.9  14.5   0.0   3.1  18.0 333263
1902  211  13.2  26.9  14.0   0.9   3.6  15.8 333263
1902  212  16.3  26.9  14.0   0.0   3.9  14.7 333263
1902  213  16.1  25.7  11.7   0.0   3.8  13.7 333263
1902  214  15.1  26.2   9.7   0.0   4.1  13.7 333263
1902  215  16.1  25.2  14.2   0.0   4.1  11.4 333263
1902  216  17.1  24.7   7.7   0.0   4.1  10.3 333263
1902  217  17.1  24.7   7.7   0.0   4.2  10.3 333263
1902  218  17.1  25.2   7.2   0.0   4.4  10.3 333263
1902  219  17.1  25.7   6.2   0.0   4.0   9.1 333263
1902  220  16.1  26.2   9.2   0.0   3.9  12.5 333263
1902  221  16.1  26.7  11.2   0.0   3.4  14.8 333263
1902  222  14.1  25.2  12.7   0.0   4.0  14.8 333263
1902  223  17.1  26.2  10.2   0.0   4.2  13.7 333263
1902  224  17.1  24.7   9.7   0.0   4.4  10.3 333263
1902  225  18.1  23.2   7.2   0.0   4.0   6.8 333263
1902  226  18.1  22.7   7.2   0.0   4.0   9.1 333263
1902  227  16.1  25.2  10.2   0.0   4.3  11.4 333263
1902  228  17.1  26.2  13.7   0.0   3.5  12.5 333263
1902  229  16.1  25.7  13.2   0.2   3.6  17.1 333263
1902  230  17.1  25.7  10.7   2.9   3.8  16.0 333263
1902  231  17.1  25.7  10.7   0.0   4.1  14.8 333263
1902  232  18.1  26.7  12.2   0.0   3.4  14.8 333263
1902  233  16.1  25.7  14.2   1.0   3.3  17.1 333263
1902  234  16.1  25.7  17.2   0.0   4.1  18.2 333263
1902  235  19.2  25.7  13.2   0.0   4.2  14.8 333263
1902  236  17.1  25.2  11.2   0.0   3.9  11.4 333263
1902  237  17.1  24.2   9.2   0.0   4.1  11.4 333263
1902  238  17.1  24.2  11.7   0.0   3.9  10.3 333263
1902  239  18.1  25.2  13.2   0.0   3.9  14.8 333263
1902  240  17.1  26.2  15.7   0.4   3.8  16.0 333263
1902  241  17.1  25.7  15.2   0.0   3.8  16.0 333263
1902  242  19.2  24.7  13.7   0.4   3.6  16.0 333263
1902  243  19.2  25.2  16.7   5.7   3.4  18.2 333263
1902  244  13.1  25.3  16.4   0.0   4.9  17.9 333263
1902  245  20.1  26.8  11.4   0.0   5.2  15.7 333263
1902  246  20.1  28.3  11.9   0.0   5.5  15.7 333263
1902  247  20.1  28.3  12.9   0.0   5.4  14.6 333263
1902  248  20.1  27.3  12.4   0.0   5.9  13.4 333263
1902  249  20.1  29.3  10.9   0.0   5.5  13.4 333263
1902  250  19.1  27.8  12.9   0.0   6.4  13.4 333263
1902  251  20.1  33.3  11.9   0.0   7.3  19.0 333263
1902  252  20.1  32.3  13.9   0.0   7.1  12.3 333263
1902  253  21.1  31.8  14.9   0.0   7.2  13.4 333263
1902  254  20.1  32.3  15.9   0.0   6.9  13.4 333263
1902  255  20.1  29.3  16.4   0.0   6.0  10.1 333263
1902  256  21.1  26.3   9.9   0.0   5.4   9.0 333263
1902  257  21.1  24.8  15.4   0.0   5.4  11.2 333263
1902  258  21.1  24.8  13.4   0.0   5.7  10.1 333263
1902  259  21.1  26.3   8.4   0.0   5.2  10.1 333263
1902  260  22.1  26.3   9.9   0.0   6.0  13.4 333263
1902  261  22.1  27.3  12.4   0.0   6.4  11.2 333263
1902  262  22.1  27.8  12.9   0.0   5.7  10.1 333263
1902  263  22.1  26.3  10.9   0.0   4.7  11.2 333263
1902  264  21.1  26.8  11.4   0.0   5.2  16.8 333263
1902  265  20.1  27.3  12.9   6.4   4.8  14.6 333263
1902  266  20.1  26.8  16.9   0.7   3.9  16.8 333263
1902  267  19.1  25.8  14.9   0.0   4.4  19.0 333263
1902  268  20.1  25.8  16.4   0.0   4.3  17.9 333263
1902  269  18.1  25.8  15.9   3.1   3.9  16.8 333263
1902  270  19.1  28.8  17.9   0.0   5.8  24.6 333263
1902  271  21.1  30.3  16.9   3.4   4.7  17.9 333263
1902  272  21.1  30.3  18.4   0.0   5.7  24.6 333263
1902  273  22.1  31.3  16.9   0.0   5.9  21.3 333263
1902  274  22.4  30.1  18.7   0.0   6.1  20.6 333263
1902  275  23.4  30.6  18.7   0.0   6.4  21.8 333263
1902  276  22.4  32.1  19.2   1.3   5.1  21.8 333263
1902  277  17.3  29.6  19.7   0.0   6.0  20.6 333263
1902  278  21.4  28.6  19.7   0.0   5.9  17.2 333263
1902  279  21.4  29.1  17.2   0.0   6.3  18.4 333263
1902  280  24.4  29.6  15.2   0.0   6.7  18.4 333263
1902  281  23.4  29.6  18.2   0.0   6.7  16.1 333263
1902  282  25.4  30.1  18.2   0.0   6.4  18.4 333263
1902  283  23.4  31.1  19.2   0.0   6.6  20.6 333263
1902  284  22.4  31.1  19.2  21.4   6.1  18.4 333263
1902  285  23.4  27.6  15.7   0.0   7.0  16.1 333263
1902  286  25.4  33.1  16.2   0.0   6.1  21.8 333263
1902  287  25.4  30.6  16.7   0.0   6.8  22.9 333263
1902  288  23.4  33.1  17.2   0.0   6.0  21.8 333263
1902  289  19.3  31.1  19.2   0.0   4.2  19.5 333263
1902  290  19.3  27.6  18.2   1.0   5.4  24.1 333263
1902  291  22.4  28.6  20.2   0.0   6.5  21.8 333263
1902  292  22.4  32.6  21.7   6.3   6.6  22.9 333263
1902  293  18.3  33.1  18.7   0.0   6.1  19.5 333263
1902  294  23.4  30.1  19.2   0.0   5.9  21.8 333263
1902  295  22.4  30.6  18.7   0.0   6.7  21.8 333263
1902  296  23.4  31.6  21.7   0.0   8.0  20.6 333263
1902  297  23.4  35.1  21.7   0.0   6.7  20.6 333263
1902  298  24.4  30.1  18.7   0.0   6.3  18.4 333263
1902  299  23.4  28.6  15.7   4.8   5.9  16.1 333263
1902  300  23.4  28.1  16.2   0.0   3.5  17.2 333263
1902  301  12.2  27.1  18.2  15.7   5.9  20.6 333263
1902  302  25.4  27.1  17.2   0.0   5.8  19.5 333263
1902  303  24.4  27.6  15.7   0.0   5.9  18.4 333263
1902  304  24.4  29.1  17.7   0.6   5.6  20.6 333263
1902  305  21.6  29.3  18.3   2.2   6.1  21.9 333263
1902  306  24.7  28.8  19.3   0.0   6.2  21.9 333263
1902  307  21.6  30.3  18.3   0.0   5.3  20.7 333263
1902  308  21.6  27.8  18.8   0.4   6.5  21.9 333263
1902  309  24.7  29.3  16.8   0.0   6.8  19.6 333263
1902  310  24.7  30.3  16.8   0.0   6.8  19.6 333263
1902  311  24.7  30.3  15.8   0.0   8.1  19.6 333263
1902  312  23.6  35.3  18.8   0.0   8.7  21.9 333263
1902  313  24.7  35.8  21.8   0.0   7.7  23.0 333263
1902  314  23.6  34.3  22.3   0.0   6.9  24.2 333263
1902  315  20.6  33.3  21.3   0.0   7.3  23.0 333263
1902  316  25.7  32.8  19.8   1.8   8.4  24.2 333263
1902  317  25.7  36.3  22.8   0.0   8.3  26.5 333263
1902  318  23.6  35.3  22.8   0.8   6.6  23.0 333263
1902  319  23.6  31.8  20.8   0.0   6.9  24.2 333263
1902  320  23.6  31.3  22.3   0.0   7.4  21.9 333263
1902  321  25.7  32.3  19.3   0.0   7.8  21.9 333263
1902  322  27.8  32.3  20.8   0.0   7.2  21.9 333263
1902  323  25.7  31.3  21.8   0.0   7.5  21.9 333263
1902  324  24.7  34.3  20.3   0.0   6.4  25.3 333263
1902  325  22.6  29.8  23.3   0.6   7.0  21.9 333263
1902  326  24.7  32.3  21.8   1.4   7.0  24.2 333263
1902  327  24.7  32.3  22.8   9.2   4.5  24.2 333263
1902  328  15.4  31.3  21.3   0.0   6.7  27.6 333263
1902  329  25.7  30.8  20.8   0.0   6.8  24.2 333263
1902  330  25.7  32.3  19.8   0.0   6.7  25.3 333263
1902  331  24.7  34.3  20.8   0.0   7.6  29.9 333263
1902  332  26.7  34.8  23.8   0.0   7.6  28.8 333263
1902  333  27.8  33.8  24.3  13.0   6.5  27.6 333263
1902  334  24.7  32.8  22.8  10.2   7.0  28.8 333263
1902  335  25.0  30.7  20.8   0.0   6.5  21.9 333263
1902  336  24.0  30.2  21.8   0.0   6.0  24.2 333263
1902  337  22.9  30.7  20.8   0.0   5.8  26.5 333263
1902  338  21.9  30.7  22.3   0.0   5.6  27.7 333263
1902  339  19.8  31.7  22.3   0.0   4.5  27.7 333263
1902  340  12.5  33.2  23.8   7.9   6.7  27.7 333263
1902  341  24.0  32.7  22.8  41.5   7.0  30.0 333263
1902  342  22.9  33.7  23.3   1.1   6.9  26.5 333263
1902  343  21.9  33.7  22.8   0.0   8.1  25.4 333263
1902  344  27.1  34.7  21.8   0.9   6.2  25.4 333263
1902  345  21.9  32.2  22.8   2.9   6.2  27.7 333263
1902  346  24.0  31.7  22.3   0.0   7.7  30.0 333263
1902  347  26.0  34.2  23.3   0.0   7.2  26.5 333263
1902  348  25.0  33.7  21.8   2.0   6.7  27.7 333263
1902  349  24.0  33.7  23.8   0.0   6.0  30.0 333263
1902  350  21.9  32.2  25.3   0.0   4.3  31.1 333263
1902  351  14.6  32.7  25.8   0.0   6.2  33.4 333263
1902  352  21.9  32.7  24.8   0.0   9.4  31.1 333263
1902  353  28.1  35.7  24.3   0.0   9.0  20.7 333263
1902  354  25.0  36.7  23.3   0.0   8.5  19.6 333263
1902  355  24.0  35.7  20.8   0.0   9.4  19.6 333263
1902  356  24.0  39.2  21.3   2.0   7.3  20.7 333263
1902  357  24.0  34.7  22.3   0.0   8.9  27.7 333263
1902  358  27.1  37.7  24.3   0.0   9.4  27.7 333263
1902  359  25.0  38.7  25.8   0.0   8.8  23.0 333263
1902  360  24.0  38.7  24.8   0.0   9.4  25.4 333263
1902  361  27.1  38.7  24.8   0.0   9.5  26.5 333263
1902  362  27.1  39.2  25.3   0.0   6.8  27.7 333263
1902  363  15.6  37.2  27.3   0.0   6.9  25.4 333263
1902  364  20.8  34.7  23.3   0.0   7.9  26.5 333263
1902  365  25.0  35.7  21.8   0.0  11.0  26.5 333263
1903    1  28.7  40.8  24.1   0.0   9.6  27.4 333263
1903    2  28.7  37.8  24.6   0.0  10.4  27.4 333263
1903    3  28.7  39.8  26.1   0.0  11.6  28.5 333263
1903    4  28.7  40.8  27.6   0.0  10.6  24.0 333263
1903    5  27.7  39.3  28.1   0.4   9.7  25.1 333263
1903    6  23.6  39.3  27.6   0.0  11.7  26.2 333263
1903    7  28.7  38.8  25.1   0.0   8.4  17.1 333263
1903    8  25.6  35.3  23.6   0.0   8.0  25.1 333263
1903    9  26.7  34.3  24.1   0.0   7.5  26.2 333263
1903   10  25.6  33.3  24.6   0.0   7.7  26.2 333263
1903   11  27.7  34.8  24.6   0.0   8.3  30.8 333263
1903   12  23.6  36.8  22.1  11.0   8.1  25.1 333263
1903   13  25.6  36.3  23.6   8.1   9.5  29.7 333263
1903   14  27.7  36.8  24.1   0.2   8.4  24.0 333263
1903   15  26.7  33.8  21.6   0.0   7.6  21.7 333263
1903   16  25.6  32.8  22.1   0.0   7.4  24.0 333263
1903   17  24.6  33.8  23.1   0.0   7.8  26.2 333263
1903   18  26.7  34.8  24.1   0.0   7.9  28.5 333263
1903   19  25.6  35.3  23.1   0.0   8.5  27.4 333263
1903   20  28.7  34.3  22.6   0.0   7.6  25.1 333263
1903   21  27.7  33.8  22.6   0.0   7.8  28.5 333263
1903   22  23.6  36.3  24.6   0.0   8.8  28.5 333263
1903   23  23.6  36.8  23.1   0.0   6.3  22.8 333263
1903   24  18.5  33.8  25.6   0.0   6.3  27.4 333263
1903   25  21.5  32.8  22.6   0.0   6.6  27.4 333263
1903   26  23.6  31.3  22.1   0.0   7.0  25.1 333263
1903   27  23.6  30.8  20.6  19.8   6.0  20.5 333263
1903   28  22.6  30.3  21.6  17.2   6.4  25.1 333263
1903   29  22.6  30.8  22.1   4.6   6.0  24.0 333263
1903   30  19.5  31.3  21.1   1.1   6.5  22.8 333263
1903   31  20.5  32.3  22.6   1.2   6.6  24.0 333263
1903   32  25.8  32.1  23.7   1.8   5.4  27.6 333263
1903   33  18.6  32.6  24.2   0.4   5.9  27.6 333263
1903   34  15.5  35.1  24.2   0.0   7.4  26.4 333263
1903   35  23.7  34.6  24.7   0.1   5.8  26.4 333263
1903   36  16.5  33.6  24.2   0.0   5.9  24.1 333263
1903   37  17.5  33.6  23.7   0.4   5.1  25.3 333263
1903   38  14.4  32.6  24.2   0.1   6.1  25.3 333263
1903   39  21.7  32.1  24.2   0.6   6.3  27.6 333263
1903   40  23.7  31.1  22.7   5.7   7.1  25.3 333263
1903   41  22.7  35.6  23.7   6.4   7.8  27.6 333263
1903   42  23.7  37.6  23.7   6.8   7.0  29.9 333263
1903   43  21.7  35.1  25.7   0.0   7.7  27.6 333263
1903   44  23.7  35.1  23.7   0.0   7.0  24.1 333263
1903   45  21.7  36.6  25.2   6.3   7.8  31.0 333263
1903   46  22.7  38.1  27.2  22.7   8.2  31.0 333263
1903   47  20.6  38.1  27.7  16.1   7.0  25.3 333263
1903   48  20.6  33.1  23.2   0.0   7.7  20.7 333263
1903   49  25.8  34.1  19.2   0.2   5.4  23.0 333263
1903   50  18.6  33.1  21.7   0.0   6.6  28.7 333263
1903   51  24.8  32.6  22.2   0.0   6.6  27.6 333263
1903   52  22.7  33.6  23.2   0.0   7.2  26.4 333263
1903   53  25.8  35.6  23.2   0.0   7.1  31.0 333263
1903   54  23.7  36.1  23.7   0.0   8.4  29.9 333263
1903   55  24.8  37.6  24.2   0.0   7.9  26.4 333263
1903   56  22.7  37.6  25.2   4.4   7.1  27.6 333263
1903   57  23.7  35.6  25.2   9.2   6.7  29.9 333263
1903   58  22.7  36.1  24.2  13.5   6.5  32.2 333263
1903   59  21.7  35.1  23.2  24.2   5.5  29.9 333263
1903   60  21.6  32.7  23.7  14.2   5.0  28.5 333263
1903   61  19.6  32.7  23.7   0.7   5.4  30.8 333263
1903   62  19.6  33.2  23.7   0.2   6.8  28.5 333263
1903   63  25.7  34.7  25.2   0.2   6.2  29.6 333263
1903   64  23.7  33.7  23.7   0.0   7.0  28.5 333263
1903   65  23.7  36.2  23.7   0.0   5.9  28.5 333263
1903   66  22.7  33.7  23.7   0.0   5.9  29.6 333263
1903   67  21.6  34.2  23.7   0.0   5.9  29.6 333263
1903   68  18.5  36.2  23.2   0.0   6.3  30.8 333263
1903   69  18.5  35.7  26.2   0.4   5.8  28.5 333263
1903   70  20.6  33.7  23.7   0.6   5.5  28.5 333263
1903   71  19.6  34.7  24.2   0.0   5.5  30.8 333263
1903   72  18.5  34.7  22.7   0.0   5.5  29.6 333263
1903   73  18.5  33.7  23.7   0.0   5.1  28.5 333263
1903   74  21.6  30.2  24.2   0.0   3.3  27.4 333263
1903   75   9.3  31.7  23.7   1.4   6.2  28.5 333263
1903   76  19.6  33.7  23.2   0.5   5.8  26.2 333263
1903   77  18.5  33.7  22.7  16.2   3.4  25.1 333263
1903   78   8.2  32.2  23.7  17.1   3.2  27.4 333263
1903   79  10.3  30.2  23.7   9.4   4.4  28.5 333263
1903   80  16.5  29.7  22.2   9.1   4.9  26.2 333263
1903   81  20.6  30.7  22.7   2.2   4.6  28.5 333263
1903   82  18.5  32.7  22.7   1.3   4.1  30.8 333263
1903   83  13.4  32.7  23.7   3.4   4.5  29.6 333263
1903   84  18.5  30.7  24.7   2.0   4.2  29.6 333263
1903   85  15.4  30.2  24.2   1.2   3.0  26.2 333263
1903   86  12.4  26.7  24.2   4.0   3.4  26.2 333263
1903   87  10.3  31.2  24.2   1.3   4.8  28.5 333263
1903   88  20.6  31.7  23.7   1.5   2.7  31.9 333263
1903   89   8.2  30.7  24.2   3.6   4.7  29.6 333263
1903   90  17.5  30.7  22.7   0.9   3.6  27.4 333263
1903   91  16.9  29.8  22.8   2.2   4.2  27.5 333263
1903   92  20.0  29.3  20.8   0.8   5.2  26.3 333263
1903   93  22.1  30.8  18.8   0.0   4.6  22.9 333263
1903   94  20.0  31.8  18.8   0.0   4.8  26.3 333263
1903   95  20.0  34.3  21.8   0.0   4.6  30.9 333263
1903   96  19.0  33.3  22.8   0.0   4.4  29.8 333263
1903   97  17.9  34.3  22.3   0.1   4.7  32.1 333263
1903   98  20.0  34.3  22.8   0.0   5.1  33.2 333263
1903   99  20.0  32.3  22.8   0.0   4.7  25.2 333263
1903  100  19.0  30.8  20.8   1.5   4.7  22.9 333263
1903  101  17.9  30.3  19.8   0.0   4.6  20.6 333263
1903  102  19.0  29.8  19.3   0.0   4.8  21.8 333263
1903  103  19.0  29.3  18.3   0.0   5.4  18.3 333263
1903  104  20.0  29.3  12.8   0.0   5.4  13.7 333263
1903  105  20.0  29.3  12.3   0.0   5.1  13.7 333263
1903  106  20.0  29.8  14.3   0.0   5.2  17.2 333263
1903  107  20.0  31.3  17.3   0.0   4.9  20.6 333263
1903  108  20.0  30.8  18.3   0.0   4.8  21.8 333263
1903  109  20.0  30.8  18.3   0.0   4.4  22.9 333263
1903  110  17.9  30.8  18.8   4.8   4.3  24.0 333263
1903  111  17.9  30.8  21.3   3.5   3.4  25.2 333263
1903  112  13.7  28.8  20.8   0.6   3.9  24.0 333263
1903  113  15.8  30.3  19.3   0.1   4.2  25.2 333263
1903  114  16.9  29.8  18.8   0.1   3.9  22.9 333263
1903  115  19.0  30.3  19.3   0.2   3.1  27.5 333263
1903  116  17.9  27.3  20.8   1.0   4.8  28.5 333263
1903  117  16.9  27.8  16.8   0.6   4.3  13.7 333263
1903  118  17.9  27.3  12.8   0.0   4.0  17.2 333263
1903  119  17.9  28.8  15.3   0.0   4.6  21.8 333263
1903  120  17.9  30.3  17.8   0.0   3.5  20.6 333263
1903  121  14.5  28.8  18.1   0.0   2.1  19.9 333263
1903  122   8.3  26.3  20.1   0.0   3.1  21.0 333263
1903  123  13.5  26.8  19.6   3.0   2.1  21.0 333263
1903  124  10.4  23.8  19.6   9.4   2.0  21.0 333263
1903  125  10.4  24.3  20.6  19.7   2.6  23.4 333263
1903  126  12.5  25.8  22.1  75.5   2.6  23.4 333263
1903  127  13.5  25.8  22.1  64.8   3.0  24.5 333263
1903  128  14.5  27.3  21.6   3.7   2.3  24.5 333263
1903  129  12.5  27.3  21.1   5.8   3.1  28.0 333263
1903  130  13.5  27.8  20.1  11.6   3.0  21.0 333263
1903  131  12.5  27.3  17.6   0.0   3.8  18.7 333263
1903  132  16.6  24.8  14.1   0.0   3.9  12.9 333263
1903  133  16.6  25.8  12.6   0.0   4.0  11.7 333263
1903  134  17.7  27.3  12.1   0.0   3.3  14.0 333263
1903  135  14.5  26.3  14.1   0.0   2.9  16.4 333263
1903  136  12.5  26.8  16.6   0.7   3.1  18.7 333263
1903  137  14.5  27.3  16.1   0.0   3.0  21.0 333263
1903  138  12.5  27.3  16.6   3.3   3.0  18.7 333263
1903  139  13.5  27.8  17.6   0.6   2.9  21.0 333263
1903  140  12.5  28.3  17.1   1.2   2.1  22.2 333263
1903  141   8.3  27.3  21.1   3.6   3.3  23.4 333263
1903  142  15.6  25.8  17.6   1.0   3.5  19.9 333263
1903  143  15.6  25.3  12.6   0.0   3.4  12.9 333263
1903  144  15.6  24.3  13.1   0.0   3.5  12.9 333263
1903  145  15.6  24.3  11.6   0.0   3.4  11.7 333263
1903  146  15.6  23.3  11.6   0.0   3.7  11.7 333263
1903  147  16.6  23.8  13.6   0.0   3.3  10.5 333263
1903  148  14.5  24.3  10.1   0.0   3.6  11.7 333263
1903  149  15.6  24.8  10.1   0.0   2.4  10.5 333263
1903  150   9.4  23.8  13.1  11.5   2.8  12.9 333263
1903  151  15.6  22.3  16.1  92.3   2.2  19.9 333263
1903  152  12.2  21.9  15.3   0.0   2.6  18.8 333263
1903  153  13.2  22.4  13.3   0.0   2.8  15.3 333263
1903  154  14.2  23.9  15.3   0.0   2.9  16.4 333263
1903  155  14.2  23.4  12.8   0.0   2.8  14.1 333263
1903  156  14.2  23.9  13.3   0.0   2.7  15.3 333263
1903  157  13.2  23.9  10.8   0.0   2.8  15.3 333263
1903  158  13.2  25.4  13.3   0.0   2.6  15.3 333263
1903  159  12.2  22.9  12.8   0.0   3.0  12.9 333263
1903  160  14.2  22.9  10.8   0.0   2.8  12.9 333263
1903  161  13.2  23.4  10.3   0.0   3.0  11.7 333263
1903  162  13.2  24.4   8.3   0.0   3.1  10.6 333263
1903  163  14.2  24.9  12.8   0.0   2.7  14.1 333263
1903  164  13.2  23.9  10.8   0.0   3.0  14.1 333263
1903  165  14.2  23.4   9.8   0.0   3.1  12.9 333263
1903  166  14.2  23.4   7.3   0.0   3.2  10.6 333263
1903  167  14.2  26.4   9.3   0.0   3.1  12.9 333263
1903  168  14.2  23.9  11.3   0.0   2.7  11.7 333263
1903  169  12.2  22.9   7.3   0.0   2.6  10.6 333263
1903  170  13.2  23.9  12.3   0.0   3.0  16.4 333263
1903  171  14.2  22.9  10.8   0.0   2.7  10.6 333263
1903  172  14.2  21.9   5.8   0.0   3.0  12.9 333263
1903  173  13.2  23.9   5.8   0.0   3.0   8.2 333263
1903  174  13.2  24.4   6.3   0.0   3.0  10.6 333263
1903  175  14.2  22.9   9.3   0.0   2.7  12.9 333263
1903  176  13.2  22.9   9.3   0.0   2.0  12.9 333263
1903  177   9.1  23.4  11.3   4.4   2.8  16.4 333263
1903  178  13.2  21.4   8.8   4.7   2.4  11.7 333263
1903  179  12.2  22.9  12.3  15.8   2.5  16.4 333263
1903  180  12.2  24.9  14.8   0.0   2.5  17.6 333263
1903  181  12.2  24.4  13.8   5.9   2.6  16.4 333263
1903  182  12.2  25.4  15.0   0.0   2.9  16.9 333263
1903  183  13.2  26.4  14.5   0.0   3.0  16.9 333263
1903  184  14.2  25.9  12.5   0.0   2.7  15.8 333263
1903  185  14.2  24.4  13.5   0.0   3.1  18.0 333263
1903  186  14.2  22.9   9.0   0.0   3.0  10.2 333263
1903  187  14.2  22.4   6.5   0.0   2.7  10.2 333263
1903  188  12.2  23.4   9.5   0.0   2.2  12.4 333263
1903  189  10.2  23.9  11.5   0.0   1.8  15.8 333263
1903  190   9.2  22.4  15.0   6.0   2.7  18.0 333263
1903  191  13.2  21.4  14.0   0.0   2.6  12.4 333263
1903  192  13.2  21.9  12.0   0.0   2.8  14.7 333263
1903  193  13.2  22.9  13.5   0.0   1.6  13.5 333263
1903  194   6.1  21.9  15.5  17.9   1.4  15.8 333263
1903  195   6.1  23.4  17.5  44.2   2.7  20.3 333263
1903  196  15.3  22.4  16.0   0.0   3.2  18.0 333263
1903  197  15.3  22.4  10.0   0.0   3.2  10.2 333263
1903  198  15.3  22.4   9.0   0.0   3.2  10.2 333263
1903  199  15.3  22.9   7.5   0.0   2.9  10.2 333263
1903  200  15.3  23.9  11.5   0.0   3.3  15.8 333263
1903  201  16.3  23.9  10.0   0.0   3.3  12.4 333263
1903  202  16.3  21.9  10.5   0.0   3.1  10.2 333263
1903  203  15.3  21.9   8.5   0.0   3.0  10.2 333263
1903  204  14.2  22.9  10.0   2.2   1.6  11.3 333263
1903  205   7.1  22.4  14.0  19.2   2.6  16.9 333263
1903  206  13.2  22.9  16.5   0.0   3.0  18.0 333263
1903  207  16.3  21.9  15.0   0.0   2.1  14.7 333263
1903  208   9.2  24.4  14.0   0.0   3.1  16.9 333263
1903  209  16.3  23.4  14.0   0.0   3.4  15.8 333263
1903  210  17.3  22.9  11.0   0.0   3.2  11.3 333263
1903  211  16.3  21.4  10.5   0.0   3.4  10.2 333263
1903  212  17.3  21.9  10.0   0.0   3.3  10.2 333263
1903  213  16.1  21.7   8.7   0.0   3.5  11.4 333263
1903  214  16.1  22.2   8.7   0.0   3.8  10.3 333263
1903  215  16.1  23.2  10.7   0.8   1.4  10.3 333263
1903  216   4.0  21.7  15.2   7.0   1.7  16.0 333263
1903  217   8.1  22.7  15.7   5.9   2.0  19.4 333263
1903  218   8.1  22.2  16.7   4.3   1.7  17.1 333263
1903  219  10.1  21.7  15.7  12.5   3.6  19.4 333263
1903  220  16.1  23.2  14.2   0.0   3.4  12.5 333263
1903  221  16.1  23.2  10.2   0.0   3.2  12.5 333263
1903  222  15.1  23.7  12.7   0.0   3.7  14.8 333263
1903  223  17.1  25.7  13.2   0.0   4.2  16.0 333263
1903  224  17.1  27.2  13.7   0.9   3.7  14.8 333263
1903  225  17.1  24.2  13.2   0.0   3.7  13.7 333263
1903  226  17.1  24.2  12.2   0.0   3.9  13.7 333263
1903  227  17.1  24.7  11.7   0.0   3.4  12.5 333263
1903  228  17.1  25.2  10.2   0.0   3.8  16.0 333263
1903  229  17.1  27.2  11.7   0.0   3.7  17.1 333263
1903  230  17.1  26.2  15.7   0.0   3.8  17.1 333263
1903  231  17.1  24.7  11.2   2.4   2.5  13.7 333263
1903  232  11.1  23.7  12.2   0.8   4.1  16.0 333263
1903  233  18.1  24.7   8.2   0.0   3.9  12.5 333263
1903  234  18.1  25.2   9.2   0.0   3.8  13.7 333263
1903  235  18.1  25.2   9.7   0.0   3.9  14.8 333263
1903  236  18.1  26.2  11.7   0.0   2.1  16.0 333263
1903  237  11.1  25.7  13.2   4.8   3.8  21.4 333263
1903  238  18.1  26.2  16.2   0.0   3.7  18.2 333263
1903  239  18.1  23.2  14.2   0.0   3.4  13.7 333263
1903  240  17.1  23.7  13.2   0.7   3.4  14.8 333263
1903  241  17.1  24.2  14.7   0.0   3.5  16.0 333263
1903  242  16.1  24.2  12.7   0.0   3.3  13.7 333263
1903  243  14.1  24.7  13.2   0.0   4.0  14.8 333263
1903  244  18.1  24.8  14.4   0.0   3.7  16.8 333263
1903  245  19.1  26.3  15.4   1.8   4.7  21.3 333263
1903  246  20.1  28.8  15.4   0.0   4.4  20.2 333263
1903  247  18.1  27.3  13.9   0.0   4.8  17.9 333263
1903  248  20.1  28.8  16.4   0.0   5.5  20.2 333263
1903  249  21.1  29.3  15.9   1.1   4.6  17.9 333263
1903  250  19.1  26.3  15.9   0.0   5.0  16.8 333263
1903  251  20.1  26.3   9.9   0.0   5.1  13.4 333263
1903  252  20.1  27.3  10.4   0.0   5.1  14.6 333263
1903  253  20.1  27.3  10.4   0.0   4.9  14.6 333263
1903  254  19.1  27.3  13.4   0.0   4.6  15.7 333263
1903  255  19.1  27.3  15.9   0.0   5.0  17.9 333263
1903  256  19.1  28.8  15.9   0.0   3.9  17.9 333263
1903  257  15.1  26.8  17.4  28.6   2.8  19.0 333263
1903  258  12.1  24.3  18.4   3.6   2.7  20.2 333263
1903  259  16.1  24.8  16.4   6.5   2.5  23.1 333263
1903  260  15.1  25.3  20.9  11.5   5.0  25.8 333263
1903  261  21.1  26.8  18.9   0.0   3.8  17.9 333263
1903  262  19.1  23.3  15.4   0.0   5.1  16.8 333263
1903  263  23.1  23.3  12.9   0.0   5.2  11.2 333263
1903  264  23.1  24.3   9.4   0.0   5.4  11.2 333263
1903  265  23.1  25.8   9.4   0.0   4.6  12.3 333263
1903  266  22.1  25.8  11.4   0.0   5.3  16.8 333263
1903  267  23.1  28.3  15.4   0.0   4.9  17.9 333263
1903  268  22.1  27.8  15.4   0.0   4.5  19.0 333263
1903  269  21.1  27.8  17.9   2.9   4.7  21.3 333263
1903  270  23.1  24.3  14.4   0.0   4.5  15.7 333263
1903  271  18.1  26.8  16.4   0.0   4.7  16.8 333263
1903  272  19.1  27.8  14.9   0.0   5.1  17.9 333263
1903  273  19.1  27.3  15.4   0.0   5.9  15.7 333263
1903  274  24.4  27.1  13.7   0.0   5.7  16.1 333263
1903  275  24.4  25.6  13.2   0.0   5.1  14.9 333263
1903  276  24.4  25.6  12.7   0.0   4.9  18.4 333263
1903  277  22.4  24.6  15.7   3.4   3.5  17.2 333263
1903  278  18.3  24.6  19.2  26.5   4.7  22.9 333263
1903  279  22.4  26.6  17.7   2.8   5.2  21.8 333263
1903  280  24.4  25.6  14.7   0.0   4.3  18.4 333263
1903  281  20.3  25.6  14.7   0.0   5.0  19.5 333263
1903  282  23.4  25.6  15.2   0.0   5.4  18.4 333263
1903  283  23.4  26.6  15.2   0.0   5.8  17.2 333263
1903  284  23.4  28.6  14.7   0.0   5.8  18.4 333263
1903  285  24.4  29.1  16.2   0.0   5.8  20.6 333263
1903  286  24.4  30.6  15.7   0.0   4.4  22.9 333263
1903  287  20.3  29.6  20.2   8.5   3.7  27.5 333263
1903  288  17.3  26.6  20.2   5.1   6.3  24.1 333263
1903  289  23.4  28.6  15.2   1.9   4.8  16.1 333263
1903  290  24.4  26.1  14.7   0.4   4.5  21.8 333263
1903  291  21.4  26.6  15.2   0.0   5.1  20.6 333263
1903  292  22.4  27.1  15.7   2.7   5.5  19.5 333263
1903  293  24.4  27.1  15.7   0.0   5.6  19.5 333263
1903  294  24.4  27.6  15.2   0.0   4.6  19.5 333263
1903  295  19.3  28.6  14.7   0.0   4.6  21.8 333263
1903  296  24.4  27.6  18.7  18.0   5.1  26.4 333263
1903  297  22.4  29.1  17.7   2.5   5.1  22.9 333263
1903  298  22.4  28.1  20.2   6.0   4.3  22.9 333263
1903  299  17.3  29.6  19.7   0.0   5.2  25.2 333263
1903  300  23.4  29.1  17.7   0.0   5.3  24.1 333263
1903  301  23.4  27.1  19.7   0.0   5.0  20.6 333263
1903  302  22.4  26.6  17.2   0.0   5.0  19.5 333263
1903  303  22.4  27.6  15.7   0.0   5.9  20.6 333263
1903  304  26.4  29.1  16.2   0.0   6.5  21.8 333263
1903  305  26.7  29.8  17.8   0.0   5.3  21.9 333263
1903  306  22.6  29.3  19.8   0.0   4.9  25.3 333263
1903  307  20.6  27.8  21.3   2.9   5.5  24.2 333263
1903  308  23.6  27.8  19.3   0.0   4.6  23.0 333263
1903  309  20.6  26.8  19.8   8.3   4.6  23.0 333263
1903  310  19.5  26.8  20.8   0.6   5.5  23.0 333263
1903  311  22.6  28.3  20.3   4.9   6.0  23.0 333263
1903  312  25.7  28.3  18.3   2.2   6.1  21.9 333263
1903  313  25.7  28.8  17.8   0.0   5.2  21.9 333263
1903  314  21.6  29.3  17.8   0.0   5.0  24.2 333263
1903  315  18.5  30.8  20.8  18.2   5.6  26.5 333263
1903  316  21.6  28.3  20.8   0.0   6.0  21.9 333263
1903  317  24.7  25.8  18.8   0.0   5.9  17.3 333263
1903  318  22.6  27.3  15.3   0.0   6.0  17.3 333263
1903  319  25.7  27.8  15.3   0.0   5.1  20.7 333263
1903  320  22.6  27.3  18.3  37.3   4.4  23.0 333263
1903  321  20.6  25.8  19.8   6.6   4.4  23.0 333263
1903  322  21.6  24.8  17.8   2.2   4.6  21.9 333263
1903  323  16.4  26.3  16.3   0.8   4.7  17.3 333263
1903  324  16.4  25.3  16.3   1.9   4.5  16.1 333263
1903  325  16.4  25.3  16.3   0.0   5.5  17.3 333263
1903  326  24.7  26.3  16.3   0.0   4.5  20.7 333263
1903  327  18.5  26.8  16.8   0.0   5.5  20.7 333263
1903  328  19.5  29.3  15.8   0.0   7.0  20.7 333263
1903  329  26.7  30.3  16.8   0.0   7.2  20.7 333263
1903  330  26.7  31.3  16.8   0.0   6.9  20.7 333263
1903  331  25.7  31.3  17.3   0.0   7.1  21.9 333263
1903  332  27.8  30.8  17.8   0.0   7.7  21.9 333263
1903  333  27.8  31.3  19.3   0.0   6.9  19.6 333263
1903  334  26.7  31.3  18.3   0.0   7.8  23.0 333263
1903  335  26.0  33.2  20.8   0.0   9.2  21.9 333263
1903  336  27.1  35.7  23.8   0.0   8.0  19.6 333263
1903  337  26.0  33.2  21.3   0.0   7.6  21.9 333263
1903  338  26.0  32.7  21.3   0.0   7.2  23.0 333263
1903  339  25.0  33.2  21.3   0.0   6.7  26.5 333263
1903  340  24.0  32.2  22.3  14.6   7.7  26.5 333263
1903  341  27.1  32.7  22.3   0.0   6.6  24.2 333263
1903  342  24.0  30.2  19.8   0.0   6.2  23.0 333263
1903  343  24.0  32.2  22.3  15.9   5.3  31.1 333263
1903  344  20.8  30.7  23.8   0.0   6.4  31.1 333263
1903  345  24.0  30.7  24.3   0.0   5.9  27.7 333263
1903  346  21.9  32.7  26.3   8.0   7.7  32.3 333263
1903  347  24.0  36.7  24.3   0.0   8.6  30.0 333263
1903  348  24.0  38.2  22.8   0.0   6.8  25.4 333263
1903  349  21.9  32.2  22.3   0.0   7.9  23.0 333263
1903  350  27.1  30.7  18.8   0.0   7.5  18.4 333263
1903  351  29.2  29.2  18.8   3.4   7.4  21.9 333263
1903  352  28.1  31.2  19.3   0.0   7.5  24.2 333263
1903  353  27.1  32.2  22.3   0.0   7.6  25.4 333263
1903  354  27.1  32.2  23.3   0.0   7.5  25.4 333263
1903  355  27.1  32.7  22.8   0.0   6.7  26.5 333263
1903  356  26.0  30.2  23.3   0.0   7.1  26.5 333263
1903  357  27.1  32.2  23.3   0.0   5.8  28.8 333263
1903  358  21.9  30.7  22.8  19.1   6.0  27.7 333263
1903  359  22.9  30.2  22.8   2.2   5.9  27.7 333263
1903  360  22.9  29.7  22.3   0.0   6.3  26.5 333263
1903  361  21.9  31.7  20.8   0.0   6.3  25.4 333263
1903  362  21.9  31.7  20.8   0.0   6.9  25.4 333263
1903  363  24.0  32.7  21.8   0.0   7.9  26.5 333263
1903  364  26.0  34.7  22.3   0.0   6.9  26.5 333263
1903  365  24.0  33.7  25.3   0.0   6.3  30.0 333263
1904    1  22.6  30.8  24.6   0.9   6.0  26.2 333263
1904    2  22.6  32.3  23.6  12.1   5.4  29.7 333263
1904    3  21.5  31.8  24.6   0.5   7.5  31.9 333263
1904    4  21.5  35.3  23.1   0.0   5.4  25.1 333263
1904    5  19.5  30.3  22.1   0.0   6.7  26.2 333263
1904    6  23.6  30.3  21.1   0.3   6.0  21.7 333263
1904    7  22.6  29.3  20.1   0.0   5.5  22.8 333263
1904    8  20.5  28.3  19.1   0.0   6.3  21.7 333263
1904    9  23.6  28.8  20.1   0.0   6.5  21.7 333263
1904   10  23.6  29.8  19.6   0.0   6.4  21.7 333263
1904   11  23.6  30.8  19.6   0.0   6.8  24.0 333263
1904   12  24.6  31.8  20.6   0.0   6.5  25.1 333263
1904   13  24.6  31.8  21.1   0.0   6.9  27.4 333263
1904   14  25.6  31.8  20.6   0.0   6.9  25.1 333263
1904   15  24.6  32.8  20.1   0.0   7.0  26.2 333263
1904   16  24.6  33.8  23.1   0.0   6.8  28.5 333263
1904   17  19.5  34.3  23.1   0.0   7.8  25.1 333263
1904   18  23.6  34.8  22.6   0.0   7.6  25.1 333263
1904   19  23.6  35.3  23.6   0.0   7.2  27.4 333263
1904   20  25.6  34.8  25.1   0.0   6.3  31.9 333263
1904   21  21.5  34.3  25.6   4.1   6.8  31.9 333263
1904   22  25.6  33.8  26.6   0.0   6.6  33.1 333263
1904   23  22.6  35.8  26.1   8.5   4.0  35.4 333263
1904   24  17.4  27.3  24.6  23.9   6.4  28.5 333263
1904   25  22.6  31.8  22.6   1.4   5.7  26.2 333263
1904   26  20.5  33.8  24.1  13.7   6.5  33.1 333263
1904   27  23.6  34.3  24.6   0.0   6.1  33.1 333263
1904   28  22.6  30.8  21.6   0.0   5.8  25.1 333263
1904   29  19.5  30.3  23.6   0.0   5.5  24.0 333263
1904   30  18.5  30.3  22.6   0.0   6.1  24.0 333263
1904   31  20.5  29.8  21.6   0.0   6.0  21.7 333263
1904   32  23.7  30.6  19.7   0.0   6.3  25.3 333263
1904   33  22.7  32.6  19.7   0.0   7.3  25.3 333263
1904   34  23.7  34.1  20.2   0.0   7.5  23.0 333263
1904   35  24.8  34.6  21.7   0.0   6.9  24.1 333263
1904   36  23.7  33.6  21.2   0.0   7.6  25.3 333263
1904   37  23.7  35.6  23.2   0.0   7.3  25.3 333263
1904   38  23.7  33.6  22.2   0.0   7.1  23.0 333263
1904   39  23.7  32.1  20.2   0.0   7.4  20.7 333263
1904   40  24.8  32.1  19.7   0.0   7.1  19.5 333263
1904   41  23.7  33.1  16.2   0.0   7.8  20.7 333263
1904   42  24.8  36.6  18.2   0.0   7.2  25.3 333263
1904   43  21.7  35.6  20.2   0.0   8.0  24.1 333263
1904   44  21.7  37.6  21.2   0.0   7.8  24.1 333263
1904   45  23.7  35.1  22.2   0.0   6.9  23.0 333263
1904   46  21.7  34.1  21.2   0.0   6.6  24.1 333263
1904   47  22.7  33.1  19.2   0.0   6.9  24.1 333263
1904   48  22.7  33.6  22.7   0.0   7.1  24.1 333263
1904   49  23.7  32.6  20.2   0.0   5.6  21.8 333263
1904   50  21.7  32.6  21.7   0.0   6.8  29.9 333263
1904   51  25.8  33.6  21.2   0.0   6.9  28.7 333263
1904   52  22.7  33.1  20.7   0.0   6.1  21.8 333263
1904   53  21.7  33.1  21.2   0.0   6.3  27.6 333263
1904   54  20.6  33.6  22.7   0.0   5.1  26.4 333263
1904   55  16.5  32.6  24.7   9.7   5.0  28.7 333263
1904   56  20.6  30.1  24.7   2.3   5.9  29.9 333263
1904   57  20.6  34.6  24.7   2.5   4.8  32.2 333263
1904   58  19.6  33.1  26.7   3.7   4.8  36.8 333263
1904   59  18.6  33.1  27.7   0.0   6.0  35.6 333263
1904   60  21.7  35.1  27.2   0.0   5.6  35.6 333263
1904   61  21.6  34.2  25.7   6.2   4.0  31.9 333263
1904   62  18.5  29.2  23.2   0.3   4.7  29.6 333263
1904   63  17.5  29.2  20.2   0.0   4.5  21.7 333263
1904   64  18.5  28.7  18.2   0.0   5.3  22.8 333263
1904   65  21.6  29.7  19.2   0.0   5.6  22.8 333263
1904   66  20.6  31.2  20.7   0.0   6.3  22.8 333263
1904   67  21.6  34.2  19.7   0.0   6.1  25.1 333263
1904   68  20.6  34.7  21.7   0.0   5.7  27.4 333263
1904   69  20.6  32.7  21.7   0.0   4.0  26.2 333263
1904   70  17.5  30.7  23.2   2.5   4.3  30.8 333263
1904   71  18.5  28.7  22.2   5.8   4.4  26.2 333263
1904   72  18.5  30.7  21.7  10.5   4.8  28.5 333263
1904   73  17.5  31.7  22.2   0.0   5.5  27.4 333263
1904   74  19.6  30.7  21.7   0.0   5.2  22.8 333263
1904   75  18.5  31.2  19.7   0.0   5.3  22.8 333263
1904   76  19.6  32.2  21.7   0.0   5.9  26.2 333263
1904   77  20.6  34.2  20.7   0.0   6.3  27.4 333263
1904   78  22.7  34.7  22.2   0.0   5.3  28.5 333263
1904   79  19.6  31.7  23.7   0.0   5.5  26.2 333263
1904   80  19.6  31.2  21.7   0.0   4.5  22.8 333263
1904   81  18.5  29.2  21.2   0.0   3.5  25.1 333263
1904   82  12.4  29.7  22.7   0.0   5.1  26.2 333263
1904   83  18.5  31.7  20.7   0.0   4.8  26.2 333263
1904   84  17.5  29.7  21.2   4.3   5.2  22.8 333263
1904   85  20.6  29.2  19.7   0.0   5.2  21.7 333263
1904   86  19.6  30.2  17.2   2.1   4.6  21.7 333263
1904   87  18.5  29.7  18.2  39.7   3.4  23.9 333263
1904   88  15.4  27.7  19.2   3.9   3.8  26.2 333263
1904   89  16.5  28.7  19.2  35.9   2.8  26.2 333263
1904   90  13.4  26.2  22.2  54.6   3.1  26.2 333263
1904   91  13.4  27.2  22.2   6.7   4.7  26.2 333263
1904   92  17.9  32.8  19.8   0.0   4.1  25.2 333263
1904   93  17.9  31.8  20.3   0.0   4.3  28.6 333263
1904   94  19.0  32.3  21.8  16.2   4.0  29.8 333263
1904   95  15.8  31.8  22.3   0.0   4.4  27.5 333263
1904   96  19.0  30.8  21.3   4.0   3.8  26.3 333263
1904   97  15.8  27.3  21.3   0.8   2.4  20.6 333263
1904   98  11.6  26.3  18.3   0.0   3.2  24.0 333263
1904   99  11.6  26.3  19.8   3.3   2.5  19.5 333263
1904  100  11.6  25.8  19.8   1.2   3.9  24.0 333263
1904  101  17.9  27.3  21.3   6.3   3.2  22.9 333263
1904  102  15.8  27.8  21.3   1.0   3.0  26.3 333263
1904  103  14.8  26.3  19.8   5.2   3.1  24.0 333263
1904  104  16.9  24.3  19.8  28.8   2.3  22.9 333263
1904  105  12.6  24.3  19.8  23.0   1.5  24.0 333263
1904  106   6.3  25.3  19.3   4.5   2.5  24.0 333263
1904  107  10.5  25.3  19.3   5.9   3.7  22.9 333263
1904  108  17.9  27.3  18.8   8.3   3.7  24.0 333263
1904  109  16.9  29.8  20.3   0.5   3.4  26.3 333263
1904  110  13.7  28.8  19.8   0.0   4.6  24.0 333263
1904  111  16.9  29.8  18.3   0.0   4.0  19.5 333263
1904  112  15.8  29.8  17.8   0.0   4.4  21.8 333263
1904  113  16.9  29.3  15.8   0.0   4.2  19.5 333263
1904  114  15.8  28.8  17.3   0.0   3.7  19.5 333263
1904  115  15.8  27.8  16.8   0.0   4.2  20.6 333263
1904  116  16.9  27.8  16.3   3.0   3.9  18.3 333263
1904  117  16.9  27.3  16.3   0.0   4.3  19.5 333263
1904  118  17.9  27.3  15.8   0.0   3.9  18.3 333263
1904  119  15.8  27.8  16.3   0.0   2.5  19.5 333263
1904  120   9.5  27.8  17.8   0.0   2.3  22.9 333263
1904  121   7.4  27.8  20.8   1.8   3.3  24.0 333263
1904  122  14.5  27.8  20.1   2.3   3.2  23.4 333263
1904  123  15.6  27.3  20.1   0.5   3.3  23.4 333263
1904  124  15.6  27.8  17.1   0.7   3.1  21.0 333263
1904  125  14.5  27.3  18.6   1.7   3.4  21.0 333263
1904  126  15.6  27.8  15.6   0.0   3.2  19.9 333263
1904  127  14.5  28.3  17.1   0.0   3.5  21.0 333263
1904  128  14.5  29.8  15.6   0.0   3.4  18.7 333263
1904  129  15.6  29.3  15.1   0.0   2.7  21.0 333263
1904  130  11.4  26.8  18.6   1.4   3.0  18.7 333263
1904  131  13.5  27.3  17.1   6.9   3.0  21.0 333263
1904  132  13.5  26.8  17.6   1.9   2.9  19.9 333263
1904  133  13.5  25.8  17.1   4.8   2.7  19.9 333263
1904  134  13.5  25.3  17.1  12.8   3.0  19.9 333263
1904  135  14.5  26.8  17.1  21.4   3.0  22.2 333263
1904  136  13.5  25.8  17.1   8.3   3.2  18.7 333263
1904  137  14.5  27.3  16.6   0.0   3.3  19.9 333263
1904  138  14.5  27.8  15.6   0.0   3.3  18.7 333263
1904  139  14.5  26.8  13.1   0.0   3.2  16.4 333263
1904  140  14.5  25.3  10.6   0.0   3.4  15.2 333263
1904  141  15.6  26.8  11.1   0.0   3.2  16.4 333263
1904  142  14.5  25.8  12.1   0.0   3.3  16.4 333263
1904  143  14.5  26.8  16.6   0.0   2.6  17.5 333263
1904  144  11.4  27.8  18.6   0.0   3.0  22.2 333263
1904  145  13.5  27.3  18.1   0.0   1.8  21.0 333263
1904  146   8.3  22.3  16.6   7.8   1.5  17.5 333263
1904  147   8.3  19.8  16.1  13.5   1.3  18.7 333263
1904  148   6.2  18.8  17.6   3.1   1.8  16.4 333263
1904  149   9.4  21.3  18.1   1.2   2.2  19.9 333263
1904  150  11.4  22.8  18.6   0.0   2.0  21.0 333263
1904  151   9.4  21.3  17.1   0.0   2.6  16.4 333263
1904  152  11.4  21.3  14.6   0.0   2.8  14.0 333263
1904  153  13.2  19.4  10.3   0.0   2.9  10.6 333263
1904  154  13.2  22.9  11.3   0.0   2.5  10.6 333263
1904  155  11.2  23.4  10.8   0.0   1.4  12.9 333263
1904  156   5.1  21.4  12.8   0.0   2.6  12.9 333263
1904  157  11.2  22.9  12.8   0.0   1.8  11.7 333263
1904  158   8.1  21.4  13.8   0.0   2.2  15.3 333263
1904  159  10.1  24.4  13.8   0.0   2.4  17.6 333263
1904  160  12.2  25.4  15.8   7.8   2.8  20.0 333263
1904  161  13.2  25.9  15.3   0.0   2.9  16.4 333263
1904  162  13.2  25.4  14.3   0.0   2.7  16.4 333263
1904  163  13.2  25.4  14.3   0.0   2.7  17.6 333263
1904  164  13.2  24.9  14.3   0.5   2.7  16.4 333263
1904  165  14.2  23.4  11.8   0.0   2.8  16.4 333263
1904  166  13.2  21.9   9.3   0.0   2.9   9.4 333263
1904  167  13.2  22.9   7.3   0.0   3.0  10.6 333263
1904  168  14.2  22.9   7.8   0.0   2.8  11.7 333263
1904  169  13.2  21.9   8.3   0.0   2.9  10.6 333263
1904  170  13.2  23.4   8.8   0.0   2.7  11.7 333263
1904  171  13.2  22.9   8.3   0.0   3.0  12.9 333263
1904  172  13.2  23.9   9.8   0.0   2.9  11.7 333263
1904  173  13.2  24.9  10.8   0.0   2.6  14.1 333263
1904  174  12.2  23.9  13.3   0.0   3.1  15.3 333263
1904  175  14.2  22.4   9.3   0.0   2.8  10.6 333263
1904  176  14.2  20.9   7.3   0.0   2.9  10.6 333263
1904  177  14.2  21.4   6.8   0.0   2.8  10.6 333263
1904  178  14.2  20.9   5.8   0.0   2.9  10.6 333263
1904  179  14.2  20.4   6.3   0.0   2.9   9.4 333263
1904  180  14.2  20.9   5.3   0.0   2.5   9.4 333263
1904  181  12.2  20.9   5.8   0.0   3.0  10.6 333263
1904  182  14.2  22.4   6.3   0.0   2.5  11.7 333263
1904  183  13.2  21.4   6.5   0.0   2.7  12.4 333263
1904  184  14.2  19.4   6.0   0.0   2.8  10.2 333263
1904  185  13.2  21.4   6.0   0.0   2.8  10.2 333263
1904  186  12.2  21.9  10.5   0.0   2.9  10.2 333263
1904  187  12.2  24.9  13.0   0.0   2.8  13.5 333263
1904  188  12.2  24.4  13.0   0.0   2.5  13.5 333263
1904  189  12.2  24.4  15.5   0.0   2.0  18.0 333263
1904  190  10.2  23.4  15.5   0.0   2.7  18.0 333263
1904  191  14.2  20.4  13.5   0.0   2.4  13.5 333263
1904  192  13.2  19.4  12.5   0.0   2.8  12.4 333263
1904  193  14.2  19.9  12.0   0.0   2.8  11.3 333263
1904  194  14.2  23.4  11.5   0.0   3.2  14.7 333263
1904  195  13.2  25.4  11.0   0.0   2.9  11.3 333263
1904  196  13.2  24.4  11.5   0.0   3.1  13.5 333263
1904  197  14.2  24.9  12.0   0.0   3.2  13.5 333263
1904  198  14.2  22.9   8.5   0.0   3.0   9.0 333263
1904  199  14.2  21.4   7.5   0.0   3.2   9.0 333263
1904  200  14.2  22.9   8.0   0.0   3.0   9.0 333263
1904  201  13.2  23.9   9.0   0.0   3.0  11.3 333263
1904  202  15.3  23.4  12.0   0.0   2.8  14.7 333263
1904  203  13.2  23.9  11.5   0.0   2.9  14.7 333263
1904  204  14.2  22.9  13.0   0.0   3.1  13.5 333263
1904  205  15.3  22.9  10.0   0.0   2.8  12.4 333263
1904  206  15.3  22.9  13.0   0.0   2.9  15.8 333263
1904  207  14.2  23.4  13.0   0.0   3.0  13.5 333263
1904  208  14.2  25.9  14.0   0.0   2.9  16.9 333263
1904  209  13.2  26.4  12.5   0.0   3.0  16.9 333263
1904  210  14.2  23.9  15.0  15.3   1.2  14.7 333263
1904  211   5.1  20.4  14.5   0.7   3.2  15.8 333263
1904  212  16.3  21.9  11.0   0.0   3.0  13.5 333263
1904  213  15.3  21.4   7.5   0.0   3.6  11.3 333263
1904  214  16.1  22.7   8.2   0.0   3.8  10.3 333263
1904  215  16.1  23.7   7.2   0.0   3.3  10.3 333263
1904  216  12.1  23.7   9.2   0.0   2.8  10.3 333263
1904  217  13.1  23.7  12.2   0.0   3.5  16.0 333263
1904  218  16.1  24.7  11.7   0.0   3.3  14.8 333263
1904  219  14.1  25.2  11.2   0.0   3.7  14.8 333263
1904  220  16.1  25.7  11.7   1.6   3.7  14.8 333263
1904  221  16.1  23.2  10.2   0.0   4.2  11.4 333263
1904  222  17.1  24.2   6.7   0.0   3.7   9.1 333263
1904  223  13.1  24.2   9.7   0.0   3.9  10.3 333263
1904  224  16.1  25.7  13.7   0.7   4.0  13.7 333263
1904  225  17.1  26.2  15.2   0.0   4.0  14.8 333263
1904  226  17.1  27.2  12.7   0.0   3.6  16.0 333263
1904  227  17.1  25.7  14.2   0.0   3.2  17.1 333263
1904  228  16.1  24.7  14.7   0.0   3.7  17.1 333263
1904  229  16.1  26.7  13.7   0.0   4.4  17.1 333263
1904  230  18.1  25.2   7.2   0.0   4.1  10.3 333263
1904  231  17.1  25.2   9.2   0.0   3.9  11.4 333263
1904  232  18.1  24.7   6.7   0.0   4.1  12.5 333263
1904  233  18.1  25.7   7.2   0.0   4.1  12.5 333263
1904  234  18.1  25.7   8.7   0.0   3.4  12.5 333263
1904  235  18.1  25.2  12.2   0.1   3.2  17.1 333263
1904  236  17.1  25.2  12.2   0.0   4.3  18.2 333263
1904  237  18.1  27.7  11.2   0.0   4.5  14.8 333263
1904  238  18.1  27.7   9.7   0.0   4.7  13.7 333263
1904  239  18.1  27.7  10.2   0.0   3.9  12.5 333263
1904  240  17.1  26.7  14.2   0.0   3.2  16.0 333263
1904  241  17.1  24.2  16.7   4.2   4.0  18.2 333263
1904  242  19.2  26.2  11.7   0.0   4.0  16.0 333263
1904  243  19.2  27.2  11.7   0.0   4.2  17.1 333263
1904  244  19.2  24.2  11.7   0.0   4.9  11.4 333263
1904  245  19.1  24.3   8.9   0.0   4.7  11.2 333263
1904  246  20.1  24.3   8.9   0.0   4.8  12.3 333263
1904  247  20.1  26.3   8.4   0.0   4.8  14.6 333263
1904  248  19.1  26.3  11.9   0.0   5.3  14.6 333263
1904  249  20.1  26.3  15.9   0.0   4.8  13.4 333263
1904  250  19.1  26.8   9.9   0.0   4.4  14.6 333263
1904  251  19.1  25.8  10.9   0.0   4.6  15.7 333263
1904  252  19.1  26.3  12.9   3.9   4.7  15.7 333263
1904  253  19.1  26.8  12.9   0.0   4.8  15.7 333263
1904  254  19.1  27.3  11.9   0.0   5.2  15.7 333263
1904  255  19.1  28.8  13.4   0.0   5.3  16.8 333263
1904  256  21.1  28.8  14.4   0.0   4.2  17.9 333263
1904  257  20.1  27.8  12.4   0.0   5.1  21.3 333263
1904  258  21.1  28.8  11.9   0.0   5.4  17.9 333263
1904  259  21.1  27.3  12.4   0.0   5.2  14.6 333263
1904  260  21.1  26.8  14.9   0.0   5.0  14.6 333263
1904  261  22.1  27.3  12.9   0.0   4.9  16.8 333263
1904  262  21.1  27.3  12.9   0.0   5.9  16.8 333263
1904  263  22.1  30.3  15.4   0.0   5.0  17.9 333263
1904  264  21.1  28.3  17.9   0.0   6.2  19.0 333263
1904  265  21.1  28.3  11.9   0.0   5.8  11.2 333263
1904  266  21.1  28.8  12.4   0.0   5.6  14.6 333263
1904  267  23.1  30.3  13.9   0.0   5.2  20.2 333263
1904  268  21.1  29.8  20.4   0.3   5.9  21.3 333263
1904  269  22.1  31.8  17.9   0.0   5.5  21.3 333263
1904  270  21.1  30.8  18.4   8.7   3.4  21.3 333263
1904  271  19.1  26.3  20.9   6.5   4.1  24.6 333263
1904  272  18.1  27.8  18.9   0.0   5.4  21.3 333263
1904  273  21.1  27.8  14.4   0.0   4.4  15.7 333263
1904  274  20.1  24.8  13.4   0.0   3.6  15.7 333263
1904  275  14.2  25.6  14.7   0.0   4.8  18.4 333263
1904  276  22.4  26.1  15.2   0.0   3.4  20.6 333263
1904  277  13.2  24.1  16.2   0.0   4.9  17.2 333263
1904  278  20.3  24.1  17.7   0.0   4.7  16.1 333263
1904  279  19.3  27.1  16.2   1.9   5.6  19.5 333263
1904  280  20.3  29.6  18.2   0.0   5.4  19.5 333263
1904  281  22.4  28.1  15.2   0.0   4.9  19.5 333263
1904  282  23.4  28.6  15.2   0.0   4.6  24.1 333263
1904  283  18.3  28.1  16.7   0.0   4.5  20.6 333263
1904  284  23.4  28.6  17.7   0.0   4.8  27.2 333263
1904  285  19.3  27.6  19.2   0.0   3.4  20.6 333263
1904  286  17.3  24.6  20.2   1.7   4.1  22.9 333263
1904  287  18.3  26.1  19.7   6.6   4.5  21.8 333263
1904  288  20.3  27.6  20.7   1.0   4.1  24.1 333263
1904  289  15.3  29.1  19.2   0.0   5.1  24.1 333263
1904  290  21.4  30.6  18.7   0.0   5.5  26.4 333263
1904  291  21.4  31.6  19.2   0.0   6.2  25.2 333263
1904  292  25.4  33.1  21.2   0.0   5.1  28.7 333263
1904  293  19.3  32.6  20.7   0.0   4.7  28.7 333263
1904  294  22.4  30.6  22.2   0.7   5.5  31.0 333263
1904  295  22.4  30.6  21.2   0.0   5.4  25.2 333263
1904  296  18.3  30.1  19.7   8.7   6.1  20.6 333263
1904  297  23.4  29.1  15.2   0.0   5.3  18.4 333263
1904  298  20.3  28.6  16.7   0.0   4.5  19.5 333263
1904  299  16.3  28.1  16.7   0.0   5.4  19.5 333263
1904  300  24.4  27.1  15.2   0.0   7.1  20.6 333263
1904  301  25.4  32.6  17.2   0.0   7.6  20.6 333263
1904  302  24.4  34.1  19.2   1.7   7.7  20.6 333263
1904  303  23.4  34.1  19.2   0.0   6.3  19.5 333263
1904  304  23.4  31.6  19.7   0.0   6.0  22.9 333263
1904  305  22.4  31.1  20.2   0.0   6.7  22.9 333263
1904  306  25.7  32.3  19.3   0.0   6.6  25.3 333263
1904  307  23.6  32.8  21.3   0.0   6.8  26.5 333263
1904  308  21.6  33.3  21.8   0.0   6.0  24.2 333263
1904  309  17.5  31.8  19.8   0.0   6.1  21.9 333263
1904  310  20.6  31.3  15.3   0.0   7.0  21.9 333263
1904  311  23.6  32.8  17.3   0.0   7.1  23.0 333263
1904  312  26.7  32.3  17.8   0.0   6.9  24.2 333263
1904  313  25.7  31.8  18.3   0.0   6.8  23.0 333263
1904  314  24.7  31.3  20.3   0.0   6.6  23.0 333263
1904  315  25.7  30.8  18.3   0.0   6.8  23.0 333263
1904  316  26.7  31.3  19.3   0.0   7.3  24.2 333263
1904  317  25.7  33.3  19.8   0.0   7.3  24.2 333263
1904  318  24.7  33.3  20.3   0.0   6.0  24.2 333263
1904  319  24.7  31.3  21.3   0.0   6.9  27.6 333263
1904  320  24.7  32.8  20.3   0.0   7.4  25.3 333263
1904  321  28.8  32.8  20.3   0.0   7.3  26.5 333263
1904  322  26.7  32.8  19.8   0.0   8.6  24.2 333263
1904  323  26.7  35.8  21.3   0.0   9.9  24.2 333263
1904  324  26.7  37.3  19.8   0.0   6.6  20.7 333263
1904  325  24.7  30.3  20.3   0.0   7.0  21.9 333263
1904  326  25.7  33.3  20.3   0.0   6.9  26.5 333263
1904  327  24.7  34.8  21.8   8.7   8.3  29.9 333263
1904  328  25.7  35.3  23.3   0.0   9.4  25.3 333263
1904  329  26.7  36.3  19.3   0.0   7.1  20.7 333263
1904  330  26.7  32.8  20.3   0.0   7.0  26.5 333263
1904  331  26.7  33.3  21.3   0.0   6.8  27.6 333263
1904  332  25.7  32.3  21.8  20.4   7.1  26.5 333263
1904  333  25.7  33.8  21.8   0.0   7.5  27.6 333263
1904  334  25.7  34.3  21.8   5.9   7.2  26.5 333263
1904  335  25.7  32.3  21.8   0.0   5.9  24.2 333263
1904  336  21.9  29.7  21.3   0.0   6.1  24.2 333263
1904  337  20.8  30.7  20.8   0.0   7.0  23.0 333263
1904  338  24.0  32.7  20.3   0.0   7.4  25.4 333263
1904  339  25.0  33.2  20.3   9.9   7.3  24.2 333263
1904  340  25.0  32.7  21.3   0.0   8.3  24.2 333263
1904  341  27.1  34.7  23.3   0.0   8.2  24.2 333263
1904  342  27.1  34.7  22.8   0.0   8.4  25.4 333263
1904  343  28.1  34.2  21.3   0.0   8.5  23.0 333263
1904  344  28.1  33.7  22.3   0.0   6.8  21.9 333263
1904  345  25.0  31.7  22.8   0.0   6.9  26.5 333263
1904  346  25.0  32.2  22.3   0.0   6.8  26.5 333263
1904  347  26.0  30.2  22.8   0.0   2.8  25.4 333263
1904  348  10.4  27.7  21.8   0.0   5.4  27.7 333263
1904  349  18.7  30.2  18.8   0.0   7.2  25.4 333263
1904  350  27.1  31.7  20.8   0.0   6.5  26.5 333263
1904  351  25.0  32.7  20.8   0.0   6.1  31.1 333263
1904  352  21.9  31.2  22.3   0.0   5.9  25.4 333263
1904  353  25.0  28.2  23.3  32.5   5.2  28.8 333263
1904  354  18.7  31.7  22.3   1.1   6.5  28.8 333263
1904  355  22.9  32.7  22.3  14.4   7.2  28.8 333263
1904  356  25.0  33.7  21.3   0.3   7.2  27.7 333263
1904  357  25.0  33.2  21.3   0.0   6.2  26.5 333263
1904  358  21.9  32.2  22.3   1.1   7.1  27.7 333263
1904  359  27.1  31.7  21.3   0.0   6.6  27.7 333263
1904  360  24.0  32.2  19.8   0.0   7.1  26.5 333263
1904  361  24.0  32.7  22.8   0.0   8.1  25.4 333263
1904  362  25.0  37.2  23.8   0.0   6.7  28.8 333263
1904  363  24.0  32.2  23.3   0.0   7.4  27.7 333263
1904  364  25.0  36.2  24.8   0.0   7.1  32.3 333263
1904  365  25.0  34.7  23.8   0.0   8.1  31.1 333263
1904  366  27.1  36.2  22.3   0.0   8.3  30.0 333263
1905    1  23.6  37.8  23.1   0.0   9.9  29.7 333263
1905    2  24.6  40.3  25.6   0.0   8.2  28.5 333263
1905    3  25.6  39.3  24.1   0.0   9.3  36.5 333263
1905    4  25.6  39.8  25.6   0.0   7.6  31.9 333263
1905    5  24.6  36.8  25.1   0.0   6.6  33.1 333263
1905    6  22.6  34.8  22.6   0.0   7.5  30.8 333263
1905    7  24.6  33.3  24.1   0.0   7.4  25.1 333263
1905    8  22.6  31.8  21.6   0.0   6.0  19.4 333263
1905    9  21.5  31.8  22.1   0.0   5.9  27.4 333263
1905   10  21.5  31.3  21.1   1.4   5.7  26.2 333263
1905   11  18.5  32.3  21.6   2.1   4.6  26.2 333263
1905   12  14.4  31.3  22.6   0.8   4.5  27.4 333263
1905   13  15.4  30.8  22.6   0.0   4.0  28.5 333263
1905   14  15.4  29.8  23.1   0.5   4.0  29.7 333263
1905   15  19.5  26.8  22.1  88.1   3.3  29.7 333263
1905   16  15.4  28.3  23.1   5.1   2.9  31.9 333263
1905   17  13.3  27.8  24.6  43.4   4.8  31.9 333263
1905   18  22.6  30.3  23.6  38.3   5.6  34.2 333263
1905   19  22.6  31.8  24.1  16.7   6.2  30.8 333263
1905   20  25.6  32.3  24.1   2.7   6.3  31.9 333263
1905   21  25.6  31.8  24.1   4.9   6.6  30.8 333263
1905   22  23.6  31.8  23.1   0.1   7.0  25.1 333263
1905   23  27.7  32.3  22.1   0.0   5.4  28.5 333263
1905   24  24.6  29.3  22.1   0.0   6.0  29.7 333263
1905   25  23.6  29.3  19.6   0.0   6.6  24.0 333263
1905   26  24.6  30.8  20.1   0.0   6.1  24.0 333263
1905   27  22.6  30.8  21.6   0.0   4.5  25.1 333263
1905   28  15.4  29.3  23.1   0.0   6.0  25.1 333263
1905   29  19.5  32.3  22.1   0.0   6.9  26.2 333263
1905   30  26.7  31.3  22.6   0.0   7.1  27.4 333263
1905   31  26.7  31.3  22.6   0.0   4.7  25.1 333263
1905   32  20.6  32.6  21.7   0.0   6.5  34.5 333263
1905   33  24.8  33.6  22.7   0.0   6.3  29.9 333263
1905   34  22.7  33.6  23.7   0.0   6.0  28.7 333263
1905   35  20.6  34.1  21.7   0.0   7.5  28.7 333263
1905   36  22.7  36.6  24.2   0.0   7.8  27.6 333263
1905   37  23.7  38.1  23.7   0.0   5.1  31.0 333263
1905   38  16.5  34.1  23.7   0.0   6.0  31.0 333263
1905   39  20.6  32.6  23.2   0.0   6.7  26.4 333263
1905   40  25.8  32.1  21.2   0.0   5.8  26.4 333263
1905   41  22.7  30.1  19.7   0.0   5.5  24.1 333263
1905   42  20.6  31.1  20.7   0.0   6.4  26.4 333263
1905   43  20.6  33.6  21.7   0.0   4.8  25.3 333263
1905   44  16.5  32.6  21.7  27.4   5.2  28.7 333263
1905   45  20.6  31.1  21.7   5.1   6.7  28.7 333263
1905   46  25.8  31.6  21.7   5.8   5.8  25.3 333263
1905   47  22.7  32.6  22.2   9.4   5.4  29.9 333263
1905   48  22.7  31.6  23.2   6.7   6.6  32.2 333263
1905   49  28.9  31.6  22.2   0.0   5.1  31.0 333263
1905   50  19.6  31.1  22.2   0.0   6.4  27.6 333263
1905   51  24.8  33.1  21.2   0.0   6.1  29.9 333263
1905   52  23.7  34.1  22.7   0.0   6.6  32.2 333263
1905   53  25.8  33.1  23.2   0.0   7.0  29.9 333263
1905   54  24.8  33.6  23.7   0.0   6.8  26.4 333263
1905   55  21.7  35.1  23.7   0.0   7.1  27.6 333263
1905   56  22.7  33.6  25.2   1.8   5.7  24.1 333263
1905   57  20.6  32.1  23.7   0.0   4.4  27.6 333263
1905   58  17.5  30.1  22.2   0.0   5.5  28.7 333263
1905   59  18.6  30.6  21.2   0.0   6.4  23.0 333263
1905   60  22.7  33.2  21.7   0.0   6.4  23.9 333263
1905   61  23.7  33.2  21.7   0.0   3.5  25.1 333263
1905   62  12.4  30.2  22.7   0.0   6.4  27.4 333263
1905   63  23.7  32.2  20.2   0.0   6.4  23.9 333263
1905   64  20.6  33.7  20.2   0.0   5.4  21.7 333263
1905   65  20.6  33.2  22.2   0.0   5.8  28.5 333263
1905   66  21.6  33.2  21.2   0.0   6.4  27.4 333263
1905   67  23.7  32.7  21.2   0.0   5.8  23.9 333263
1905   68  21.6  32.7  20.7   0.0   6.2  25.1 333263
1905   69  23.7  32.7  22.2   0.0   5.7  26.2 333263
1905   70  25.7  33.2  20.7   0.0   6.2  31.9 333263
1905   71  19.6  34.7  23.2   0.0   5.7  25.1 333263
1905   72  21.6  32.7  24.2   0.0   5.2  28.5 333263
1905   73  20.6  32.2  21.7   0.0   5.6  28.5 333263
1905   74  21.6  33.2  22.2   0.0   5.4  28.5 333263
1905   75  19.6  32.7  23.7   0.0   5.3  27.4 333263
1905   76  21.6  32.7  22.2   0.0   6.0  29.6 333263
1905   77  21.6  32.7  21.7   0.0   5.2  25.1 333263
1905   78  19.6  30.7  21.7   3.0   5.5  23.9 333263
1905   79  21.6  31.2  20.7  15.1   5.4  25.1 333263
1905   80  20.6  31.2  22.2   0.0   5.5  25.1 333263
1905   81  20.6  32.2  20.7   0.0   5.5  25.1 333263
1905   82  19.6  32.2  22.2   0.0   5.3  25.1 333263
1905   83  19.6  32.7  22.7   0.0   5.8  27.4 333263
1905   84  20.6  33.2  21.7   2.7   5.4  26.2 333263
1905   85  18.5  33.2  23.7   0.7   5.8  27.4 333263
1905   86  19.6  34.2  24.2   1.2   4.5  28.5 333263
1905   87  18.5  31.7  24.7   0.0   3.9  30.8 333263
1905   88  15.4  30.2  23.7  25.3   3.0  28.5 333263
1905   89  10.3  30.7  23.2  24.2   5.1  29.6 333263
1905   90  19.6  32.2  22.7   0.0   4.4  29.6 333263
1905   91  17.9  31.8  20.3   2.5   4.6  25.2 333263
1905   92  19.0  31.3  21.3   5.0   3.0  25.2 333263
1905   93  15.8  29.3  23.3  21.7   3.2  30.9 333263
1905   94  15.8  29.3  23.3   6.7   2.7  29.8 333263
1905   95  13.7  28.8  22.3   4.2   2.2  29.8 333263
1905   96  10.5  28.3  23.8   5.8   3.6  29.8 333263
1905   97  17.9  28.8  22.8   0.5   4.2  28.6 333263
1905   98  19.0  31.3  20.8   0.2   4.3  28.6 333263
1905   99  19.0  30.3  19.8   0.0   3.2  25.2 333263
1905  100  17.9  29.3  21.8   0.0   3.0  30.9 333263
1905  101  11.6  29.8  21.8   1.2   3.4  26.3 333263
1905  102  14.8  28.8  23.3   0.0   1.6  26.3 333263
1905  103   7.4  27.8  22.3   0.8   3.7  28.6 333263
1905  104  15.8  29.3  21.3   0.0   4.4  26.3 333263
1905  105  20.0  30.3  19.3   0.0   3.9  25.2 333263
1905  106  16.9  29.3  19.8   0.0   3.6  24.0 333263
1905  107  19.0  29.3  19.3   0.0   4.3  29.0 333263
1905  108  17.9  28.3  18.8   0.0   4.5  20.6 333263
1905  109  17.9  29.3  18.8   0.0   4.1  20.6 333263
1905  110  17.9  28.3  17.8   0.0   4.3  20.6 333263
1905  111  16.9  29.3  18.3   0.0   4.3  20.6 333263
1905  112  19.0  28.8  17.8   0.0   3.7  21.8 333263
1905  113  16.9  27.3  17.8   0.0   3.9  21.8 333263
1905  114  15.8  29.3  19.3   0.7   3.7  22.9 333263
1905  115  15.8  28.8  18.8   5.8   3.0  22.9 333263
1905  116  14.8  26.8  19.8   0.0   3.5  24.0 333263
1905  117  15.8  27.8  19.8   8.3   3.9  24.0 333263
1905  118  15.8  28.8  16.3   0.0   3.6  20.6 333263
1905  119  13.7  27.3  18.3   0.0   3.4  19.5 333263
1905  120  14.8  26.3  18.3   0.0   2.8  20.6 333263
1905  121  12.5  27.3  19.6   0.0   1.8  22.2 333263
1905  122   8.3  25.8  22.1  10.7   2.7  24.5 333263
1905  123  12.5  27.3  22.1   0.0   3.2  24.5 333263
1905  124  15.6  27.8  21.1   0.0   3.4  24.5 333263
1905  125  15.6  29.8  20.1   0.0   3.7  24.5 333263
1905  126  17.7  28.3  18.1   0.0   3.6  22.2 333263
1905  127  14.5  29.8  17.1   0.0   4.4  18.7 333263
1905  128  18.7  30.3  16.1   0.0   3.7  18.7 333263
1905  129  17.7  27.3  17.6   0.0   3.5  18.7 333263
1905  130  16.6  24.8  14.1   0.0   3.4  15.2 333263
1905  131  15.6  23.8  12.1   0.0   3.4  12.9 333263
1905  132  15.6  24.8  11.6   0.0   3.0  14.0 333263
1905  133  13.5  25.3  14.6   8.8   3.3  17.5 333263
1905  134  14.5  25.8  15.6   2.3   3.2  15.2 333263
1905  135  13.5  26.3  17.1   2.3   3.0  16.4 333263
1905  136  14.5  26.3  17.1   0.0   2.8  21.0 333263
1905  137  12.5  26.8  17.1   0.0   3.3  19.9 333263
1905  138  15.6  26.3  17.1   2.3   3.0  18.7 333263
1905  139  14.5  27.3  17.6   0.0   3.2  22.2 333263
1905  140  13.5  27.8  15.6   0.0   3.1  18.7 333263
1905  141  12.5  26.8  17.1   0.9   2.8  16.4 333263
1905  142  12.5  24.8  15.1   0.0   2.9  17.5 333263
1905  143  13.5  24.3  14.6   0.0   2.5  16.4 333263
1905  144  10.4  24.8  15.1   0.0   3.1  15.2 333263
1905  145  14.5  25.8  15.6   0.0   3.1  18.7 333263
1905  146  13.5  27.8  13.6   0.0   2.6  18.7 333263
1905  147  13.5  25.3  16.6   0.0   2.5  21.0 333263
1905  148  12.5  25.3  18.1   0.0   2.9  21.0 333263
1905  149  13.5  27.3  17.6   2.6   2.6  22.2 333263
1905  150  13.5  23.3  17.1   0.0   3.2  18.7 333263
1905  151  15.6  22.8  13.1   0.0   3.1  14.0 333263
1905  152  15.2  21.9  11.3   0.0   2.8  14.1 333263
1905  153  14.2  21.9  10.8   0.0   2.7  12.9 333263
1905  154  15.2  22.4  12.3   0.0   2.6  17.6 333263
1905  155  12.2  23.4  11.8   0.0   3.0  14.1 333263
1905  156  13.2  26.9  11.8   0.0   2.5  15.3 333263
1905  157  12.2  25.4  12.3   0.0   2.8  17.6 333263
1905  158  14.2  24.4  12.8   0.0   2.8  16.4 333263
1905  159  13.2  23.4   9.8   0.0   3.1  11.7 333263
1905  160  14.2  25.4   8.8   0.0   2.9  12.9 333263
1905  161  12.2  26.4  10.3   0.0   3.0  14.1 333263
1905  162  13.2  26.9  12.8   0.0   2.9  16.4 333263
1905  163  13.2  26.4  12.3   0.0   2.6  16.4 333263
1905  164  12.2  24.9  13.3   0.0   2.2  16.4 333263
1905  165  11.2  18.9  11.3   0.0   2.9  12.9 333263
1905  166  15.2  19.9   5.8   0.0   2.7  10.6 333263
1905  167  14.2  22.4   5.8   0.0   2.7  14.1 333263
1905  168  13.2  21.4   8.8   0.0   2.7  10.6 333263
1905  169  12.2  23.4   9.3   0.0   2.6  11.7 333263
1905  170  11.2  24.9  13.3   0.0   1.9  14.1 333263
1905  171   9.1  21.9  15.3   0.3   2.1  16.4 333263
1905  172  10.1  25.4  15.8   1.0   2.4  20.0 333263
1905  173  11.2  26.4  17.8   2.9   2.4  20.0 333263
1905  174  12.2  23.9  16.8   0.0   2.9  18.8 333263
1905  175  14.2  22.4   8.3   0.0   2.8  10.6 333263
1905  176  13.2  23.9   9.8   0.0   2.6  12.9 333263
1905  177  13.2  24.4  11.8   0.0   2.5  16.4 333263
1905  178  12.2  23.9  12.8   0.8   2.1  16.4 333263
1905  179  12.2  20.9  14.3   0.0   2.6  18.8 333263
1905  180  13.2  22.9  14.3   0.0   2.9  16.4 333263
1905  181  14.2  24.9  13.3   0.0   2.3  15.3 333263
1905  182  12.2  22.9  12.5   5.3   2.6  15.8 333263
1905  183  13.2  24.4  13.0   0.0   3.1  16.9 333263
1905  184  15.3  21.9  11.5   0.0   2.9  11.3 333263
1905  185  13.2  21.4   6.0   0.0   3.0   9.0 333263
1905  186  15.3  19.4   6.0   0.0   3.4   9.0 333263
1905  187  16.3  21.4   5.5   0.0   3.2   7.9 333263
1905  188  15.3  22.4   6.0   0.0   3.0   9.0 333263
1905  189  14.2  23.4   7.5   0.0   2.8  11.3 333263
1905  190  13.2  23.9  11.0   0.0   2.6  13.5 333263
1905  191  13.2  23.4  11.5   0.0   3.1  15.8 333263
1905  192  14.2  22.4   9.0   0.0   3.2  10.2 333263
1905  193  16.3  21.4   7.5   0.0   3.1  10.2 333263
1905  194  15.3  22.4   6.5   0.0   3.0  10.2 333263
1905  195  13.2  22.4   6.0   0.0   3.3   9.0 333263
1905  196  15.3  23.4   6.5   0.0   3.0  10.2 333263
1905  197  13.2  24.4   9.5   0.0   3.2  12.4 333263
1905  198  15.3  25.4   9.0   0.0   3.6  13.5 333263
1905  199  15.3  25.4   8.0   0.0   3.6  10.2 333263
1905  200  16.3  24.9   8.0   0.0   3.6  11.3 333263
1905  201  16.3  25.4  10.0   0.0   3.3  12.4 333263
1905  202  15.3  25.4  11.0   0.0   3.0  13.5 333263
1905  203  13.2  25.9  12.5   1.3   2.9  14.7 333263
1905  204  14.2  22.9  12.5   0.0   3.4  13.5 333263
1905  205  17.3  21.9   9.0   0.0   3.4  10.2 333263
1905  206  17.3  22.4   5.5   0.0   3.4  10.2 333263
1905  207  17.3  22.9   6.5   0.0   3.2  11.3 333263
1905  208  17.3  21.4   6.0   0.0   3.2  11.3 333263
1905  209  17.3  22.4   8.5   0.0   3.4  12.4 333263
1905  210  18.3  21.4   5.5   0.0   3.1  10.2 333263
1905  211  16.3  19.9   6.5   0.0   3.0   9.0 333263
1905  212  15.3  18.4   7.0   0.0   3.8   7.9 333263
1905  213  18.1  21.7   8.7   0.0   3.6   9.1 333263
1905  214  18.1  24.2   8.2   0.0   4.4  13.7 333263
1905  215  17.1  25.7  10.7   0.0   3.8  10.3 333263
1905  216  15.1  26.2   9.7   0.0   3.6  13.7 333263
1905  217  17.1  26.2  10.7   0.0   3.4  17.1 333263
1905  218  16.1  27.7  12.2   0.0   3.4  19.4 333263
1905  219  16.1  26.2  13.2   0.0   2.7  18.2 333263
1905  220  14.1  24.2  13.7   0.0   4.2  18.2 333263
1905  221  17.1  25.2  12.2   0.0   4.6  11.4 333263
1905  222  19.2  26.2   9.2   0.0   3.9  11.4 333263
1905  223  15.1  27.2  12.7   0.0   3.7  14.8 333263
1905  224  15.1  26.7  14.2   1.1   3.5  16.0 333263
1905  225  17.1  23.7  13.7   0.0   4.6  14.8 333263
1905  226  19.2  24.7   9.7   0.0   4.5   9.1 333263
1905  227  19.2  26.2  10.2   0.0   3.3  11.4 333263
1905  228  16.1  25.2  10.2   0.0   3.6  16.0 333263
1905  229  17.1  25.2  12.2   0.0   4.2  16.0 333263
1905  230  19.2  26.2   9.7   0.0   4.6  13.7 333263
1905  231  20.2  26.7   9.7   0.0   4.4  12.5 333263
1905  232  18.1  27.2  11.2   0.0   3.7  13.7 333263
1905  233  19.2  24.7  11.7   0.0   4.5  16.0 333263
1905  234  20.2  24.7   9.2   0.0   4.1  10.3 333263
1905  235  18.1  26.2   9.2   0.0   3.5  13.7 333263
1905  236  17.1  26.2  10.2   0.0   3.8  17.1 333263
1905  237  17.1  26.7  10.7   0.0   3.7  16.0 333263
1905  238  14.1  26.2  14.2   3.4   3.8  14.8 333263
1905  239  18.1  23.7  14.7   0.0   3.5  13.7 333263
1905  240  21.2  25.2  11.7   0.0   4.7  19.4 333263
1905  241  21.2  26.2   9.2   0.0   4.3  11.4 333263
1905  242  22.2  22.2  10.7   0.0   4.4  10.3 333263
1905  243  22.2  22.7   9.2   0.0   4.1  10.3 333263
1905  244  19.1  24.3   8.9   0.0   5.7  14.6 333263
1905  245  21.1  25.8   5.9   0.0   4.9   9.0 333263
1905  246  18.1  27.8   9.4   0.0   5.2  14.6 333263
1905  247  20.1  28.3  13.4   0.0   4.2  16.8 333263
1905  248  17.1  26.8  14.4   0.0   5.3  17.9 333263
1905  249  20.1  24.3  12.4   0.0   4.5  10.1 333263
1905  250  19.1  21.3   6.9   0.0   5.1   9.0 333263
1905  251  21.1  23.3   5.9   0.0   5.2   9.0 333263
1905  252  20.1  25.8   7.9   0.0   6.0  11.2 333263
1905  253  19.1  27.3  10.9   0.0   5.4   9.0 333263
1905  254  21.1  30.8  12.9   0.0   6.4  20.2 333263
1905  255  21.1  29.8   9.4   0.0   4.1  12.3 333263
1905  256  18.1  26.8   8.4   0.0   7.0  17.9 333263
1905  257  22.1  33.3  16.4   0.0   5.6  17.9 333263
1905  258  21.1  27.8  13.9   0.0   5.6  14.6 333263
1905  259  21.1  27.8  10.4   0.0   5.1  13.4 333263
1905  260  21.1  27.3   7.9   0.0   4.0  14.6 333263
1905  261  15.1  24.8  10.4   1.8   5.3  13.4 333263
1905  262  22.1  26.8  15.4   0.0   5.4  15.7 333263
1905  263  22.1  26.3  13.9   0.0   3.9  13.4 333263
1905  264  19.1  24.3  13.9   0.2   5.3  16.8 333263
1905  265  22.1  27.8  12.4   0.0   5.8  15.7 333263
1905  266  24.2  25.8   9.9   0.0   5.4  11.2 333263
1905  267  22.1  26.3   8.9   0.0   5.5  12.3 333263
1905  268  23.1  26.8   9.9   0.0   5.6  13.4 333263
1905  269  24.2  26.3   9.9   0.0   3.8  12.3 333263
1905  270  20.1  25.8  12.4   0.0   4.6  20.2 333263
1905  271  19.1  26.8  14.9   0.0   4.3  16.8 333263
1905  272  20.1  25.8  15.4  19.9   4.5  17.9 333263
1905  273  21.1  26.3  13.4   0.0   5.4  17.9 333263
1905  274  22.4  25.6  10.2   0.0   5.6  13.8 333263
1905  275  23.4  26.6  11.7   0.0   5.4  16.1 333263
1905  276  22.4  27.1  13.7   0.0   5.6  17.2 333263
1905  277  23.4  27.1  14.7   0.0   5.4  17.2 333263
1905  278  22.4  28.1  14.2   0.0   6.1  19.5 333263
1905  279  22.4  31.6  14.7   0.0   5.5  20.6 333263
1905  280  23.4  29.6  17.7   4.8   4.6  22.9 333263
1905  281  18.3  27.1  16.7   3.1   4.4  19.5 333263
1905  282  17.3  26.6  14.7   0.0   5.6  18.4 333263
1905  283  25.4  26.1  13.7   0.0   6.3  18.4 333263
1905  284  26.4  28.6  11.7   0.0   4.8  17.2 333263
1905  285  20.3  26.6  17.7   0.4   4.7  19.5 333263
1905  286  20.3  25.6  16.2   2.5   3.3  18.4 333263
1905  287  19.3  21.6  16.7  13.4   4.3  20.6 333263
1905  288  21.4  26.6  17.7  20.7   3.2  22.9 333263
1905  289  12.2  26.6  17.7   0.4   5.2  21.8 333263
1905  290  20.3  27.6  17.2   7.6   5.6  19.5 333263
1905  291  24.4  25.6  13.7   0.0   5.3  16.1 333263
1905  292  25.4  27.1  15.7   0.0   6.0  20.6 333263
1905  293  26.4  27.1  12.7   0.0   6.3  17.2 333263
1905  294  24.4  28.1  14.2   0.0   5.9  14.9 333263
1905  295  24.4  30.1  12.2   0.0   6.4  20.6 333263
1905  296  28.5  28.1  15.7   0.0   6.3  19.5 333263
1905  297  24.4  26.6  13.2   0.0   6.1  12.6 333263
1905  298  24.4  27.6  11.2   0.0   5.5  14.9 333263
1905  299  25.4  29.1  13.2   0.0   6.9  22.9 333263
1905  300  27.5  32.1  18.2   0.0   8.0  22.9 333263
1905  301  25.4  33.1  16.7   0.0   7.1  16.1 333263
1905  302  22.4  31.1  15.2   0.0   6.7  14.9 333263
1905  303  26.4  29.1  17.7   0.0   6.9  18.4 333263
1905  304  24.4  27.1  15.7   0.0   6.8  10.3 333263
1905  305  23.6  27.8  12.3   0.0   7.0  12.7 333263
1905  306  23.6  29.3  13.8   0.0   7.6  15.0 333263
1905  307  23.6  32.8  14.8   0.0   7.4  18.4 333263
1905  308  22.6  32.8  17.8   0.0   6.7  19.6 333263
1905  309  22.6  33.3  17.3   0.0   6.8  24.2 333263
1905  310  26.7  32.3  17.3   0.0   7.4  25.3 333263
1905  311  28.8  32.3  19.3   0.0   7.4  24.2 333263
1905  312  25.7  33.8  20.8   0.6   8.4  25.3 333263
1905  313  24.7  35.8  19.3   0.0   9.3  23.0 333263
1905  314  27.8  35.8  19.3   1.0   7.5  20.7 333263
1905  315  24.7  34.8  20.8   0.0   7.6  26.5 333263
1905  316  25.7  34.8  20.8   0.0   7.7  26.5 333263
1905  317  28.8  29.8  20.3   0.0   6.6  18.4 333263
1905  318  24.7  30.3  17.3   0.0   5.8  20.7 333263
1905  319  24.7  28.3  19.8   0.0   7.2  23.0 333263
1905  320  27.8  30.8  18.8   0.0   5.9  21.9 333263
1905  321  24.7  28.8  16.3   0.0   7.4  21.9 333263
1905  322  26.7  32.3  18.3   0.0   6.1  21.9 333263
1905  323  23.6  29.8  20.8   0.0   4.6  23.0 333263
1905  324  18.5  28.8  21.3  28.1   4.9  25.3 333263
1905  325  20.6  29.3  21.8   5.9   6.3  26.5 333263
1905  326  24.7  30.3  20.3   7.5   6.3  24.2 333263
1905  327  24.7  31.3  19.8   0.0   7.0  25.3 333263
1905  328  25.7  32.3  19.8   0.0   8.1  24.2 333263
1905  329  25.7  35.3  18.8   0.0   9.0  24.2 333263
1905  330  24.7  36.8  21.3   0.0   9.5  23.0 333263
1905  331  25.7  38.3  21.8   0.0   8.3  25.3 333263
1905  332  24.7  34.8  22.8   0.0   7.1  23.0 333263
1905  333  24.7  34.3  23.3  53.2   4.1  28.8 333263
1905  334  16.4  28.8  21.8  39.3   5.0  26.5 333263
1905  335  20.8  28.2  21.3   8.0   7.1  28.8 333263
1905  336  26.0  32.2  21.3   0.0   7.5  26.5 333263
1905  337  29.2  30.7  22.8   0.0   6.8  26.5 333263
1905  338  26.0  31.7  19.8 190.1   7.9  27.7 333263
1905  339  28.1  32.2  18.3   0.0   7.3  21.9 333263
1905  340  27.1  32.7  19.8   0.0   5.9  27.7 333263
1905  341  22.9  32.2  21.8   0.0   6.4  31.1 333263
1905  342  25.0  32.7  18.8   0.0   7.5  31.1 333263
1905  343  28.1  34.2  21.8   0.0   7.9  31.1 333263
1905  344  27.1  35.2  21.8   0.0   8.1  27.7 333263
1905  345  27.1  34.7  21.3   0.0   8.3  25.4 333263
1905  346  31.2  32.7  19.8   0.0   6.8  26.5 333263
1905  347  25.0  31.7  21.3   0.0   7.4  26.5 333263
1905  348  27.1  30.7  21.8   0.0   7.2  23.0 333263
1905  349  27.1  31.2  19.8   0.0   7.1  24.2 333263
1905  350  26.0  32.7  19.8   0.0   7.2  26.5 333263
1905  351  27.1  32.2  20.8  12.8   6.9  27.7 333263
1905  352  27.1  31.7  20.8   0.0   7.7  28.8 333263
1905  353  27.1  32.7  19.3   0.0   8.3  23.0 333263
1905  354  30.2  32.2  21.3   0.0   8.1  24.2 333263
1905  355  27.1  35.2  23.3   0.0   6.6  26.5 333263
1905  356  25.0  31.2  23.8   0.0   8.0  27.7 333263
1905  357  27.1  35.2  22.8   6.1   7.7  27.7 333263
1905  358  26.0  35.7  24.3   0.4   6.9  30.0 333263
1905  359  25.0  35.2  25.3   0.0   7.7  35.7 333263
1905  360  25.0  35.7  25.3   0.0   8.5  28.8 333263
1905  361  29.2  37.2  26.3   0.0   7.2  34.6 333263
1905  362  25.0  33.7  24.8   5.4   5.3  28.8 333263
1905  363  22.9  30.7  24.3  13.4   4.8  35.4 333263
1905  364  18.7  30.2  22.8   0.0   6.0  30.0 333263
1905  365  24.0  31.2  24.8   4.7   4.1  32.3 333263
1906    1  16.4  30.3  24.6  37.0   5.1  31.9 333263
1906    2  20.5  28.3  22.6   0.0   4.8  26.2 333263
1906    3  19.5  29.3  22.1   0.0   5.1  27.4 333263
1906    4  22.6  32.3  22.6   0.0   7.0  35.6 333263
1906    5  26.7  33.8  23.1   1.4   6.8  30.8 333263
1906    6  27.7  32.3  21.1   0.0   7.4  29.7 333263
1906    7  26.7  33.8  21.6   0.0   8.5  27.4 333263
1906    8  27.7  37.3  23.1   0.0   3.6  30.8 333263
1906    9  15.4  29.3  23.1  73.5   4.9  30.8 333263
1906   10  21.5  26.8  21.6   7.7   6.0  26.2 333263
1906   11  23.6  30.8  21.6   0.0   5.7  27.4 333263
1906   12  23.6  30.8  22.1   0.0   6.5  29.7 333263
1906   13  24.6  31.3  22.1   0.0   6.7  26.2 333263
1906   14  26.7  30.8  23.1   0.0   6.6  27.4 333263
1906   15  26.7  29.3  19.6   0.0   7.1  22.8 333263
1906   16  26.7  31.3  19.1   0.0   7.5  24.0 333263
1906   17  26.7  32.8  19.1   0.0   7.2  24.0 333263
1906   18  24.6  32.3  22.6   0.0   7.4  24.0 333263
1906   19  26.7  32.3  24.1   0.0   7.4  26.2 333263
1906   20  25.6  33.3  24.6   0.0   7.5  26.2 333263
1906   21  25.6  32.8  24.1   0.0   6.5  25.1 333263
1906   22  26.7  31.8  23.6   0.0   6.0  30.8 333263
1906   23  20.5  32.8  24.1   0.0   7.4  28.5 333263
1906   24  26.7  34.3  24.6   0.0   7.1  30.8 333263
1906   25  26.7  32.3  23.6   0.0   7.1  27.4 333263
1906   26  23.6  34.3  25.1   0.0   6.4  28.5 333263
1906   27  22.6  33.3  26.1   0.0   5.8  30.8 333263
1906   28  20.5  32.3  25.6   0.0   5.2  29.7 333263
1906   29  18.5  31.8  25.6   2.2   5.4  30.8 333263
1906   30  19.5  31.8  26.1   0.0   5.3  30.8 333263
1906   31  18.5  31.8  26.1   0.0   5.1  29.7 333263
1906   32  16.5  33.6  25.7   0.0   4.4  29.9 333263
1906   33  16.5  30.1  22.2  19.3   4.1  27.6 333263
1906   34  17.5  28.1  21.7  19.8   4.1  27.6 333263
1906   35  18.6  27.6  22.2  19.1   4.7  27.6 333263
1906   36  18.6  28.6  21.2   1.2   5.7  25.3 333263
1906   37  22.7  31.1  21.2   0.0   6.2  27.6 333263
1906   38  22.7  32.1  20.7   0.0   6.5  25.3 333263
1906   39  26.8  31.1  20.7   0.0   5.8  27.6 333263
1906   40  23.7  31.1  22.2   0.0   6.6  27.6 333263
1906   41  24.8  33.1  22.7   0.0   6.7  28.7 333263
1906   42  25.8  32.6  23.7   0.0   6.7  28.7 333263
1906   43  25.8  33.1  22.2   0.0   5.3  28.7 333263
1906   44  23.7  33.1  22.7   9.2   4.5  36.4 333263
1906   45  16.5  32.1  22.2   0.0   6.2  29.9 333263
1906   46  23.7  32.6  23.2   0.0   5.9  29.9 333263
1906   47  22.7  33.1  23.2   1.6   6.4  31.0 333263
1906   48  23.7  33.1  24.7   0.0   6.0  29.9 333263
1906   49  22.7  34.6  24.2   0.0   4.5  33.3 333263
1906   50  17.5  32.6  25.7  20.5   4.0  34.5 333263
1906   51  15.5  31.1  24.2  90.9   4.2  32.2 333263
1906   52  17.5  28.6  23.2   6.9   5.5  28.7 333263
1906   53  21.7  31.6  23.2   1.6   6.8  29.9 333263
1906   54  26.8  32.6  23.2   0.0   6.1  28.7 333263
1906   55  22.7  33.1  23.2   0.0   5.0  28.7 333263
1906   56  19.6  32.1  23.7  36.3   4.6  31.0 333263
1906   57  17.5  31.1  23.2  38.7   5.2  29.9 333263
1906   58  21.7  30.6  22.2  13.3   2.6  29.9 333263
1906   59  10.3  28.1  24.7  65.8   4.8  29.9 333263
1906   60  21.6  30.7  25.2  16.9   4.7  31.9 333263
1906   61  17.5  32.7  25.7   0.4   3.9  30.8 333263
1906   62  19.6  29.2  24.2   0.0   4.5  31.9 333263
1906   63  20.6  29.2  24.2   6.8   4.2  28.5 333263
1906   64  16.5  29.2  21.7   1.2   5.3  25.1 333263
1906   65  20.6  30.7  20.7   1.2   5.4  23.9 333263
1906   66  20.6  31.7  22.2   9.8   4.7  26.2 333263
1906   67  20.6  30.2  23.7   1.6   5.3  28.5 333263
1906   68  20.6  30.2  22.7   0.0   4.5  23.9 333263
1906   69  18.5  28.7  21.7   4.3   4.4  23.9 333263
1906   70  18.5  29.2  22.2   0.0   4.3  26.2 333263
1906   71  17.5  30.7  23.2  19.0   3.3  28.5 333263
1906   72  18.5  25.7  23.2   5.5   3.1  28.5 333263
1906   73  15.4  28.7  22.7   6.2   4.5  30.8 333263
1906   74  20.6  29.7  19.7   0.0   5.2  28.5 333263
1906   75  20.6  30.2  20.7   0.0   4.5  23.9 333263
1906   76  20.6  30.2  20.7   0.0   4.7  28.5 333263
1906   77  20.6  29.2  19.7  13.9   5.2  25.1 333263
1906   78  20.6  29.7  19.2   4.3   5.3  22.8 333263
1906   79  21.6  29.7  20.7   1.8   5.8  23.9 333263
1906   80  21.6  31.7  19.7   2.2   5.2  22.8 333263
1906   81  20.6  30.7  21.2   0.0   4.6  25.1 333263
1906   82  19.6  29.7  19.2   0.0   4.6  25.1 333263
1906   83  20.6  30.7  19.7   0.0   4.5  28.5 333263
1906   84  19.6  28.7  21.7   1.6   4.6  25.1 333263
1906   85  19.6  30.2  22.2   2.5   4.2  27.4 333263
1906   86  18.5  29.2  22.2   3.2   4.4  27.4 333263
1906   87  19.6  29.2  20.2   9.8   4.8  26.2 333263
1906   88  19.6  30.2  20.2   0.0   5.3  25.1 333263
1906   89  20.6  31.2  18.2   0.0   5.0  23.9 333263
1906   90  19.6  29.7  17.7   0.0   4.2  22.8 333263
1906   91  19.0  30.3  19.8   1.6   4.4  25.2 333263
1906   92  20.0  30.3  20.8   0.0   5.3  26.3 333263
1906   93  22.1  31.3  18.8   0.0   4.6  22.9 333263
1906   94  20.0  30.3  19.3   0.8   4.1  24.0 333263
1906   95  19.0  29.3  19.3   5.0   4.1  24.0 333263
1906   96  19.0  28.8  19.8   0.0   4.1  24.0 333263
1906   97  19.0  28.8  18.8   0.0   4.7  22.9 333263
1906   98  19.0  29.8  18.8   0.0   4.6  20.6 333263
1906   99  19.0  29.8  16.8   0.0   5.3  20.6 333263
1906  100  21.1  31.3  15.8   0.0   4.8  20.6 333263
1906  101  20.0  31.3  16.8   0.0   4.7  22.9 333263
1906  102  19.0  31.3  17.3   0.0   4.1  22.9 333263
1906  103  19.0  31.8  19.3   0.0   4.8  28.6 333263
1906  104  19.0  31.8  17.8   0.0   4.6  22.9 333263
1906  105  17.9  31.8  18.8   0.0   4.4  24.0 333263
1906  106  17.9  30.8  18.3   0.0   4.6  24.0 333263
1906  107  19.0  31.3  18.3   0.0   4.5  24.0 333263
1906  108  19.0  30.8  18.8   0.0   4.7  24.0 333263
1906  109  17.9  31.8  20.8   0.0   3.5  24.0 333263
1906  110  17.9  30.3  19.3   0.0   4.7  29.8 333263
1906  111  19.0  31.3  20.3   0.0   4.3  24.0 333263
1906  112  17.9  30.3  19.3   0.0   4.8  24.0 333263
1906  113  20.0  31.3  18.8   0.0   3.7  24.0 333263
1906  114  16.9  29.8  19.8   0.0   3.9  26.3 333263
1906  115  15.8  29.8  17.8   0.0   4.8  22.9 333263
1906  116  16.9  28.8  15.8   0.0   4.0  16.0 333263
1906  117  16.9  27.3  14.8   0.0   4.7  18.3 333263
1906  118  17.9  28.8  13.8   0.0   4.5  16.0 333263
1906  119  15.8  29.3  12.8   0.0   3.9  16.0 333263
1906  120  16.9  29.3  13.3   0.0   3.8  21.8 333263
1906  121  17.7  29.3  13.1   0.0   3.5  21.0 333263
1906  122  14.5  28.8  14.1   0.0   3.9  17.5 333263
1906  123  16.6  27.3  15.1   0.0   3.6  15.2 333263
1906  124  15.6  27.3  16.6   0.0   3.4  16.4 333263
1906  125  15.6  28.3  15.1   0.0   3.5  19.9 333263
1906  126  15.6  29.3  15.1   0.0   3.9  19.9 333263
1906  127  15.6  29.8  15.6   0.0   3.3  17.5 333263
1906  128  14.5  28.3  15.6   0.0   3.2  19.9 333263
1906  129  13.5  27.8  17.1   0.0   3.0  18.7 333263
1906  130  13.5  26.3  17.1   0.0   3.1  18.7 333263
1906  131  14.5  27.8  16.1   0.0   3.3  21.0 333263
1906  132  14.5  29.3  17.1   0.0   3.2  21.0 333263
1906  133  14.5  27.8  16.6   0.0   3.2  21.0 333263
1906  134  14.5  27.3  13.6   0.0   3.4  18.7 333263
1906  135  14.5  26.3  13.1   0.0   3.8  14.0 333263
1906  136  15.6  27.3  11.6   0.0   3.7  12.9 333263
1906  137  15.6  27.3  12.6   0.0   3.4  15.2 333263
1906  138  14.5  27.3  12.6   0.0   3.3  15.2 333263
1906  139  13.5  27.8  13.6   0.0   3.2  16.4 333263
1906  140  13.5  26.8  17.6   5.7   2.5  17.5 333263
1906  141  11.4  26.8  19.1   3.6   2.1  22.2 333263
1906  142   8.3  26.3  20.1   1.7   2.0  21.0 333263
1906  143   8.3  25.3  21.1  46.1   2.1  21.0 333263
1906  144   9.4  25.8  21.1  10.5   3.2  22.2 333263
1906  145  14.5  27.8  19.1   0.0   3.2  22.2 333263
1906  146  14.5  25.8  15.1   0.0   3.3  17.5 333263
1906  147  15.6  25.8  13.1   0.0   3.2  17.5 333263
1906  148  13.5  26.3  12.6   0.0   3.3  15.2 333263
1906  149  14.5  26.3  12.6   0.0   3.5  15.2 333263
1906  150  14.5  26.3  12.1   0.0   3.5  12.9 333263
1906  151  14.5  26.8  11.6   0.0   2.9  12.9 333263
1906  152  12.2  26.4  11.8   0.0   2.6  16.4 333263
1906  153  13.2  26.4  14.3   0.0   2.7  20.0 333263
1906  154  13.2  25.4  15.3   0.0   2.5  17.6 333263
1906  155  12.2  24.9  16.3   0.0   2.6  18.8 333263
1906  156  13.2  24.9  16.8   0.0   2.8  18.8 333263
1906  157  13.2  27.4  14.8   0.0   3.1  18.8 333263
1906  158  14.2  25.4  14.3   0.0   3.0  15.3 333263
1906  159  14.2  24.9  12.3   0.0   2.9  15.3 333263
1906  160  13.2  25.9  11.3   1.3   2.8  14.1 333263
1906  161  13.2  25.9  13.8   0.0   2.5  17.6 333263
1906  162  12.2  24.4  14.8  10.1   2.7  16.4 333263
1906  163  12.2  24.9  12.8   0.0   2.6  14.1 333263
1906  164  12.2  25.4  13.8   0.0   2.9  16.4 333263
1906  165  13.2  25.4  13.3   0.0   2.7  16.4 333263
1906  166  13.2  25.9  12.8   0.0   2.7  17.6 333263
1906  167  13.2  26.4  13.8   0.0   2.4  18.8 333263
1906  168  11.2  25.4  14.8  19.5   2.3  17.6 333263
1906  169  11.2  24.9  17.3   8.8   2.5  20.0 333263
1906  170  12.2  26.4  14.8   0.0   3.0  20.0 333263
1906  171  13.2  25.9  13.3   0.0   2.7  15.3 333263
1906  172  13.2  25.4  11.3   0.0   3.1  16.4 333263
1906  173  13.2  25.9  11.3   3.1   3.0  12.9 333263
1906  174  14.2  23.9  14.8   0.0   2.7  15.3 333263
1906  175  13.2  21.4   8.3   0.0   2.7  10.6 333263
1906  176  13.2  22.4   6.3   0.0   2.8  11.7 333263
1906  177  13.2  25.4   9.8   0.0   2.7  14.1 333263
1906  178  13.2  23.4   9.8   0.0   3.1  12.9 333263
1906  179  14.2  24.9   7.8   0.0   3.0  12.9 333263
1906  180  14.2  23.9   9.3   0.0   3.1  12.9 333263
1906  181  14.2  22.4   8.3   0.0   2.9   9.4 333263
1906  182  13.2  22.4   7.0   0.0   3.1  10.2 333263
1906  183  14.2  22.9   7.5   0.0   2.9  10.2 333263
1906  184  13.2  21.9   7.5   0.0   3.0  10.2 333263
1906  185  13.2  23.4   6.0   0.0   2.6  10.2 333263
1906  186  13.2  23.9   8.0   0.0   3.2  15.8 333263
1906  187  13.2  25.4   7.5   0.0   3.3  11.3 333263
1906  188  13.2  26.4   8.5   0.0   3.1  12.4 333263
1906  189  14.2  25.9   8.5   0.0   2.8  14.7 333263
1906  190  13.2  25.4  12.0   0.0   3.1  15.8 333263
1906  191  13.2  26.4  11.5   0.0   3.1  13.5 333263
1906  192  14.2  25.4  12.5   0.0   2.9  14.7 333263
1906  193  12.2  26.4  12.5   0.0   2.9  14.7 333263
1906  194  14.2  25.9  15.0   0.0   3.1  18.0 333263
1906  195  14.2  24.4  13.0   0.0   3.0  13.5 333263
1906  196  13.2  24.4  10.5   0.0   2.9  12.4 333263
1906  197  12.2  24.9  11.5   0.0   3.0  12.4 333263
1906  198  14.2  24.9  14.0   0.0   3.5  14.7 333263
1906  199  14.2  24.9  10.0   0.0   3.1  10.2 333263
1906  200  14.2  23.9   5.5   0.0   3.2  11.3 333263
1906  201  15.3  22.4  12.5   0.0   3.3  11.3 333263
1906  202  15.3  22.9   7.0   0.0   3.3   9.0 333263
1906  203  14.2  23.9   4.5   0.0   3.3   9.0 333263
1906  204  15.3  23.4   6.5   0.0   3.0  10.2 333263
1906  205  15.3  21.9   6.0   0.0   3.0  11.3 333263
1906  206  14.2  22.4   4.5   0.0   3.1  10.2 333263
1906  207  15.3  22.4   8.0   0.0   3.0  11.3 333263
1906  208  15.3  22.4   6.5   0.0   2.3  12.4 333263
1906  209  11.2  24.9  14.5   0.0   2.4  18.0 333263
1906  210  12.2  25.9  17.5   0.0   3.3  21.4 333263
1906  211  16.3  27.4  17.5   3.8   2.6  20.3 333263
1906  212  15.3  23.4  18.0   0.0   3.4  20.3 333263
1906  213  15.1  23.7  14.7   0.0   3.8  13.7 333263
1906  214  16.1  24.2   9.2   0.0   3.9  11.4 333263
1906  215  16.1  24.2   7.7   0.0   3.8  10.3 333263
1906  216  16.1  25.2   8.7   0.0   4.0  12.5 333263
1906  217  16.1  25.2  10.2   0.0   3.8  11.4 333263
1906  218  16.1  24.2   9.7   0.0   3.8  11.4 333263
1906  219  16.1  25.7  10.7   0.0   3.8  13.7 333263
1906  220  16.1  26.2  15.2   0.0   3.7  16.0 333263
1906  221  16.1  26.2  12.7   0.0   4.2  16.0 333263
1906  222  17.1  26.2  11.2   0.0   4.1  12.5 333263
1906  223  18.1  26.7  11.2   0.0   4.7  14.8 333263
1906  224  17.1  24.7   9.2   0.0   4.2   6.8 333263
1906  225  17.1  25.2   7.2   0.0   3.6  10.3 333263
1906  226  15.1  26.7  10.7   0.0   2.8  16.0 333263
1906  227  15.1  22.7  16.2   2.1   2.2  17.1 333263
1906  228   8.1  24.2  14.7   0.0   3.8  17.1 333263
1906  229  16.1  25.7  15.2   0.0   3.2  16.0 333263
1906  230  17.1  25.2  13.7   0.0   3.8  18.2 333263
1906  231  17.1  25.2  13.2   4.7   3.6  14.8 333263
1906  232  18.1  25.2  13.2   0.0   3.4  17.1 333263
1906  233  17.1  24.7  12.2   0.0   4.0  16.0 333263
1906  234  18.1  26.7  11.2   0.0   4.9  16.0 333263
1906  235  19.2  28.7  11.2   0.0   4.5  13.7 333263
1906  236  19.2  28.2  12.2   0.0   4.7  16.0 333263
1906  237  18.1  29.7  12.2   0.0   4.5  16.0 333263
1906  238  18.1  27.7  13.2   0.0   4.5  14.8 333263
1906  239  18.1  25.2  11.2   0.0   3.9  10.3 333263
1906  240  16.1  24.2  11.2   0.0   2.6  11.4 333263
1906  241  14.1  21.7  13.7  17.2   2.2  16.0 333263
1906  242  15.1  22.7  15.2  22.7   4.0  20.8 333263
1906  243  19.2  24.7  11.7   0.0   4.8  13.7 333263
1906  244  20.1  25.3   9.9   0.0   4.6  13.4 333263
1906  245  17.1  26.8   9.9   6.1   3.5  14.6 333263
1906  246  17.1  25.3  13.4   0.0   4.2  19.0 333263
1906  247  18.1  26.3  14.4   0.0   3.8  17.9 333263
1906  248  20.1  25.3  15.4   5.1   4.0  20.2 333263
1906  249  20.1  27.3  14.4   0.0   4.7  21.3 333263
1906  250  19.1  27.8  13.9   0.0   4.3  17.9 333263
1906  251  19.1  27.3  16.4   0.0   3.9  20.2 333263
1906  252  18.1  26.3  17.9   0.0   3.3  20.2 333263
1906  253  18.1  25.3  18.4   0.6   4.7  22.4 333263
1906  254  20.1  28.8  18.4   0.0   3.5  21.3 333263
1906  255  16.1  25.8  16.9   3.6   3.4  20.2 333263
1906  256  20.1  28.3  19.4   1.6   4.0  28.3 333263
1906  257  19.1  26.8  18.9   1.8   3.4  21.3 333263
1906  258  19.1  25.3  17.4   0.0   4.2  22.4 333263
1906  259  20.1  25.8  14.4   0.0   4.1  17.9 333263
1906  260  20.1  25.8  12.9   0.0   3.4  17.9 333263
1906  261  20.1  24.3  16.4   1.4   4.4  21.3 333263
1906  262  20.1  24.8  16.4   0.0   4.1  15.7 333263
1906  263  21.1  24.8  15.4   0.3   3.1  17.9 333263
1906  264  18.1  22.3  16.9   6.5   3.1  19.0 333263
1906  265  18.1  24.3  17.4   1.7   3.9  21.3 333263
1906  266  20.1  25.3  17.9   0.8   4.6  20.2 333263
1906  267  21.1  25.8  14.4   0.0   4.2  16.8 333263
1906  268  21.1  25.8  14.9   0.0   4.3  19.0 333263
1906  269  19.1  24.8  16.4   0.0   4.3  15.7 333263
1906  270  19.1  26.3  17.9   0.0   4.5  19.0 333263
1906  271  20.1  25.8  18.4   0.3   3.7  17.9 333263
1906  272  19.1  24.8  18.9  15.8   3.1  20.2 333263
1906  273  19.1  23.3  17.9   0.7   4.4  21.3 333263
1906  274  20.3  26.1  18.7   4.0   4.2  20.6 333263
1906  275  22.4  27.1  17.2   0.0   4.5  25.6 333263
1906  276  22.4  26.6  17.7   0.0   3.4  22.9 333263
1906  277  17.3  24.6  18.7   3.6   5.1  22.9 333263
1906  278  21.4  24.6  12.7   0.0   5.1  14.9 333263
1906  279  22.4  26.6  11.2   0.0   5.3  17.2 333263
1906  280  23.4  27.1  14.7   0.0   3.8  19.5 333263
1906  281  19.3  26.6  14.7  12.2   4.5  23.3 333263
1906  282  20.3  28.1  18.2   0.0   4.1  24.1 333263
1906  283  20.3  28.1  18.2  14.0   4.4  26.4 333263
1906  284  21.4  27.1  18.7   3.4   5.6  24.1 333263
1906  285  23.4  29.6  18.7   0.0   6.4  22.9 333263
1906  286  23.4  29.6  16.7   0.0   5.7  17.2 333263
1906  287  22.4  30.6  16.2   0.0   5.6  21.8 333263
1906  288  22.4  29.6  16.2   0.0   5.0  20.6 333263
1906  289  19.3  29.1  18.7   0.0   5.1  21.8 333263
1906  290  21.4  28.1  19.7   0.4   4.5  21.8 333263
1906  291  21.4  28.6  17.7   0.0   4.9  25.2 333263
1906  292  22.4  28.1  16.7   0.0   5.3  22.9 333263
1906  293  23.4  28.6  18.2   0.0   5.6  22.9 333263
1906  294  22.4  30.1  19.2   0.0   5.3  22.9 333263
1906  295  22.4  29.6  17.2   0.0   5.6  22.9 333263
1906  296  24.4  30.1  17.7   0.0   5.6  24.1 333263
1906  297  22.4  30.6  19.7   0.0   4.2  24.1 333263
1906  298  18.3  29.1  20.2  11.2   5.9  26.4 333263
1906  299  23.4  30.6  18.2   0.0   5.9  22.9 333263
1906  300  24.4  30.6  16.2   0.0   5.7  22.9 333263
1906  301  24.4  30.1  16.7   0.0   5.0  22.9 333263
1906  302  21.4  30.6  17.2   4.3   5.2  25.2 333263
1906  303  22.4  31.1  20.2   0.0   5.0  27.5 333263
1906  304  21.4  30.1  20.2  11.3   5.5  26.4 333263
1906  305  22.6  28.3  17.8   0.0   5.4  21.9 333263
1906  306  22.6  28.8  17.3   0.0   6.2  23.0 333263
1906  307  23.6  30.3  19.8   1.5   5.7  23.0 333263
1906  308  22.6  29.3  18.8   0.0   5.2  23.0 333263
1906  309  24.7  26.8  13.8   0.0   7.0  21.9 333263
1906  310  27.8  28.8  13.8   0.0   6.4  17.3 333263
1906  311  24.7  29.3  15.8   0.0   6.6  19.6 333263
1906  312  25.7  29.8  15.8   0.0   6.2  20.7 333263
1906  313  25.7  29.8  16.8   0.0   6.3  23.0 333263
1906  314  25.7  30.8  17.3   0.0   6.3  24.2 333263
1906  315  24.7  31.3  16.3   1.0   6.8  24.2 333263
1906  316  26.7  32.3  19.8   0.0   5.4  26.5 333263
1906  317  22.6  31.3  21.8  17.5   6.5  28.8 333263
1906  318  26.7  30.3  22.3   0.0   6.4  25.3 333263
1906  319  24.7  29.8  17.3   0.0   5.9  20.7 333263
1906  320  23.6  29.8  17.8   0.0   6.6  23.0 333263
1906  321  25.7  31.3  18.8   0.0   6.8  24.2 333263
1906  322  27.8  31.8  17.3   0.0   6.2  25.3 333263
1906  323  24.7  31.3  19.3   0.0   6.1  25.3 333263
1906  324  23.6  31.8  20.3   0.0   6.0  26.5 333263
1906  325  24.7  32.3  19.3   3.6   6.9  28.8 333263
1906  326  25.7  33.3  21.3   0.0   5.6  27.6 333263
1906  327  23.6  30.8  23.3   0.0   5.6  28.8 333263
1906  328  23.6  29.8  21.3   0.0   5.3  26.5 333263
1906  329  23.6  29.3  19.8   0.0   6.8  26.5 333263
1906  330  27.8  30.8  19.3   0.0   5.5  24.2 333263
1906  331  23.6  29.3  20.3   0.0   5.7  25.3 333263
1906  332  24.7  29.8  20.3   0.0   5.9  26.5 333263
1906  333  25.7  32.8  22.3   8.8   6.0  32.2 333263
1906  334  24.7  32.8  22.3   0.0   6.7  31.1 333263
1906  335  24.0  32.7  22.8   0.0   6.2  27.7 333263
1906  336  21.9  35.2  22.3   0.0   6.9  34.6 333263
1906  337  26.0  36.7  21.3   0.0   7.6  38.7 333263
1906  338  26.0  33.2  19.8   0.0   6.9  24.2 333263
1906  339  26.0  33.2  20.3   0.0   6.4  30.0 333263
1906  340  25.0  32.7  22.8   0.0   6.1  32.3 333263
1906  341  21.9  32.2  22.8   0.0   6.1  27.7 333263
1906  342  22.9  31.7  20.3   0.0   6.2  28.8 333263
1906  343  21.9  32.7  22.3   0.0   6.7  28.8 333263
1906  344  24.0  33.2  22.8   0.0   7.0  30.0 333263
1906  345  26.0  33.7  21.8   0.0   6.8  31.1 333263
1906  346  26.0  33.2  22.3   0.0   7.0  31.1 333263
1906  347  27.1  33.2  21.8   0.0   7.5  31.1 333263
1906  348  28.1  32.2  21.3   0.0   6.8  26.5 333263
1906  349  25.0  32.2  20.8   0.0   6.9  26.5 333263
1906  350  27.1  32.7  20.8   0.0   7.5  31.1 333263
1906  351  29.2  33.2  21.8   0.0   7.3  31.1 333263
1906  352  28.1  34.2  23.8  15.3   4.7  33.4 333263
1906  353  17.7  28.7  22.3   2.2   5.1  26.5 333263
1906  354  20.8  26.2  19.3   5.8   3.3  24.2 333263
1906  355  11.5  28.7  21.3  14.8   4.5  26.5 333263
1906  356  16.7  29.2  22.3  12.5   4.4  27.7 333263
1906  357  16.7  29.7  22.3  11.2   5.3  28.8 333263
1906  358  21.9  29.7  23.3   0.7   6.1  31.1 333263
1906  359  24.0  29.7  21.8   0.0   7.0  26.5 333263
1906  360  27.1  30.2  19.3   0.0   7.7  24.2 333263
1906  361  29.2  31.2  19.8   0.0   7.0  24.2 333263
1906  362  27.1  30.7  20.3   0.0   6.1  25.4 333263
1906  363  24.0  29.7  19.3   4.9   6.0  25.4 333263
1906  364  24.0  30.7  18.3   1.6   7.6  27.7 333263
1906  365  28.1  32.7  21.8   0.0   7.2  27.7 333263
1907    1  27.7  32.3  20.6   0.0   7.0  27.4 333263
1907    2  28.7  32.8  22.1   0.0   6.3  30.8 333263
1907    3  25.6  32.8  23.1   0.0   6.7  31.9 333263
1907    4  28.7  34.3  24.1   0.0   7.2  37.6 333263
1907    5  27.7  33.8  25.6   0.0   7.6  31.9 333263
1907    6  24.6  36.3  25.1   2.5   7.1  30.8 333263
1907    7  27.7  32.8  24.6   0.0   5.0  30.8 333263
1907    8  21.5  30.3  23.6   0.0   4.7  30.8 333263
1907    9  18.5  29.3  23.1   0.0   4.8  27.4 333263
1907   10  21.5  26.8  22.1   1.1   4.9  26.2 333263
1907   11  21.5  28.3  21.6  12.6   4.7  27.4 333263
1907   12  20.5  30.3  21.1  17.0   5.1  30.8 333263
1907   13  22.6  29.8  21.6   0.0   4.9  29.7 333263
1907   14  21.5  30.3  21.6   0.0   5.9  30.8 333263
1907   15  26.7  29.3  20.6  37.9   6.6  28.5 333263
1907   16  23.6  32.3  22.6   0.0   6.2  26.2 333263
1907   17  24.6  31.3  21.1   0.0   5.8  28.5 333263
1907   18  24.6  31.8  22.1   0.0   5.9  31.9 333263
1907   19  24.6  30.3  21.6   9.3   5.4  28.5 333263
1907   20  22.6  31.3  22.1  24.9   5.6  30.8 333263
1907   21  25.6  30.8  23.6  15.7   6.5  33.1 333263
1907   22  25.6  32.8  23.6   0.0   6.7  30.8 333263
1907   23  25.6  32.3  24.1   0.0   6.6  29.7 333263
1907   24  25.6  31.3  22.1   1.9   5.8  27.4 333263
1907   25  24.6  31.3  22.1   0.0   6.5  30.8 333263
1907   26  27.7  30.8  22.1   0.0   5.7  28.5 333263
1907   27  24.6  30.3  23.1   0.9   6.7  29.7 333263
1907   28  26.7  32.8  23.6   0.0   7.2  30.8 333263
1907   29  26.7  34.3  23.1   0.0   6.8  30.8 333263
1907   30  26.7  34.8  23.6   0.0   6.5  35.4 333263
1907   31  24.6  34.3  24.1   0.0   3.0  33.1 333263
1907   32  11.4  29.6  24.7   3.9   3.1  31.0 333263
1907   33  11.4  29.1  21.7   9.9   5.5  28.7 333263
1907   34  21.7  30.6  21.7   1.2   6.2  27.6 333263
1907   35  25.8  31.6  22.2   0.0   7.2  28.7 333263
1907   36  27.9  33.1  21.7   0.0   6.6  27.6 333263
1907   37  27.9  32.1  22.7   0.0   7.2  29.9 333263
1907   38  28.9  33.6  22.7   0.0   6.0  29.9 333263
1907   39  26.8  34.1  23.2  43.0   6.7  38.0 333263
1907   40  26.8  33.1  23.2   3.0   5.4  29.9 333263
1907   41  21.7  33.1  22.7   3.9   6.4  32.2 333263
1907   42  24.8  33.1  21.7   0.0   6.3  29.9 333263
1907   43  25.8  33.6  22.7   0.0   6.3  32.2 333263
1907   44  25.8  34.1  22.7   0.0   6.7  33.3 333263
1907   45  25.8  34.6  23.2   0.0   6.9  32.2 333263
1907   46  24.8  36.6  23.2   0.0   6.8  34.5 333263
1907   47  24.8  34.1  24.2   0.0   7.0  29.9 333263
1907   48  22.7  37.6  23.2   0.0   4.5  33.3 333263
1907   49  15.5  33.6  24.2   0.0   6.4  33.3 333263
1907   50  22.7  34.1  22.2   5.8   5.0  29.9 333263
1907   51  18.6  31.6  23.2   0.0   5.4  28.7 333263
1907   52  19.6  31.1  21.7   0.0   5.7  26.4 333263
1907   53  24.8  32.1  19.7   3.4   4.9  32.3 333263
1907   54  21.7  28.1  19.2  34.5   4.4  26.4 333263
1907   55  19.6  28.1  18.7  19.1   4.5  26.4 333263
1907   56  18.6  28.1  22.7   0.0   4.6  26.4 333263
1907   57  19.6  29.6  20.2   1.2   6.9  28.7 333263
1907   58  21.7  34.6  20.2   0.0   5.7  24.1 333263
1907   59  22.7  33.6  22.7   0.0   5.0  33.3 333263
1907   60  24.7  33.7  23.7   0.0   5.4  37.6 333263
1907   61  23.7  33.7  24.7   0.0   5.4  34.2 333263
1907   62  23.7  32.7  24.2   0.0   5.7  31.9 333263
1907   63  22.7  34.2  23.7   0.0   5.9  31.9 333263
1907   64  23.7  34.2  24.2   0.0   6.4  31.9 333263
1907   65  24.7  35.7  22.2   0.0   5.4  31.9 333263
1907   66  20.6  34.7  23.7   0.0   5.1  33.0 333263
1907   67  24.7  33.2  23.7   0.0   5.4  36.5 333263
1907   68  21.6  31.7  23.2   0.0   5.0  27.4 333263
1907   69  20.6  30.7  22.7   0.0   3.7  27.4 333263
1907   70  16.5  28.7  21.7  10.2   3.0  27.4 333263
1907   71  12.4  28.7  22.7  57.8   3.0  28.5 333263
1907   72  13.4  29.7  21.2   2.1   4.2  30.8 333263
1907   73  19.6  30.7  23.7  24.6   3.8  33.0 333263
1907   74  20.6  29.2  23.7  24.2   4.7  33.0 333263
1907   75  17.5  33.2  23.7   0.0   5.5  30.8 333263
1907   76  19.6  33.2  21.2   0.0   5.7  27.4 333263
1907   77  21.6  32.2  21.7   0.0   5.7  26.2 333263
1907   78  21.6  33.2  22.2   0.0   5.6  27.4 333263
1907   79  21.6  34.7  23.2   0.0   4.5  31.9 333263
1907   80  19.6  31.7  24.7   0.0   2.7  31.9 333263
1907   81  11.3  29.7  22.7   9.3   2.8  30.8 333263
1907   82  12.4  27.2  21.2   1.2   4.9  27.4 333263
1907   83  18.5  29.2  20.7   0.0   4.1  22.8 333263
1907   84  14.4  28.2  20.7   0.0   5.7  21.7 333263
1907   85  22.7  29.7  19.7   0.0   4.1  21.7 333263
1907   86  17.5  26.7  19.7   0.0   5.0  21.7 333263
1907   87  23.7  28.7  16.2   0.0   5.7  25.1 333263
1907   88  21.6  31.2  15.7   0.0   5.6  21.7 333263
1907   89  20.6  31.7  17.2   0.0   5.4  22.8 333263
1907   90  19.6  31.7  17.7   0.0   5.0  22.8 333263
1907   91  21.1  31.8  18.8   0.0   5.3  24.0 333263
1907   92  22.1  31.8  19.3   0.0   4.7  24.0 333263
1907   93  22.1  29.8  20.3   0.0   4.0  25.2 333263
1907   94  22.1  29.8  19.3   0.0   3.6  29.3 333263
1907   95  20.0  29.3  19.3   0.0   4.5  28.6 333263
1907   96  21.1  31.3  19.8   0.0   4.2  27.5 333263
1907   97  20.0  32.3  20.8   0.0   5.0  30.9 333263
1907   98  21.1  32.3  19.8   0.0   4.8  26.3 333263
1907   99  20.0  31.8  16.3   0.0   4.0  24.0 333263
1907  100  20.0  30.3  17.8   0.0   4.6  27.5 333263
1907  101  20.0  30.8  17.8   0.0   4.5  24.0 333263
1907  102  19.0  30.3  18.8   0.0   4.5  22.9 333263
1907  103  20.0  30.8  18.3   0.0   4.6  25.2 333263
1907  104  19.0  31.3  19.3   0.0   3.9  24.0 333263
1907  105  20.0  30.8  18.3   1.6   3.0  29.3 333263
1907  106  14.8  27.3  21.8   9.5   4.1  26.3 333263
1907  107  19.0  29.3  18.8   0.0   4.8  25.2 333263
1907  108  20.0  29.3  17.3   0.0   4.9  19.5 333263
1907  109  19.0  30.8  13.3   0.0   4.8  19.5 333263
1907  110  20.0  29.3  15.3   0.0   4.7  19.5 333263
1907  111  19.0  29.3  13.3   0.0   5.0  18.3 333263
1907  112  20.0  29.8  12.3   0.0   4.1  17.2 333263
1907  113  20.0  28.3  11.8   0.0   4.7  22.2 333263
1907  114  20.0  29.8  13.3   0.0   4.9  20.6 333263
1907  115  20.0  30.8  12.8   0.0   4.6  20.6 333263
1907  116  20.0  29.3  13.3   0.0   4.5  20.6 333263
1907  117  19.0  29.8  13.8   0.0   4.2  20.6 333263
1907  118  17.9  29.3  18.8   0.0   4.3  21.8 333263
1907  119  16.9  30.8  19.3   0.0   4.8  24.0 333263
1907  120  20.0  29.8  17.8   0.0   4.0  21.8 333263
1907  121  19.7  25.8  14.6   0.0   3.9  16.4 333263
1907  122  19.7  24.3  11.6   0.0   4.0  14.0 333263
1907  123  18.7  26.3  12.6   0.0   3.8  14.0 333263
1907  124  17.7  28.3  16.1   0.0   3.1  18.7 333263
1907  125  14.5  28.3  16.1   0.0   3.7  22.2 333263
1907  126  15.6  29.3  16.1   0.0   3.7  19.9 333263
1907  127  15.6  29.8  14.1   0.0   3.5  19.9 333263
1907  128  15.6  29.8  14.1   0.0   3.0  21.0 333263
1907  129  13.5  28.8  14.6   0.0   2.9  22.2 333263
1907  130  13.5  28.3  17.1   0.0   3.3  23.4 333263
1907  131  15.6  26.8  15.1   0.0   3.5  18.7 333263
1907  132  15.6  28.3  14.1   0.0   3.5  18.7 333263
1907  133  15.6  29.3  15.6   0.0   3.4  19.9 333263
1907  134  14.5  28.3  16.6   2.1   3.0  18.7 333263
1907  135  13.5  27.3  17.1   0.0   2.8  19.9 333263
1907  136  13.5  27.3  17.1  21.4   2.7  23.4 333263
1907  137  14.5  27.3  17.6   9.5   2.5  25.7 333263
1907  138  10.4  26.8  19.6   0.0   2.9  19.9 333263
1907  139  13.5  26.8  16.1   0.0   2.9  21.0 333263
1907  140  13.5  27.8  17.1   0.0   2.9  23.4 333263
1907  141  13.5  27.3  18.6   1.4   3.2  22.2 333263
1907  142  14.5  28.3  17.6   0.0   2.6  22.2 333263
1907  143  12.5  26.8  17.1   0.0   3.6  22.2 333263
1907  144  15.6  25.8  13.1   0.0   3.0  14.0 333263
1907  145  13.5  25.8  12.1   0.0   3.4  16.4 333263
1907  146  14.5  27.3  11.6   0.0   2.4  15.2 333263
1907  147  10.4  25.8  16.6  10.7   2.9  18.7 333263
1907  148  12.5  26.3  15.1   0.0   3.2  17.5 333263
1907  149  14.5  26.3  14.6   0.7   3.1  17.5 333263
1907  150  14.5  27.8  15.1   3.1   2.3  21.0 333263
1907  151  10.4  26.8  19.1  60.6   2.3  22.2 333263
1907  152  11.2  25.9  19.3   8.1   2.4  23.5 333263
1907  153  13.2  25.9  21.8  14.3   2.6  25.8 333263
1907  154  15.2  25.4  17.8   0.0   2.8  24.6 333263
1907  155  14.2  24.9  15.8   0.0   2.7  18.8 333263
1907  156  13.2  25.9  17.3   0.0   2.3  20.0 333263
1907  157  12.2  24.9  19.8   0.0   2.2  23.5 333263
1907  158  11.2  24.4  17.3   0.0   2.9  20.0 333263
1907  159  14.2  24.9  15.3   0.0   2.9  16.4 333263
1907  160  14.2  25.4  14.8   0.0   2.6  17.6 333263
1907  161  13.2  25.4  13.3   0.0   2.7  18.8 333263
1907  162  13.2  26.4  16.3   0.0   3.0  18.8 333263
1907  163  14.2  26.4  13.8   0.0   2.0  17.6 333263
1907  164  10.1  24.4  15.8   0.0   2.3  21.1 333263
1907  165  11.2  24.4  15.8   0.0   2.6  18.8 333263
1907  166  13.2  24.4  14.3   0.0   2.8  17.6 333263
1907  167  14.2  23.4  13.3   0.0   3.0  15.3 333263
1907  168  15.2  22.4  10.8   0.0   2.3  12.9 333263
1907  169  12.2  20.9  10.3   0.0   2.6  15.3 333263
1907  170  14.2  20.4   9.8   0.0   1.5  14.1 333263
1907  171   8.1  21.4  12.3   5.2   1.6  18.8 333263
1907  172   9.1  22.4  16.3   9.1   2.2  22.1 333263
1907  173  12.2  23.9  16.8   1.5   2.7  22.3 333263
1907  174  13.2  24.4  16.8   0.0   3.1  17.6 333263
1907  175  15.2  23.4  14.3   0.0   2.6  15.3 333263
1907  176  14.2  22.9  12.8   0.0   2.7  18.8 333263
1907  177  13.2  22.9  11.8   0.0   2.4  12.9 333263
1907  178  12.2  22.9  13.8   8.6   2.1  16.4 333263
1907  179  11.2  21.4  14.8  20.2   2.1  17.6 333263
1907  180  11.2  21.9  15.3   0.5   2.8  17.6 333263
1907  181  14.2  24.4  13.3   0.0   2.5  16.4 333263
1907  182  13.2  24.9  13.0   0.0   3.0  18.0 333263
1907  183  15.3  24.9  11.0   0.0   2.8  15.8 333263
1907  184  14.2  24.4  10.0   0.0   3.0  15.8 333263
1907  185  14.2  24.4   8.5   0.0   2.9  13.5 333263
1907  186  13.2  24.9  10.0   0.0   2.6  13.5 333263
1907  187  14.2  23.4  12.5   0.0   2.8  16.9 333263
1907  188  13.2  21.4   6.0   0.0   3.3  10.2 333263
1907  189  16.3  21.9   6.0   0.0   3.1   9.0 333263
1907  190  14.2  23.9   6.5   0.0   3.0  11.3 333263
1907  191  13.2  25.4  10.5   0.0   3.0  13.5 333263
1907  192  14.2  22.9  12.0   0.0   2.9  12.4 333263
1907  193  14.2  20.9   8.0   0.0   3.2  10.2 333263
1907  194  14.2  22.4   5.5   0.0   3.0   7.9 333263
1907  195  13.2  23.4   7.0   0.0   3.0  10.2 333263
1907  196  13.2  23.4  11.5   0.0   2.6  11.3 333263
1907  197  12.2  22.4  14.0   0.0   2.9  13.5 333263
1907  198  14.2  23.9  13.5   0.0   3.1  14.7 333263
1907  199  15.3  24.4  11.0   0.0   3.2  13.5 333263
1907  200  16.3  22.9   9.5   0.0   3.3  12.4 333263
1907  201  15.3  23.9   9.0   0.0   3.4  11.3 333263
1907  202  15.3  24.9   7.5   0.0   3.6  10.2 333263
1907  203  16.3  25.4   7.0   0.0   3.4  11.3 333263
1907  204  16.3  25.4   7.0   0.0   3.0  12.4 333263
1907  205  15.3  24.4   8.5   0.0   3.1  14.7 333263
1907  206  14.2  24.9   8.0   0.0   3.1  12.4 333263
1907  207  14.2  25.4  11.0   0.0   2.2  13.5 333263
1907  208  10.2  25.4  10.5   4.8   2.7  16.9 333263
1907  209  14.2  23.9  15.0   2.7   3.0  18.0 333263
1907  210  15.3  23.4  12.5   0.0   3.2  14.7 333263
1907  211  16.3  22.9   9.5   0.0   3.2  12.4 333263
1907  212  16.3  23.9   7.0   0.0   3.8  13.5 333263
1907  213  15.1  24.7   7.7   0.0   2.8  11.4 333263
1907  214  15.1  22.7   9.7   0.0   3.4  16.0 333263
1907  215  16.1  22.7  12.2   3.2   3.1  12.5 333263
1907  216  16.1  21.2  10.7   0.0   3.1  12.5 333263
1907  217  16.1  22.7  11.7   0.0   4.0  14.8 333263
1907  218  15.1  26.7   7.7   0.0   4.4  12.5 333263
1907  219  16.1  27.7   9.7   0.0   3.8  12.5 333263
1907  220  16.1  25.2   8.7   0.0   4.2  12.5 333263
1907  221  16.1  26.7   5.7   0.0   4.2  11.4 333263
1907  222  16.1  27.2   7.7   2.9   3.8  12.5 333263
1907  223  17.1  25.7  11.7   0.0   4.2  14.8 333263
1907  224  16.1  26.2   8.2   0.0   4.2  11.4 333263
1907  225  17.1  26.2   7.2   0.0   3.8  11.4 333263
1907  226  16.1  25.7   8.2   0.0   3.7  13.7 333263
1907  227  16.1  26.7   8.2   0.0   3.9  16.0 333263
1907  228  16.1  25.7   7.7   0.0   3.7  12.5 333263
1907  229  17.1  26.2   9.2   0.0   3.8  16.0 333263
1907  230  17.1  25.7  12.2   0.0   3.9  14.8 333263
1907  231  17.1  26.2  11.7   0.0   3.9  14.8 333263
1907  232  18.1  26.2  12.2   0.0   3.5  16.0 333263
1907  233  17.1  24.7  14.2   0.0   3.9  16.0 333263
1907  234  18.1  23.7   8.7   0.0   3.8  11.4 333263
1907  235  18.1  24.2   6.2   0.0   3.4  12.5 333263
1907  236  17.1  24.7   7.7   0.0   3.5  14.8 333263
1907  237  17.1  25.7   8.7   0.0   4.0  16.0 333263
1907  238  17.1  27.2   9.2   0.0   4.2  14.8 333263
1907  239  17.1  27.7  12.2   0.0   4.4  14.8 333263
1907  240  18.1  29.2  11.7   0.0   4.6  17.1 333263
1907  241  18.1  29.2  13.2   0.0   3.8  16.0 333263
1907  242  18.1  26.2  12.7   0.0   4.2  17.1 333263
1907  243  19.2  27.7  10.2   0.0   5.4  16.0 333263
1907  244  18.1  30.3  10.4   0.0   5.2  16.8 333263
1907  245  19.1  27.8  11.9   0.0   4.4  14.6 333263
1907  246  18.1  26.8  11.4   0.0   4.2  16.8 333263
1907  247  18.1  25.8  11.9   0.0   4.5  16.8 333263
1907  248  20.1  26.3  12.4   0.0   4.6  16.8 333263
1907  249  19.1  27.3  10.4   0.0   4.8  16.8 333263
1907  250  18.1  29.3  15.4   0.0   5.1  19.0 333263
1907  251  20.1  27.8  14.9   0.0   5.0  16.8 333263
1907  252  19.1  28.8  15.4   0.0   4.8  17.9 333263
1907  253  20.1  25.8  13.4   0.0   5.0  14.6 333263
1907  254  20.1  27.3   9.4   0.0   4.6  14.6 333263
1907  255  19.1  25.8   9.4   0.0   4.8  14.6 333263
1907  256  19.1  24.8  11.4   0.0   4.2  12.3 333263
1907  257  21.1  24.3  12.4   0.0   4.1  16.8 333263
1907  258  20.1  25.8  12.9   0.0   4.7  17.9 333263
1907  259  21.1  26.8   9.9   0.0   5.1  16.8 333263
1907  260  22.1  26.8  12.9   0.0   4.9  15.7 333263
1907  261  21.1  27.3  12.4   0.0   4.9  16.8 333263
1907  262  21.1  29.3  12.9   0.0   5.0  20.2 333263
1907  263  21.1  28.3  16.4   0.0   4.6  19.0 333263
1907  264  21.1  27.8  15.9   0.0   4.7  20.2 333263
1907  265  21.1  28.8  15.4   0.0   4.9  21.3 333263
1907  266  23.1  29.3  15.4   0.0   5.3  22.4 333263
1907  267  21.1  30.3  15.9   0.0   4.7  20.2 333263
1907  268  21.1  30.8  18.9   0.0   4.1  25.8 333263
1907  269  21.1  27.8  16.9   0.0   3.8  23.5 333263
1907  270  21.1  26.8  16.9   0.0   5.4  23.5 333263
1907  271  22.1  30.3  14.9   0.6   6.6  20.2 333263
1907  272  22.1  33.8  12.9   0.0   5.1  20.2 333263
1907  273  22.1  29.8  12.9   0.0   6.2  21.3 333263
1907  274  23.4  31.6  17.7   0.0   6.0  21.8 333263
1907  275  22.4  33.1  19.2   0.0   4.8  26.4 333263
1907  276  22.4  27.1  21.2   0.0   5.4  24.1 333263
1907  277  21.4  27.1  16.2   0.0   4.6  17.2 333263
1907  278  21.4  25.6  16.2  11.7   4.4  19.5 333263
1907  279  22.4  27.6  16.2   0.0   4.7  25.2 333263
1907  280  22.4  28.6  18.7   4.0   5.7  25.2 333263
1907  281  21.4  31.6  18.7   0.0   5.5  24.1 333263
1907  282  21.4  32.6  16.7   0.0   5.5  26.4 333263
1907  283  21.4  32.1  16.2   0.0   6.0  25.2 333263
1907  284  21.4  33.6  17.7   0.0   6.1  26.4 333263
1907  285  22.4  33.6  18.2   0.0   6.4  26.4 333263
1907  286  22.4  35.1  20.7   0.0   5.6  28.7 333263
1907  287  21.4  33.1  20.2   0.0   5.7  28.7 333263
1907  288  22.4  30.6  19.7   0.0   4.6  24.1 333263
1907  289  22.4  32.6  21.2   4.3   5.6  34.2 333263
1907  290  21.4  32.6  18.2   0.0   5.2  26.4 333263
1907  291  21.4  30.1  17.7   0.0   5.4  24.1 333263
1907  292  21.4  34.6  18.2   0.0   5.9  32.1 333263
1907  293  23.4  33.6  21.2   0.0   4.4  29.8 333263
1907  294  22.4  31.1  21.7   0.0   5.6  33.2 333263
1907  295  21.4  31.1  20.2   1.0   5.0  24.1 333263
1907  296  22.4  30.6  19.2   0.0   4.9  27.5 333263
1907  297  23.4  29.6  17.2   0.0   4.8  26.4 333263
1907  298  21.4  28.1  18.2   2.8   5.2  22.9 333263
1907  299  22.4  28.1  18.7   0.0   5.6  21.8 333263
1907  300  23.4  29.1  18.2   0.0   4.9  21.8 333263
1907  301  22.4  29.1  18.7   0.0   5.4  25.2 333263
1907  302  23.4  28.6  19.7   0.0   4.8  22.9 333263
1907  303  22.4  29.6  18.2   0.0   4.4  26.4 333263
1907  304  22.4  29.1  20.7   0.0   5.7  28.7 333263
1907  305  22.6  31.8  18.3   0.0   6.1  26.5 333263
1907  306  23.6  33.3  21.3  26.3   5.8  29.9 333263
1907  307  22.6  30.8  23.3   0.0   4.7  26.5 333263
1907  308  22.6  27.3  19.3   0.0   6.7  25.3 333263
1907  309  22.6  29.8  14.3   0.0   5.5  16.1 333263
1907  310  23.6  29.3  15.8   0.0   5.9  24.2 333263
1907  311  22.6  27.8  16.8   0.0   6.0  18.4 333263
1907  312  23.6  27.8  15.3   0.0   6.2  18.4 333263
1907  313  24.7  29.3  14.8   0.0   6.4  20.7 333263
1907  314  25.7  29.3  16.8   0.0   5.3  20.7 333263
1907  315  24.7  28.8  17.3   0.0   5.5  25.3 333263
1907  316  23.6  29.8  19.3   0.0   5.2  25.3 333263
1907  317  24.7  29.3  19.3   0.0   5.0  27.6 333263
1907  318  25.7  27.8  20.3   5.5   5.5  27.6 333263
1907  319  24.7  29.3  20.8  12.6   6.2  26.5 333263
1907  320  24.7  32.3  19.8   0.0   5.8  27.6 333263
1907  321  24.7  33.3  22.3   5.9   4.7  33.4 333263
1907  322  23.6  28.8  21.3   2.2   4.5  29.9 333263
1907  323  22.6  25.8  19.8   0.4   4.2  24.2 333263
1907  324  22.6  26.3  19.8   9.6   4.7  27.0 333263
1907  325  22.6  27.8  21.3   0.0   5.4  26.5 333263
1907  326  24.7  28.8  22.3   0.0   6.1  26.5 333263
1907  327  24.7  31.8  23.3   0.0   6.6  28.8 333263
1907  328  25.7  32.8  23.3   0.0   6.7  28.8 333263
1907  329  26.7  33.3  24.3   0.0   5.9  31.1 333263
1907  330  25.7  32.8  24.8   0.0   6.1  33.4 333263
1907  331  24.7  32.3  23.8   9.8   5.5  29.9 333263
1907  332  22.6  29.8  21.8   1.2   5.5  26.5 333263
1907  333  24.7  29.8  19.8   0.0   5.7  27.6 333263
1907  334  23.6  30.3  19.8   0.0   6.8  25.3 333263
1907  335  25.0  30.7  20.3   0.0   6.3  24.2 333263
1907  336  24.0  30.7  20.8   0.0   6.8  26.5 333263
1907  337  24.0  33.7  19.8   0.0   7.1  27.7 333263
1907  338  24.0  34.2  22.3   5.4   7.4  27.7 333263
1907  339  26.0  32.7  19.8   0.0   6.8  24.2 333263
1907  340  24.0  32.7  19.8   0.0   6.9  25.4 333263
1907  341  25.0  33.7  23.3   0.0   7.5  31.1 333263
1907  342  25.0  35.7  25.8   7.4   6.6  31.1 333263
1907  343  25.0  32.7  24.3  12.4   7.3  31.1 333263
1907  344  26.0  34.2  23.3   0.0   7.2  30.0 333263
1907  345  25.0  32.7  23.3   2.2   6.7  26.5 333263
1907  346  25.0  33.7  20.8   0.0   6.4  31.1 333263
1907  347  24.0  33.7  22.3   0.0   7.4  32.3 333263
1907  348  26.0  34.2  23.3   0.0   6.8  28.8 333263
1907  349  26.0  32.7  24.3   0.0   6.5  31.1 333263
1907  350  24.0  32.7  25.8   0.9   6.1  31.1 333263
1907  351  25.0  31.2  24.8   0.0   6.5  33.4 333263
1907  352  25.0  32.2  24.8   0.0   5.7  31.1 333263
1907  353  25.0  27.2  22.8  15.9   6.6  28.8 333263
1907  354  25.0  29.7  20.8   0.0   5.8  23.0 333263
1907  355  22.9  29.7  19.3   9.5   6.1  26.5 333263
1907  356  21.9  31.7  22.8   0.0   6.5  26.5 333263
1907  357  22.9  32.2  21.8   0.0   6.6  26.5 333263
1907  358  25.0  31.7  21.3   0.0   6.7  27.7 333263
1907  359  24.0  32.2  22.3   0.0   6.1  26.5 333263
1907  360  20.8  32.7  21.3   0.0   7.1  27.7 333263
1907  361  24.0  33.2  21.3   0.0   6.9  25.4 333263
1907  362  24.0  32.7  23.8  34.6   5.7  27.7 333263
1907  363  22.9  28.7  21.3   4.7   5.4  26.5 333263
1907  364  21.9  30.7  20.8   0.0   6.3  31.1 333263
1907  365  22.9  29.2  22.3   0.0   6.5  23.0 333263
1908    1  23.6  29.3  22.1   0.0   5.8  22.8 333263
1908    2  23.6  29.3  20.1   0.0   6.4  25.1 333263
1908    3  25.6  29.8  22.6   0.0   6.0  25.1 333263
1908    4  23.6  29.8  20.6  11.6   5.8  25.1 333263
1908    5  23.6  29.3  21.6  17.8   5.8  26.2 333263
1908    6  23.6  30.3  20.6   2.7   5.8  27.4 333263
1908    7  23.6  30.8  21.6   0.0   5.7  28.5 333263
1908    8  23.6  30.8  22.1   1.1   5.6  29.7 333263
1908    9  22.6  30.8  23.1   0.0   5.7  29.7 333263
1908   10  23.6  29.3  23.6   6.0   6.0  27.4 333263
1908   11  23.6  31.3  23.1  15.3   5.7  28.5 333263
1908   12  23.6  30.3  22.1   0.0   5.8  28.5 333263
1908   13  22.6  30.3  23.1  12.3   5.7  27.4 333263
1908   14  22.6  30.3  21.1  12.9   5.6  27.4 333263
1908   15  22.6  30.8  21.1   0.0   5.8  28.5 333263
1908   16  22.6  30.3  20.1   0.0   6.2  26.2 333263
1908   17  22.6  31.8  20.6   0.0   6.3  26.2 333263
1908   18  23.6  32.3  20.6   0.0   6.5  28.5 333263
1908   19  23.6  32.3  21.6   0.0   6.0  27.4 333263
1908   20  22.6  32.3  20.6   0.0   6.1  28.5 333263
1908   21  23.6  32.8  20.1   0.0   6.5  29.7 333263
1908   22  23.6  32.8  20.1   0.0   5.7  27.4 333263
1908   23  22.6  31.3  23.1   0.0   6.7  29.7 333263
1908   24  23.6  32.3  22.6   3.2   6.6  26.2 333263
1908   25  22.6  33.3  22.1   0.0   6.7  27.4 333263
1908   26  22.6  32.8  23.1   0.0   6.7  26.2 333263
1908   27  22.6  33.8  23.1   0.0   6.4  28.5 333263
1908   28  22.6  34.8  23.1   0.0   5.9  33.1 333263
1908   29  21.5  34.3  25.6   0.0   6.4  34.2 333263
1908   30  22.6  34.3  26.1   0.0   6.2  33.1 333263
1908   31  21.5  33.8  25.1   0.0   5.3  31.9 333263
1908   32  20.6  32.6  25.2   0.0   5.8  32.2 333263
1908   33  21.7  32.6  24.7   0.0   6.8  29.9 333263
1908   34  22.7  36.6  23.7   0.0   5.8  32.2 333263
1908   35  20.6  34.1  23.7   0.0   5.7  31.0 333263
1908   36  19.6  34.1  22.7   0.0   6.1  29.9 333263
1908   37  22.7  34.6  23.7   0.0   5.9  33.3 333263
1908   38  21.7  34.1  24.7   0.0   5.8  32.2 333263
1908   39  21.7  35.1  23.7   0.0   6.3  34.5 333263
1908   40  22.7  35.1  24.7   0.0   4.9  33.3 333263
1908   41  21.7  30.6  24.2  16.1   4.7  32.2 333263
1908   42  22.7  24.6  22.2  17.3   4.8  25.3 333263
1908   43  21.7  27.6  22.7  66.0   4.6  26.4 333263
1908   44  21.7  29.1  23.7  29.0   5.6  31.0 333263
1908   45  21.7  33.6  22.7  24.2   6.5  32.2 333263
1908   46  21.7  35.6  24.2   0.0   6.3  31.0 333263
1908   47  21.7  34.6  22.2   0.0   5.6  29.9 333263
1908   48  21.7  32.1  23.7   0.0   5.6  29.9 333263
1908   49  21.7  32.1  23.2   0.0   5.3  29.9 333263
1908   50  21.7  31.1  22.7  21.4   5.1  29.9 333263
1908   51  21.7  31.6  23.2   2.1   4.3  32.2 333263
1908   52  20.6  29.1  22.2   4.6   5.7  31.8 333263
1908   53  21.7  31.6  20.2  23.5   5.1  26.4 333263
1908   54  21.7  29.6  23.2   5.5   5.4  28.7 333263
1908   55  21.7  31.6  23.7   0.0   4.9  29.9 333263
1908   56  20.6  31.1  22.2   0.0   6.0  31.0 333263
1908   57  20.6  32.6  20.7   0.0   5.3  25.3 333263
1908   58  20.6  30.1  20.7   1.4   5.7  26.4 333263
1908   59  20.6  31.1  18.7   0.0   4.8  24.1 333263
1908   60  17.5  33.1  20.2   0.7   5.2  31.0 333263
1908   61  19.6  33.7  24.2   0.0   4.2  30.8 333263
1908   62  19.6  31.2  23.7  50.7   4.3  33.0 333263
1908   63  18.5  31.2  23.7   0.4   4.0  30.8 333263
1908   64  19.6  27.2  22.7  29.2   4.5  27.4 333263
1908   65  19.6  29.2  21.2  11.4   4.5  26.2 333263
1908   66  19.6  30.7  21.7   0.4   4.5  28.5 333263
1908   67  19.6  30.7  19.7   0.0   5.1  28.5 333263
1908   68  17.5  31.7  19.7   0.0   5.6  23.9 333263
1908   69  19.6  34.2  18.7   0.0   6.8  27.4 333263
1908   70  19.6  37.2  21.2   0.0   4.7  27.4 333263
1908   71  19.6  30.7  20.7   0.0   4.4  27.4 333263
1908   72  19.6  30.7  21.7   0.0   3.7  29.6 333263
1908   73  19.6  28.2  22.2   3.0   4.0  30.5 333263
1908   74  20.6  30.2  23.7 258.8   3.7  33.0 333263
1908   75  19.6  29.7  25.7  78.1   3.9  34.2 333263
1908   76  19.6  30.2  27.2   0.0   3.7  34.2 333263
1908   77  19.6  30.2  24.2   6.2   3.8  34.5 333263
1908   78  19.6  27.7  20.7   6.2   4.0  28.5 333263
1908   79  19.6  28.2  21.2   1.3   4.2  27.4 333263
1908   80  20.6  28.2  19.7   0.4   5.0  27.4 333263
1908   81  20.6  30.7  21.2   0.0   5.2  26.2 333263
1908   82  20.6  31.7  18.7   0.0   5.1  26.2 333263
1908   83  19.6  31.2  19.2   0.0   4.6  25.1 333263
1908   84  19.6  30.7  20.7   0.0   4.5  27.4 333263
1908   85  18.5  31.7  18.2   0.0   5.2  28.5 333263
1908   86  18.5  33.2  17.7   0.0   5.3  26.2 333263
1908   87  19.6  34.2  19.7   0.0   5.0  29.6 333263
1908   88  18.5  34.2  19.7   0.0   4.9  30.8 333263
1908   89  18.5  33.2  19.2   0.0   4.5  29.6 333263
1908   90  18.5  32.7  20.2   0.0   4.5  30.8 333263
1908   91  17.5  34.2  21.2   0.0   4.8  33.0 333263
1908   92  19.0  34.8  21.8   0.0   3.6  30.9 333263
1908   93  17.9  32.8  21.8   0.0   3.5  34.7 333263
1908   94  19.0  30.8  22.3   0.0   3.8  33.2 333263
1908   95  20.0  30.8  20.8   0.0   3.8  30.9 333263
1908   96  19.0  30.3  19.8   0.0   3.7  28.6 333263
1908   97  19.0  27.3  20.8   8.1   4.1  25.2 333263
1908   98  19.0  27.8  19.3  13.2   3.6  21.8 333263
1908   99  19.0  27.8  18.8   1.8   3.6  26.3 333263
1908  100  17.9  27.3  20.8   2.2   3.9  25.2 333263
1908  101  19.0  28.8  21.8   2.2   3.6  26.3 333263
1908  102  17.9  28.8  21.3   2.0   3.8  27.5 333263
1908  103  17.9  30.3  21.3  14.4   3.4  28.6 333263
1908  104  16.9  30.3  18.8   0.0   3.5  29.3 333263
1908  105  15.8  30.3  18.3   0.0   3.8  27.5 333263
1908  106  17.9  29.8  20.8   0.0   4.4  27.5 333263
1908  107  16.9  31.8  21.3   0.0   3.9  25.2 333263
1908  108  16.9  32.3  21.8   0.0   3.5  29.8 333263
1908  109  17.9  31.8  22.3   0.0   4.1  34.1 333263
1908  110  16.9  31.8  22.8   0.0   4.1  28.6 333263
1908  111  16.9  30.3  21.3   3.0   4.5  25.2 333263
1908  112  16.9  29.3  19.3   0.0   4.2  19.5 333263
1908  113  16.9  29.3  19.3   0.0   3.9  21.8 333263
1908  114  16.9  29.3  19.3   0.0   3.2  24.0 333263
1908  115  16.9  28.8  18.8   0.0   3.4  28.0 333263
1908  116  15.8  27.8  18.3   5.6   3.6  24.0 333263
1908  117  16.9  26.3  17.3   0.0   3.9  20.6 333263
1908  118  16.9  26.3  14.3   0.0   3.8  17.2 333263
1908  119  14.8  27.8  13.8   0.0   3.7  18.3 333263
1908  120  15.8  28.3  17.8   0.5   3.2  21.8 333263
1908  121  15.8  28.3  17.8   0.5   3.3  25.2 333263
1908  122  15.6  28.3  18.6   4.5   3.3  23.4 333263
1908  123  15.6  28.3  18.6   8.3   3.5  22.2 333263
1908  124  15.6  28.8  18.6   0.7   3.9  21.0 333263
1908  125  15.6  31.3  17.1   0.0   3.1  19.9 333263
1908  126  13.5  28.8  16.6   0.0   3.7  21.0 333263
1908  127  14.5  31.3  19.6   0.0   3.5  22.2 333263
1908  128  14.5  28.3  17.1   0.0   3.2  18.7 333263
1908  129  14.5  24.8  11.6   0.0   3.4  14.0 333263
1908  130  14.5  26.3  11.1   0.0   2.9  14.0 333263
1908  131  13.5  25.8  15.6   7.1   3.7  18.7 333263
1908  132  13.5  27.8  15.1   3.8   3.3  12.9 333263
1908  133  14.5  28.3  18.6   0.0   3.4  19.9 333263
1908  134  12.5  31.3  16.1   0.0   3.5  19.9 333263
1908  135  14.5  31.3  17.6   0.0   3.4  24.5 333263
1908  136  13.5  28.8  17.6   0.0   3.6  17.5 333263
1908  137  13.5  27.3  12.6   0.0   3.2  12.9 333263
1908  138  13.5  26.8  16.6   0.0   2.8  17.5 333263
1908  139  13.5  25.8  18.6   0.5   2.5  22.2 333263
1908  140  13.5  23.8  19.1  27.8   3.1  22.2 333263
1908  141  13.5  27.8  17.1  11.9   3.3  19.9 333263
1908  142  13.5  27.8  17.1   0.0   3.5  17.5 333263
1908  143  13.5  29.3  14.6   0.0   3.6  17.5 333263
1908  144  13.5  27.8  18.6   0.0   2.8  15.2 333263
1908  145  12.5  26.8  17.6   0.0   2.6  21.0 333263
1908  146  13.5  27.3  16.1   0.0   3.1  24.9 333263
1908  147  12.5  26.8  14.6   0.0   3.3  16.4 333263
1908  148  13.5  25.8  12.1   0.0   3.2  12.9 333263
1908  149  13.5  23.8  15.1   0.0   3.1  11.7 333263
1908  150  12.5  24.8  12.6   0.0   3.2  12.9 333263
1908  151  13.5  26.3  14.6   0.0   3.2  15.2 333263
1908  152  13.5  26.8  16.6   0.0   2.9  17.5 333263
1908  153  13.2  25.9  14.3   0.0   2.7  18.8 333263
1908  154  13.2  25.4  12.3   0.0   2.8  17.6 333263
1908  155  13.2  23.9  12.3   0.0   2.5  14.1 333263
1908  156  11.2  23.4  10.8   0.0   2.7  12.9 333263
1908  157  12.2  24.4  12.8   0.0   2.7  15.3 333263
1908  158  13.2  23.4  13.3   0.0   2.6  14.1 333263
1908  159  13.2  23.9   9.3   0.0   2.9  15.3 333263
1908  160  13.2  23.4   6.8   0.0   2.6  10.6 333263
1908  161  12.2  23.4   7.8   0.0   2.5  12.9 333263
1908  162  12.2  25.4  12.8   0.0   2.6  17.6 333263
1908  163  13.2  24.9  12.8   0.0   2.6  17.6 333263
1908  164  13.2  22.9   8.3   0.0   2.8  14.1 333263
1908  165  13.2  23.4   7.3   0.0   2.7  11.7 333263
1908  166  13.2  22.4   7.8   0.0   3.0  11.7 333263
1908  167  13.2  23.4   7.3   0.0   2.9  10.6 333263
1908  168  13.2  23.4  11.3   0.0   2.6  12.9 333263
1908  169  12.2  23.4  13.3   0.0   2.2  14.1 333263
1908  170  12.2  21.9  11.8   0.0   2.5  17.6 333263
1908  171  12.2  24.9  12.3   0.0   2.3  17.6 333263
1908  172  12.2  22.9  13.8   0.0   2.4  17.6 333263
1908  173  12.2  22.9  12.3   0.0   2.5  16.4 333263
1908  174  12.2  22.9  13.3   0.0   2.7  14.1 333263
1908  175  13.2  19.9   8.8   0.0   2.8   9.4 333263
1908  176  13.2  18.4   7.3   0.0   2.7   5.9 333263
1908  177  13.2  19.4   5.8   0.0   3.1   8.2 333263
1908  178  14.2  21.4   3.8   0.0   2.9   7.0 333263
1908  179  13.2  22.4   5.8   0.0   2.9  10.6 333263
1908  180  13.2  22.4   5.3   0.0   3.2   9.4 333263
1908  181  14.2  22.9   4.3   0.0   2.9   8.2 333263
1908  182  13.2  23.4   5.3   0.0   3.0  11.7 333263
1908  183  13.2  22.4   6.0   0.0   2.8   9.0 333263
1908  184  13.2  21.4   7.5   0.0   2.9  10.2 333263
1908  185  12.2  21.9  12.0   0.0   3.0   9.0 333263
1908  186  13.2  21.9  11.0   0.0   3.1   9.0 333263
1908  187  14.2  21.4   6.5   0.0   3.1   7.9 333263
1908  188  14.2  21.4   5.0   0.0   3.1   7.9 333263
1908  189  13.2  23.4   8.0   0.0   3.1   9.0 333263
1908  190  13.2  24.4   5.5   0.0   3.2  10.2 333263
1908  191  13.2  23.9   8.0   0.0   3.2   9.0 333263
1908  192  14.2  23.9  11.0   0.0   3.1  11.3 333263
1908  193  13.2  23.9   8.0   0.0   3.4  10.2 333263
1908  194  14.2  23.4   7.5   0.0   3.1   7.9 333263
1908  195  13.2  23.9   7.0   0.0   2.9  10.2 333263
1908  196  13.2  23.4  12.5   0.0   2.6  12.4 333263
1908  197  13.2  22.4  14.0   0.0   3.0  14.7 333263
1908  198  14.2  23.4  13.5   0.0   2.7  13.5 333263
1908  199  13.2  23.4  15.0   0.0   2.9  15.8 333263
1908  200  14.2  24.4  15.0   0.0   3.0  15.8 333263
1908  201  14.2  26.4  15.0   0.0   3.0  18.0 333263
1908  202  14.2  26.9  14.0   3.8   3.4  18.0 333263
1908  203  15.3  27.9  15.5   0.0   3.1  18.0 333263
1908  204  14.2  24.9  14.5   0.0   3.2  14.7 333263
1908  205  15.3  22.4   8.0   0.0   3.2  10.2 333263
1908  206  15.3  23.4   8.5   0.0   3.0  11.3 333263
1908  207  15.3  21.9   9.5   0.0   2.5  12.4 333263
1908  208  14.2  21.9  13.5   0.0   3.0  15.8 333263
1908  209  14.2  22.4  14.5   0.0   3.2  12.4 333263
1908  210  15.3  23.9  14.0   0.0   2.8  12.4 333263
1908  211  15.3  20.9  11.5   0.0   3.1  13.5 333263
1908  212  16.3  21.9  14.0   0.0   2.9  13.5 333263
1908  213  16.3  20.9  12.0   0.0   3.2  13.5 333263
1908  214  16.1  21.2  14.2  17.1   3.2  12.5 333263
1908  215  15.1  24.2  15.2   6.7   3.9  16.0 333263
1908  216  16.1  21.2  12.2   0.0   3.9   8.0 333263
1908  217  16.1  23.7  13.7   0.0   3.0  11.4 333263
1908  218  16.1  22.2  12.7   0.0   2.5  14.8 333263
1908  219  16.1  19.7  15.2  12.6   3.3  16.0 333263
1908  220  15.1  22.7  13.2   5.1   3.4  12.5 333263
1908  221  15.1  23.7  14.2   2.9   4.1  13.7 333263
1908  222  16.1  25.7  14.7   1.3   3.8  12.5 333263
1908  223  16.1  26.2  13.2   0.2   4.1  14.8 333263
1908  224  17.1  26.7  13.2   0.0   4.3  14.8 333263
1908  225  17.1  24.7  13.2   0.0   4.3  10.3 333263
1908  226  17.1  24.7   9.2   0.0   4.0   9.1 333263
1908  227  16.1  25.7  10.2   0.0   4.0  12.5 333263
1908  228  16.1  25.7  10.7   0.0   4.2  12.5 333263
1908  229  16.1  26.7  10.7   0.0   4.1  12.5 333263
1908  230  16.1  24.7  12.2   0.0   4.6  10.3 333263
1908  231  17.1  24.2   6.2   0.0   4.0   6.8 333263
1908  232  17.1  24.2   7.2   0.0   3.9  10.3 333263
1908  233  19.2  25.2  11.7   0.0   3.9  14.8 333263
1908  234  18.1  25.7  14.2   0.0   3.7  16.0 333263
1908  235  18.1  26.7  17.2   0.0   4.0  19.4 333263
1908  236  17.1  26.2  15.2   0.0   3.8  14.8 333263
1908  237  17.1  25.7  11.2   0.0   3.4  14.8 333263
1908  238  17.1  24.7  11.2   0.0   4.0  16.0 333263
1908  239  17.1  24.2  11.2   0.0   4.1  11.4 333263
1908  240  18.1  24.2  10.7   0.0   4.0  11.4 333263
1908  241  18.1  23.7  10.2   0.0   3.9  11.4 333263
1908  242  18.1  24.7  12.7   0.0   3.8  13.7 333263
1908  243  18.1  25.7  12.7   0.0   4.1  16.0 333263
1908  244  19.2  25.7  13.2   0.0   4.1  14.8 333263
1908  245  19.1  25.3  15.9   0.0   4.3  17.9 333263
1908  246  19.1  25.8  19.4   1.1   4.4  19.0 333263
1908  247  18.1  26.8  16.4   0.0   4.2  17.9 333263
1908  248  19.1  26.8  16.9   0.0   3.7  20.2 333263
1908  249  19.1  26.3  18.9   0.0   4.7  22.4 333263
1908  250  19.1  24.8  14.4   3.4   5.2  13.4 333263
1908  251  19.1  26.3  13.4   0.0   5.2  12.3 333263
1908  252  19.1  26.8  11.9   0.0   5.2  13.4 333263
1908  253  20.1  27.3  15.4   0.0   5.1  15.7 333263
1908  254  19.1  27.8  14.9   0.0   4.8  15.7 333263
1908  255  19.1  26.8  14.9   0.0   4.7  15.7 333263
1908  256  19.1  27.3  14.4   0.4   5.4  16.8 333263
1908  257  20.1  28.8  15.4   0.0   4.8  16.8 333263
1908  258  20.1  27.3  16.9   0.2   5.4  17.9 333263
1908  259  20.1  22.8  12.9   0.0   5.0   7.8 333263
1908  260  21.1  22.3   9.4   0.0   5.0   9.0 333263
1908  261  21.1  24.3   9.9   0.0   4.7  11.2 333263
1908  262  20.1  25.8  10.4   0.0   4.7  14.6 333263
1908  263  20.1  26.8  14.4   0.0   5.2  16.8 333263
1908  264  21.1  26.8  14.4   0.0   5.3  14.6 333263
1908  265  21.1  23.8   9.4   0.0   5.2   9.0 333263
1908  266  21.1  24.3   8.4   0.0   5.0  10.1 333263
1908  267  22.1  24.3  11.9   0.0   5.1  12.3 333263
1908  268  22.1  26.3  10.4   0.0   5.2  14.6 333263
1908  269  21.1  27.8  11.4   0.0   6.0  15.7 333263
1908  270  21.1  29.3  13.9   0.0   4.9  14.6 333263
1908  271  21.1  27.8  14.4   0.0   5.1  17.9 333263
1908  272  22.1  28.3  17.9   0.0   4.8  19.0 333263
1908  273  22.1  25.8  16.9   3.7   5.4  16.8 333263
1908  274  23.1  23.3  10.4   0.3   5.6   9.0 333263
1908  275  22.4  25.1   7.7   0.0   5.7  11.5 333263
1908  276  22.4  26.6  10.2   0.0   6.2  13.8 333263
1908  277  23.4  28.6   8.7   0.0   6.4  14.9 333263
1908  278  23.4  30.6  10.2   0.0   6.5  17.2 333263
1908  279  23.4  31.1  11.7   0.0   6.0  18.4 333263
1908  280  21.4  30.1  14.2   0.0   5.3  18.4 333263
1908  281  21.4  28.6  12.7   0.0   5.0  19.5 333263
1908  282  21.4  29.1  15.7   0.0   5.5  22.9 333263
1908  283  21.4  28.6  15.2   0.0   5.3  18.4 333263
1908  284  22.4  27.6  15.7   0.0   5.4  19.5 333263
1908  285  22.4  27.1  16.2   0.0   5.3  18.4 333263
1908  286  21.4  24.6  17.2   0.0   5.4  14.9 333263
1908  287  22.4  24.1  18.7   0.2   4.6  14.9 333263
1908  288  23.4  25.6  17.2   1.1   4.6  21.8 333263
1908  289  22.4  27.1  16.7   0.6   4.4  22.9 333263
1908  290  19.3  26.6  15.2   0.0   4.3  20.6 333263
1908  291  21.4  26.1  21.2   0.0   5.2  24.1 333263
1908  292  21.4  29.6  18.7   9.5   5.6  22.9 333263
1908  293  22.4  30.1  15.2   0.0   5.8  21.8 333263
1908  294  22.4  28.6  14.7   0.0   5.7  17.2 333263
1908  295  22.4  27.1  11.7   0.0   6.0  14.9 333263
1908  296  22.4  29.1  10.7   0.0   5.1  16.1 333263
1908  297  22.4  27.1  14.7   0.0   5.7  19.5 333263
1908  298  22.4  29.1  16.2   0.0   6.2  19.5 333263
1908  299  22.4  30.6  19.7   0.0   6.3  20.6 333263
1908  300  24.4  30.6  15.7  11.6   5.7  20.6 333263
1908  301  23.4  28.1  18.7   0.0   5.4  19.5 333263
1908  302  23.4  27.6  17.7   0.0   5.6  20.6 333263
1908  303  23.4  28.6  16.7   0.0   5.6  20.6 333263
1908  304  23.4  29.1  15.7   0.0   5.9  20.6 333263
1908  305  24.4  29.6  16.2   0.0   5.9  20.6 333263
1908  306  22.6  29.8  18.3   0.0   6.1  21.9 333263
1908  307  22.6  29.8  17.8   0.0   6.1  20.7 333263
1908  308  21.6  30.8  17.3   0.0   6.3  21.9 333263
1908  309  22.6  31.8  18.3   0.0   7.4  24.2 333263
1908  310  24.7  32.8  19.3   0.0   6.7  21.9 333263
1908  311  22.6  32.8  20.3   0.0   5.5  24.2 333263
1908  312  22.6  30.3  19.3   0.0   6.3  26.5 333263
1908  313  22.6  31.3  19.8   0.0   5.1  23.0 333263
1908  314  24.7  24.3  18.8  25.5   5.3  20.7 333263
1908  315  24.7  24.8  16.8   1.9   5.5  19.6 333263
1908  316  23.6  27.3  16.8   2.9   5.9  20.7 333263
1908  317  23.6  28.8  18.3   0.0   6.2  21.9 333263
1908  318  23.6  28.8  20.3   0.4   6.3  20.7 333263
1908  319  23.6  30.8  19.8   0.4   6.7  23.0 333263
1908  320  23.6  30.8  18.8   0.0   6.9  20.7 333263
1908  321  23.6  31.3  19.8   0.0   7.5  20.7 333263
1908  322  24.7  32.3  19.3   0.0   6.4  20.7 333263
1908  323  22.6  30.8  21.3   0.0   7.9  23.0 333263
1908  324  24.7  31.8  22.3   0.0   6.5  18.4 333263
1908  325  22.6  30.8  21.3   0.0   6.2  21.9 333263
1908  326  23.6  29.8  20.8   0.0   7.2  23.0 333263
1908  327  24.7  30.8  21.3   0.0   5.9  19.6 333263
1908  328  24.7  29.8  21.3   0.0   6.7  25.3 333263
1908  329  24.7  31.8  20.3   0.0   5.5  24.2 333263
1908  330  24.7  28.3  21.3   0.0   6.2  25.3 333263
1908  331  24.7  30.3  20.3   0.0   6.0  24.2 333263
1908  332  24.7  31.3  21.3   0.0   6.9  27.6 333263
1908  333  25.7  31.8  20.3  12.8   6.7  24.2 333263
1908  334  25.7  30.3  21.3   0.0   6.4  23.0 333263
1908  335  25.7  31.3  19.8  11.4   7.0  25.3 333263
1908  336  26.0  29.7  19.8   1.8   7.5  21.9 333263
1908  337  26.0  30.7  19.8   0.0   7.0  19.6 333263
1908  338  26.0  29.7  19.3   5.1   7.1  21.9 333263
1908  339  26.0  30.2  18.3   1.3   6.9  20.7 333263
1908  340  24.0  30.2  17.8   0.0   7.6  19.6 333263
1908  341  25.0  32.2  18.3   0.0   7.0  19.6 333263
1908  342  22.9  31.7  20.3   0.0   6.9  20.7 333263
1908  343  24.0  32.7  21.3   0.0   9.9  26.5 333263
1908  344  26.0  41.7  22.3   0.4   7.3  27.7 333263
1908  345  24.0  33.7  22.8   0.0   6.8  26.5 333263
1908  346  24.0  33.2  23.3   1.8   7.4  28.8 333263
1908  347  25.0  34.7  23.8   1.3   9.0  28.8 333263
1908  348  26.0  38.2  23.3   4.7   7.8  25.4 333263
1908  349  27.1  32.7  21.8   0.0   7.4  24.2 333263
1908  350  26.0  32.2  23.8   0.0   6.9  25.4 333263
1908  351  26.0  31.2  21.3   0.0   7.0  26.5 333263
1908  352  25.0  32.2  19.8   0.0   7.2  24.2 333263
1908  353  26.0  31.7  22.3   0.0   8.5  25.4 333263
1908  354  27.1  34.2  23.3   0.0   7.9  21.9 333263
1908  355  26.0  33.2  23.3   0.0   6.8  23.0 333263
1908  356  24.0  33.7  23.3   0.0   6.6  28.8 333263
1908  357  24.0  32.2  22.3   0.0   8.1  27.7 333263
1908  358  26.0  33.7  21.3   0.0   7.8  21.9 333263
1908  359  25.0  35.2  21.8   0.0   8.1  26.5 333263
1908  360  26.0  33.7  22.3   0.0   7.1  21.9 333263
1908  361  25.0  33.7  22.3   0.0   7.2  28.8 333263
1908  362  25.0  32.2  21.3   0.0   7.3  24.2 333263
1908  363  25.0  31.7  20.8  10.5   7.4  21.9 333263
1908  364  24.0  34.2  22.8   0.0   7.4  25.4 333263
1908  365  24.0  36.2  22.3   0.0   8.5  30.0 333263
1908  366  25.0  36.7  22.8   0.0  11.1  24.2 333263
1909    1  29.7  38.3  23.6   0.0   9.7  21.7 333263
1909    2  29.7  35.8  24.1   0.0   9.2  22.8 333263
1909    3  28.7  36.3  24.1   0.0   9.7  25.1 333263
1909    4  30.8  36.3  24.1   0.0   8.9  25.1 333263
1909    5  27.7  36.8  24.1   0.0   5.7  27.4 333263
1909    6  22.6  28.8  23.6   0.0   7.4  25.1 333263
1909    7  29.7  29.3  19.6   0.0   7.2  21.7 333263
1909    8  25.6  29.3  20.1   0.0   6.9  18.3 333263
1909    9  27.7  30.3  20.1   0.0   6.8  25.1 333263
1909   10  25.6  29.8  20.1   0.0   7.3  21.7 333263
1909   11  27.7  29.8  19.6   0.0   7.4  20.5 333263
1909   12  27.7  30.8  18.6   0.0   8.2  21.7 333263
1909   13  28.7  32.3  20.6   0.0   5.2  21.7 333263
1909   14  17.4  31.3  22.1   0.0   5.1  26.2 333263
1909   15  16.4  29.3  22.6   0.0   4.5  22.8 333263
1909   16  15.4  27.3  20.1   0.0   5.7  21.7 333263
1909   17  22.6  27.8  19.6  17.6   6.0  22.8 333263
1909   18  23.6  29.3  21.1   9.8   4.7  24.0 333263
1909   19  19.5  29.3  20.1   0.0   5.8  27.4 333263
1909   20  24.6  30.8  23.6  17.0   8.6  30.8 333263
1909   21  28.7  35.8  22.6   6.9   9.2  27.4 333263
1909   22  27.7  37.8  22.6   0.0   8.3  27.4 333263
1909   23  25.6  35.8  24.6   0.0   9.4  27.4 333263
1909   24  30.8  31.3  21.6   0.9   7.8  14.8 333263
1909   25  28.7  30.3  18.1   0.0   7.6  19.4 333263
1909   26  28.7  30.3  18.6   0.0   7.7  20.5 333263
1909   27  28.7  31.3  19.6   0.0   7.4  21.7 333263
1909   28  27.7  31.3  19.6   0.0   7.1  22.8 333263
1909   29  25.6  31.8  20.6   0.0   7.2  24.0 333263
1909   30  24.6  32.3  22.1   0.0   6.3  24.0 333263
1909   31  19.5  32.3  22.1   0.0   4.7  24.0 333263
1909   32  17.5  30.6  22.2   0.0   3.3  27.6 333263
1909   33  10.3  26.6  22.2   2.3   4.7  21.8 333263
1909   34  16.5  29.1  21.2  14.9   8.4  24.1 333263
1909   35  25.8  34.6  21.2   3.4   6.8  19.5 333263
1909   36  26.8  30.1  21.7   0.0   7.5  23.0 333263
1909   37  29.9  29.6  20.2   0.0   6.7  20.7 333263
1909   38  27.9  30.1  19.2   0.0   7.0  24.1 333263
1909   39  26.8  31.6  19.7   0.0   7.8  23.0 333263
1909   40  28.9  32.1  19.2   0.0   6.1  21.8 333263
1909   41  22.7  32.1  19.7   0.0   6.7  25.3 333263
1909   42  24.8  33.1  23.2   0.0   6.8  27.6 333263
1909   43  25.8  33.6  23.7   0.0   7.4  29.9 333263
1909   44  25.8  34.1  23.7   1.6   6.7  25.3 333263
1909   45  24.8  32.6  22.2   0.0   7.5  26.4 333263
1909   46  26.8  33.6  22.2   0.0   7.2  25.3 333263
1909   47  25.8  33.6  22.2   0.3   5.5  25.3 333263
1909   48  21.7  30.1  23.2   0.0   6.0  26.4 333263
1909   49  23.7  30.1  21.7   3.0   5.2  25.3 333263
1909   50  19.6  30.6  20.7   0.0   5.9  25.3 333263
1909   51  22.7  31.1  21.7   0.5   6.9  26.4 333263
1909   52  20.6  36.6  21.7   0.0   6.8  27.6 333263
1909   53  23.7  34.6  21.7  12.9   6.2  28.7 333263
1909   54  21.7  32.6  22.7   0.9   5.7  26.4 333263
1909   55  21.7  33.1  22.7   2.3   3.7  31.0 333263
1909   56  15.5  29.1  23.7  10.8   7.0  29.9 333263
1909   57  25.8  30.1  18.2   6.7   6.2  19.5 333263
1909   58  25.8  30.6  19.2   0.0   5.2  26.4 333263
1909   59  17.5  32.6  20.2   0.0   4.6  26.4 333263
1909   60  18.5  32.2  22.2  12.8   3.4  29.6 333263
1909   61  13.4  29.7  24.2   2.2   5.1  28.5 333263
1909   62  16.5  30.2  23.2   0.9   4.9  21.7 333263
1909   63  19.6  30.7  21.7   4.1   4.9  26.2 333263
1909   64  19.6  29.7  21.7   0.9   5.9  25.1 333263
1909   65  22.7  30.7  20.7   3.4   5.4  22.8 333263
1909   66  20.6  31.7  20.7   0.0   5.9  25.1 333263
1909   67  22.7  31.7  21.2   0.0   6.1  25.1 333263
1909   68  22.7  33.2  22.2   0.0   6.0  26.2 333263
1909   69  23.7  33.2  21.7   0.0   5.0  28.5 333263
1909   70  21.6  30.7  21.7   0.0   4.7  27.4 333263
1909   71  21.6  29.2  20.2   0.0   4.8  26.2 333263
1909   72  21.6  29.7  18.2   0.0   6.7  26.2 333263
1909   73  27.8  32.2  20.2   0.0   3.8  25.1 333263
1909   74  17.5  26.2  22.2   1.6   2.3  23.9 333263
1909   75  11.3  23.2  20.2   0.0   5.4  22.8 333263
1909   76  20.6  29.2  17.2  19.4   5.5  20.5 333263
1909   77  22.7  30.7  18.2   0.0   5.7  23.9 333263
1909   78  23.7  31.2  19.7   0.0   6.1  25.1 333263
1909   79  21.6  34.2  21.2   0.0   5.7  26.2 333263
1909   80  21.6  32.7  21.2   0.0   5.9  27.4 333263
1909   81  22.7  32.2  19.7   0.0   4.8  25.1 333263
1909   82  19.6  30.2  19.7   0.0   5.4  25.1 333263
1909   83  20.6  31.7  20.7   0.0   5.8  25.1 333263
1909   84  20.6  32.7  20.7   0.0   7.6  25.1 333263
1909   85  21.6  37.2  21.7   0.0   5.4  23.9 333263
1909   86  20.6  31.2  22.2   6.8   4.7  25.1 333263
1909   87  20.6  29.7  21.2   0.0   5.8  26.2 333263
1909   88  20.6  31.2  21.2   4.8   4.5  21.7 333263
1909   89  16.5  29.2  21.7   0.0   5.7  22.8 333263
1909   90  20.6  32.2  21.7   0.0   5.6  25.1 333263
1909   91  22.1  32.3  17.8   5.3   5.1  20.6 333263
1909   92  19.0  32.8  18.3   0.0   6.2  22.9 333263
1909   93  22.1  33.8  21.3   0.0   5.8  21.8 333263
1909   94  22.1  33.8  17.8   0.0   5.8  22.9 333263
1909   95  22.1  34.3  18.8   0.0   5.0  24.0 333263
1909   96  21.1  30.3  20.3   0.0   5.1  21.8 333263
1909   97  21.1  29.8  19.3   1.5   5.3  19.5 333263
1909   98  20.0  31.3  15.8   0.0   5.9  19.5 333263
1909   99  22.1  32.8  17.8   0.0   5.6  20.6 333263
1909  100  21.1  32.8  18.3   0.0   4.8  21.8 333263
1909  101  20.0  30.8  18.8   0.0   4.7  22.9 333263
1909  102  20.0  29.8  17.8   0.0   4.5  21.8 333263
1909  103  21.1  29.8  17.3   0.0   4.5  24.0 333263
1909  104  19.0  30.3  16.8   0.0   3.8  22.9 333263
1909  105  14.8  28.3  20.8   0.0   4.9  20.6 333263
1909  106  20.0  28.3  17.3   0.0   4.6  18.3 333263
1909  107  17.9  29.3  17.8   0.0   4.0  19.5 333263
1909  108  17.9  27.3  19.3   0.0   3.9  20.6 333263
1909  109  15.8  29.3  20.3  56.4   2.6  22.9 333263
1909  110  10.5  27.3  20.8   5.2   2.1  24.0 333263
1909  111   9.5  24.8  19.8  12.1   4.8  22.9 333263
1909  112  21.1  25.8  17.3  18.2   4.9  17.2 333263
1909  113  20.0  26.8  13.8   0.0   4.3  13.7 333263
1909  114  19.0  27.3  14.8   0.0   3.5  18.3 333263
1909  115  13.7  27.3  19.3   0.0   2.9  19.5 333263
1909  116  12.6  27.3  19.8   4.2   3.2  24.0 333263
1909  117  12.6  28.3  19.3   4.8   4.9  22.9 333263
1909  118  17.9  27.8  14.3   0.0   5.5  13.7 333263
1909  119  20.0  27.3  14.8   0.0   4.7  10.3 333263
1909  120  16.9  29.3  12.8   0.0   4.2  16.0 333263
1909  121  17.7  27.8  15.1   0.0   4.1  15.2 333263
1909  122  18.7  26.3  12.6   0.0   4.0  14.0 333263
1909  123  18.7  27.3  12.1   0.0   4.2  16.4 333263
1909  124  18.7  28.8  13.6   0.0   3.9  16.4 333263
1909  125  16.6  27.8  11.1   0.0   3.9  15.2 333263
1909  126  16.6  29.8  17.1   0.0   2.4  19.9 333263
1909  127  10.4  27.3  19.1   0.0   4.3  22.2 333263
1909  128  17.7  27.3  15.1   0.0   3.6  12.9 333263
1909  129  16.6  26.3  13.6   0.0   3.7  16.4 333263
1909  130  16.6  26.8  12.6   0.0   3.7  15.2 333263
1909  131  16.6  26.8  13.1   0.0   3.2  15.2 333263
1909  132  14.5  27.3  13.6   0.0   3.8  18.7 333263
1909  133  16.6  28.8  14.1   0.0   3.2  18.7 333263
1909  134  13.5  28.3  15.1   0.0   2.8  18.7 333263
1909  135  12.5  27.8  19.1   0.0   3.5  23.4 333263
1909  136  15.6  26.3  15.1  13.3   3.3  16.4 333263
1909  137  14.5  25.8  12.6   0.0   4.0  15.2 333263
1909  138  16.6  26.3  12.1   0.0   3.9  11.7 333263
1909  139  16.6  26.3  13.1   0.0   4.0  12.9 333263
1909  140  16.6  26.8  15.1   0.0   3.8  12.9 333263
1909  141  15.6  25.8  14.1   0.0   3.7  11.7 333263
1909  142  15.6  28.3  10.6   0.0   3.3  16.4 333263
1909  143  14.5  26.8  11.6   0.0   3.2  16.4 333263
1909  144  13.5  27.3  15.1   0.0   3.2  17.5 333263
1909  145  14.5  28.3  15.6   1.7   3.8  21.0 333263
1909  146  15.6  27.8  16.6   0.0   3.8  15.2 333263
1909  147  16.6  27.3  14.6   0.0   2.8  16.4 333263
1909  148  13.5  25.8  18.1   0.0   3.0  19.9 333263
1909  149  13.5  26.3  16.6   3.6   3.2  18.7 333263
1909  150  14.5  26.8  16.6   0.0   2.9  18.7 333263
1909  151  12.5  27.3  17.1   2.3   2.4  19.9 333263
1909  152  12.2  24.9  16.8   0.0   2.8  22.3 333263
1909  153  14.2  26.4  17.3   9.9   2.1  20.0 333263
1909  154  10.1  23.9  16.8   0.0   2.9  18.8 333263
1909  155  14.2  21.9  13.8   0.0   2.9  14.1 333263
1909  156  14.2  22.4   8.8   0.0   2.6  11.7 333263
1909  157  13.2  21.4  10.3   0.0   1.5  12.9 333263
1909  158   8.1  18.4  14.3   0.0   2.0  15.3 333263
1909  159   9.1  23.9  15.3  13.5   2.1  17.6 333263
1909  160   9.1  25.9  16.3   0.0   2.2  18.8 333263
1909  161  10.1  22.4  16.3   8.3   2.5  15.3 333263
1909  162  12.2  21.4  11.3   1.3   2.5  11.7 333263
1909  163  12.2  21.9  11.3   0.0   3.1  12.9 333263
1909  164  14.2  24.9  11.3   0.0   3.1  12.9 333263
1909  165  14.2  23.4  11.3   0.0   3.0  11.7 333263
1909  166  14.2  22.4   9.8   0.0   3.4  11.7 333263
1909  167  15.2  23.9   9.3   0.0   2.6   9.4 333263
1909  168  13.2  23.4  11.3   0.0   2.8  15.3 333263
1909  169  13.2  25.9  12.3   0.0   2.8  16.4 333263
1909  170  13.2  27.4  14.3   0.0   3.4  18.8 333263
1909  171  14.2  28.4  14.3   0.0   3.2  14.1 333263
1909  172  14.2  25.9   9.3   0.0   3.4  12.9 333263
1909  173  15.2  28.4  10.3   0.0   3.3  16.4 333263
1909  174  14.2  28.9  13.8   0.0   3.1  16.4 333263
1909  175  14.2  28.9  13.8   0.0   2.7  21.1 333263
1909  176  13.2  28.4  16.8   0.0   1.7  22.3 333263
1909  177   7.1  25.9  19.8   0.0   2.5  21.1 333263
1909  178  11.2  25.9  15.8   0.0   2.3  18.8 333263
1909  179  11.2  24.4  14.8   0.0   1.4  18.8 333263
1909  180   7.1  20.4  14.3  10.9   1.8  17.6 333263
1909  181   8.1  20.9  13.8  23.9   1.9  15.3 333263
1909  182   9.2  21.9  12.0   0.7   2.9  15.8 333263
1909  183  13.2  20.4   9.5   0.0   3.0   9.0 333263
1909  184  14.2  20.9   9.5   0.0   3.2   9.0 333263
1909  185  15.3  22.9   9.0   0.0   3.2  10.2 333263
1909  186  15.3  22.9   8.0   0.0   3.0  10.2 333263
1909  187  13.2  22.9   6.5   0.0   2.5  10.2 333263
1909  188  11.2  21.9   9.5   0.0   2.9  11.3 333263
1909  189  14.2  22.4  13.0   0.0   2.9  12.4 333263
1909  190  13.2  21.9   8.5   0.0   2.8  10.2 333263
1909  191  13.2  22.4  14.5   0.0   3.2  12.4 333263
1909  192  15.3  23.4  10.5   0.0   3.3  11.3 333263
1909  193  15.3  24.4  12.0   0.0   2.9  12.4 333263
1909  194  12.2  24.4  11.5   0.0   3.0  12.4 333263
1909  195  11.2  25.4  12.0   0.0   2.4  11.3 333263
1909  196   9.2  21.9  12.5   0.0   1.5  11.3 333263
1909  197   7.1  19.9  16.0  32.0   2.3  15.8 333263
1909  198  14.2  17.9  13.0   8.2   3.0  14.7 333263
1909  199  15.3  20.9   7.0   1.3   3.1  10.2 333263
1909  200  15.3  21.9   5.5   0.0   2.9  10.2 333263
1909  201  14.2  21.4   9.0   0.0   3.2  11.3 333263
1909  202  14.2  21.9   7.0   0.0   3.4   7.9 333263
1909  203  16.3  22.4   6.0   0.0   3.2   9.0 333263
1909  204  16.3  22.9   5.5   0.0   3.1  11.3 333263
1909  205  16.3  24.4   9.5   0.0   2.5  15.8 333263
1909  206  11.2  26.4  13.5   0.0   2.6  16.9 333263
1909  207  13.2  24.4  14.5   0.0   3.4  18.0 333263
1909  208  15.3  21.9   7.5   0.0   3.3   7.9 333263
1909  209  16.3  22.9   7.5   0.0   3.2  10.2 333263
1909  210  15.3  23.9   6.5   0.0   2.9  11.3 333263
1909  211  14.2  22.4   8.0   0.0   3.1  11.3 333263
1909  212  15.3  20.4   9.0   0.0   3.8   9.0 333263
1909  213  17.1  22.7   7.2   0.0   4.0  10.3 333263
1909  214  15.1  25.2   7.2   0.0   4.0  10.3 333263
1909  215  17.1  22.2   7.7   0.0   3.8   8.0 333263
1909  216  16.1  21.7   5.7   0.0   3.9   8.0 333263
1909  217  16.1  22.2   6.2   0.0   2.8   8.0 333263
1909  218  14.1  18.2   8.7   0.0   3.6  10.3 333263
1909  219  15.1  23.7   7.7   0.0   2.9  10.3 333263
1909  220  14.1  21.2   9.7   0.0   2.3  12.5 333263
1909  221  11.1  24.2  13.2   3.5   2.5  18.2 333263
1909  222  12.1  26.2  16.7   1.3   3.5  21.7 333263
1909  223  15.1  28.2  17.2   0.0   2.8  20.5 333263
1909  224  10.1  27.7  17.2   0.0   3.2  20.5 333263
1909  225  14.1  25.7  17.2   0.0   3.5  18.2 333263
1909  226  15.1  27.2  14.7   0.0   2.7  18.2 333263
1909  227  14.1  24.7  15.2   0.0   2.4  19.4 333263
1909  228  11.1  24.2  13.7   0.0   2.6  18.2 333263
1909  229  15.1  22.7  14.7   6.6   4.2  18.2 333263
1909  230  16.1  22.7  16.2   1.5   3.7   8.0 333263
1909  231  19.2  24.7  15.7   0.0   3.0  17.1 333263
1909  232  14.1  25.2  13.2   0.0   3.7  17.1 333263
1909  233  18.1  26.7  17.2   0.0   3.4  19.4 333263
1909  234  17.1  25.7  11.7   0.0   3.2  17.1 333263
1909  235  15.1  26.2  12.7   0.0   3.9  18.2 333263
1909  236  16.1  26.7  17.2  11.7   2.5  16.0 333263
1909  237  13.1  22.2  14.7   0.0   2.8  17.1 333263
1909  238  13.1  20.2  14.7   2.5   3.9  12.5 333263
1909  239  20.2  23.2  12.2   1.1   3.4  13.7 333263
1909  240  16.1  23.7  12.7   0.0   3.9  13.7 333263
1909  241  16.1  24.7  13.7   0.0   3.2  12.5 333263
1909  242  16.1  25.2  15.7   0.6   3.9  18.2 333263
1909  243  16.1  24.2  12.2   0.0   3.5  11.4 333263
[truncated: 1,973,774 more chars]
