# Supplementary material for: Some fundamental elements for studying social-ecological co-existence in forest common pool resources
Source: PeerJ. 2023 Feb 27;11:e14731. doi: 10.7717/peerj.14731 (PMC9979833; doi:10.7717/peerj.14731)
Supplement: Supplemental Information 1 [file peerj-11-14731-s001.zip › Model4PeerJ/ClimateS1.txt]

1889    1  23.3  31.7  24.4   0.4   7.3  31.3 333263
1889    2  23.3  34.2  23.9   0.0   6.8  25.5 333263
1889    3  23.3  33.7  24.4   0.1   6.4  29.0 333263
1889    4  23.3  31.7  23.9   0.0   7.0  26.7 333263
1889    5  23.3  32.2  21.9   2.8   5.9  23.2 333263
1889    6  23.3  30.7  20.9   0.6   7.0  27.8 333263
1889    7  23.3  32.7  20.9   0.0   6.3  23.2 333263
1889    8  23.3  30.2  20.9   0.0   6.2  24.4 333263
1889    9  24.3  30.7  21.9   0.0   6.4  26.7 333263
1889   10  23.3  31.2  22.9   0.0   6.7  25.5 333263
1889   11  22.3  33.2  23.9   0.0   6.9  26.7 333263
1889   12  22.3  34.2  23.4   0.0   6.9  27.8 333263
1889   13  22.3  34.2  22.4   0.0   7.1  27.8 333263
1889   14  21.3  34.7  23.4   0.0   7.3  26.7 333263
1889   15  22.3  34.2  25.4   0.0   7.2  26.7 333263
1889   16  22.3  34.2  25.4   0.0   6.5  26.7 333263
1889   17  22.3  33.2  25.9   0.0   7.5  30.2 333263
1889   18  23.3  35.2  25.4  10.4   7.2  27.8 333263
1889   19  23.3  34.2  24.9   0.6   6.6  27.8 333263
1889   20  23.3  32.7  23.4   0.0   6.3  27.8 333263
1889   21  24.3  31.7  24.4  13.6   6.3  29.0 333263
1889   22  23.3  31.7  23.4   5.6   6.0  27.8 333263
1889   23  23.3  31.2  24.4   1.5   6.6  29.0 333263
1889   24  23.3  33.7  24.4   0.0   7.4  30.2 333263
1889   25  23.3  34.2  25.4   0.0   7.0  26.7 333263
1889   26  22.3  34.7  25.4   0.0   6.7  29.0 333263
1889   27  22.3  34.2  24.4   0.0   6.6  30.2 333263
1889   28  22.3  32.2  22.9   2.6   6.2  25.5 333263
1889   29  22.3  30.7  21.9   0.1   5.9  24.4 333263
1889   30  22.3  30.2  21.9   0.0   5.9  25.5 333263
1889   31  21.3  30.2  22.4   0.0   5.3  24.4 333263
1889   32  20.3  28.9  21.7   0.0   5.2  26.9 333263
1889   33  20.3  29.4  21.2   0.0   5.4  24.6 333263
1889   34  20.3  31.9  20.7   0.0   5.4  28.1 333263
1889   35  20.3  32.4  23.2   0.0   5.2  29.3 333263
1889   36  19.3  31.4  25.2   3.3   5.2  29.3 333263
1889   37  20.3  31.4  24.2  19.6   5.4  29.3 333263
1889   38  20.3  30.9  22.7   1.1   5.8  25.8 333263
1889   39  20.3  31.9  21.2   0.0   5.0  24.6 333263
1889   40  21.3  28.4  20.2   0.0   5.0  25.8 333263
1889   41  20.3  29.4  21.2   0.0   4.9  25.8 333263
1889   42  20.3  29.9  22.2   0.0   4.8  28.1 333263
1889   43  20.3  29.9  23.2   0.3   4.8  29.3 333263
1889   44  20.3  29.4  23.2   0.1   5.9  28.1 333263
1889   45  20.3  33.9  24.2   0.0   6.0  29.3 333263
1889   46  20.3  33.9  25.2   0.0   6.3  29.3 333263
1889   47  19.3  34.9  25.7   0.1   5.7  28.1 333263
1889   48  19.3  32.9  25.7   0.0   5.6  29.3 333263
1889   49  19.3  33.9  25.2   0.0   6.0  31.6 333263
1889   50  19.3  33.9  25.2   4.9   5.8  28.1 333263
1889   51  20.3  32.4  24.2   2.1   5.5  26.9 333263
1889   52  19.3  32.4  24.2   0.0   5.8  28.1 333263
1889   53  19.3  33.9  24.7   0.0   5.9  29.3 333263
1889   54  20.3  32.9  24.7  29.5   5.9  28.1 333263
1889   55  20.3  33.4  24.7   0.0   6.0  29.3 333263
1889   56  19.3  33.9  25.2   0.0   5.7  28.1 333263
1889   57  19.3  32.9  25.2   0.0   5.9  28.1 333263
1889   58  19.3  33.9  24.2   0.0   6.2  28.1 333263
1889   59  19.3  34.4  26.2   2.9   5.6  28.1 333263
1889   60  19.7  32.3  25.1   0.1   4.4  27.1 333263
1889   61  18.7  29.3  24.1   0.9   4.5  28.3 333263
1889   62  19.7  31.3  24.1   0.1   4.8  31.8 333263
1889   63  18.7  31.8  24.6   0.0   4.9  29.5 333263
1889   64  18.7  31.3  23.6   5.8   5.2  27.1 333263
1889   65  18.7  31.8  23.1   8.5   5.8  25.9 333263
1889   66  18.7  33.3  26.1   5.2   5.9  25.9 333263
1889   67  18.7  33.3  24.6   1.8   5.9  24.8 333263
1889   68  18.7  33.3  24.1   0.6   4.7  24.8 333263
1889   69  18.7  31.3  25.6   1.1   4.5  30.6 333263
1889   70  18.7  31.3  25.1   0.1   5.6  30.6 333263
1889   71  19.7  33.3  24.1   0.0   5.1  27.1 333263
1889   72  19.7  30.8  23.1   2.7   4.4  25.9 333263
1889   73  19.7  27.3  22.1   2.3   4.2  24.8 333263
1889   74  18.7  27.8  21.6   0.4   4.4  24.8 333263
1889   75  18.7  29.3  21.1   0.3   5.2  25.9 333263
1889   76  18.7  32.3  21.6   0.1   5.3  25.9 333263
1889   77  18.7  32.3  22.6   0.0   5.1  25.9 333263
1889   78  18.7  31.8  21.1   0.0   5.4  25.9 333263
1889   79  18.7  32.3  22.1   0.0   5.5  24.8 333263
1889   80  17.7  32.3  23.6   0.0   5.6  23.6 333263
1889   81  17.7  32.3  20.1   0.0   4.9  22.4 333263
1889   82  18.7  29.8  22.1   0.5   4.1  24.8 333263
1889   83  17.7  27.8  22.6  10.9   3.1  25.9 333263
1889   84  18.7  22.3  22.1  47.0   3.5  25.9 333263
1889   85  17.7  24.8  21.6   9.9   4.0  23.6 333263
1889   86  17.7  27.8  20.6   9.1   3.5  24.8 333263
1889   87  17.7  26.8  21.1   1.4   3.6  27.1 333263
1889   88  18.7  26.8  20.1  16.8   3.4  27.1 333263
1889   89  18.7  24.8  22.1  11.9   3.8  27.1 333263
1889   90  17.7  27.8  22.1   3.0   3.6  25.9 333263
1889   91  16.6  29.5  21.8   0.1   3.4  27.4 333263
1889   92  16.6  28.5  22.8   9.7   3.6  27.4 333263
1889   93  17.5  29.0  23.8   0.4   3.8  28.6 333263
1889   94  17.5  29.5  23.8   0.1   3.6  27.4 333263
1889   95  17.5  28.0  22.3   2.7   3.4  26.2 333263
1889   96  16.6  28.0  22.8   8.4   3.5  26.2 333263
1889   97  17.5  27.5  21.3   9.7   3.5  25.0 333263
1889   98  17.5  25.5  20.8   0.4   3.4  21.5 333263
1889   99  16.6  25.5  17.8   0.0   3.5  21.5 333263
1889  100  17.5  26.0  16.3   0.1   3.4  21.5 333263
1889  101  16.6  26.0  18.3   0.0   3.7  21.5 333263
1889  102  16.6  27.5  18.8   4.7   3.7  22.7 333263
1889  103  16.6  27.5  19.8   2.6   3.4  22.7 333263
1889  104  15.6  27.5  18.8   2.0   3.1  23.8 333263
1889  105  15.6  27.0  19.8  28.9   3.3  25.0 333263
1889  106  16.6  27.0  21.8  14.7   2.9  25.0 333263
1889  107  16.6  24.5  22.8 124.5   3.3  25.0 333263
1889  108  16.6  25.5  21.3   0.0   3.4  22.7 333263
1889  109  16.6  26.0  19.3   2.1   3.4  21.5 333263
1889  110  15.6  26.5  20.3   7.1   3.3  22.7 333263
1889  111  15.6  26.5  21.8   5.1   2.9  23.8 333263
1889  112  15.6  24.0  20.8   0.7   2.9  22.7 333263
1889  113  14.6  25.5  20.8   5.0   2.9  23.8 333263
1889  114  14.6  26.5  21.3   2.2   3.2  25.0 333263
1889  115  14.6  28.0  21.3   0.0   3.4  25.0 333263
1889  116  15.6  28.0  21.3   1.6   3.4  25.0 333263
1889  117  14.6  28.0  19.3  14.1   3.4  22.7 333263
1889  118  14.6  27.5  20.3   3.1   3.5  22.7 333263
1889  119  14.6  28.0  19.8   0.0   3.4  22.7 333263
1889  120  14.6  27.5  18.8   0.0   2.8  22.7 333263
1889  121  14.9  25.4  18.6   4.1   2.7  22.1 333263
1889  122  13.9  26.9  19.6   1.9   2.8  23.2 333263
1889  123  13.9  26.4  20.1   0.9   2.8  22.1 333263
1889  124  13.9  27.4  20.1   0.0   2.6  23.2 333263
1889  125  12.9  25.9  20.6   0.0   2.6  22.1 333263
1889  126  13.9  24.9  21.6   5.4   2.6  23.2 333263
1889  127  13.9  24.4  20.6  14.0   2.6  22.1 333263
1889  128  13.9  23.4  20.6   4.6   2.5  20.9 333263
1889  129  13.9  24.4  20.6   1.4   3.0  23.2 333263
1889  130  13.9  26.9  21.6   0.2   2.9  20.9 333263
1889  131  13.9  26.4  18.6   0.0   2.7  20.9 333263
1889  132  13.9  26.4  18.6   0.0   2.8  22.1 333263
1889  133  13.9  25.4  21.1   1.2   2.8  20.9 333263
1889  134  13.9  24.4  16.1   0.8   2.7  17.4 333263
1889  135  12.9  23.9  15.1   2.4   2.9  17.4 333263
1889  136  12.9  25.9  16.1   0.2   2.9  17.4 333263
1889  137  12.9  26.4  16.6   0.2   3.0  18.6 333263
1889  138  13.9  25.9  17.6   0.9   2.6  18.6 333263
1889  139  11.9  25.4  17.6   7.3   2.6  19.7 333263
1889  140  12.9  25.9  19.1   2.6   2.7  20.9 333263
1889  141  12.9  24.9  18.1   0.6   2.7  18.6 333263
1889  142  12.9  23.4  16.1   0.0   2.7  16.3 333263
1889  143  12.9  22.9  14.1   0.2   2.7  15.1 333263
1889  144  12.9  23.4  16.1   0.3   2.7  16.3 333263
1889  145  12.9  22.9  16.6   7.6   2.4  16.3 333263
1889  146  11.9  22.4  17.6  10.1   2.4  17.4 333263
1889  147  12.9  20.9  15.6   2.6   2.5  16.3 333263
1889  148  12.9  22.4  16.6   0.5   2.7  17.4 333263
1889  149  12.9  24.9  17.1   0.0   2.9  17.4 333263
1889  150  12.9  26.4  17.1   0.0   3.0  18.6 333263
1889  151  12.9  25.4  17.1   0.0   2.5  16.3 333263
1889  152  11.6  24.3  18.1   5.4   2.3  18.0 333263
1889  153  11.6  24.8  19.1   0.2   2.3  20.4 333263
1889  154  11.6  23.8  17.1   0.0   2.4  19.2 333263
1889  155  11.6  23.8  16.1   0.0   2.4  16.8 333263
1889  156  11.6  22.3  16.1   0.0   2.4  14.4 333263
1889  157  11.6  20.8  16.1  12.0   2.2  14.4 333263
1889  158  11.6  20.8  16.6   2.6   2.3  16.8 333263
1889  159  11.6  22.8  14.6   0.0   2.4  15.6 333263
1889  160  11.6  23.8  15.6   0.0   2.6  16.8 333263
1889  161  12.6  24.3  15.6   0.0   2.6  15.6 333263
1889  162  12.6  21.8  14.1   0.0   2.3  14.4 333263
1889  163  11.6  24.3  14.1   0.0   2.7  18.0 333263
1889  164  11.6  25.3  14.1   0.0   2.5  13.2 333263
1889  165  12.6  22.8  16.1   0.0   2.3  16.8 333263
1889  166  11.6  20.8  15.1   0.0   2.2  14.4 333263
1889  167  11.6  20.3  14.6   0.8   2.2  14.4 333263
1889  168  11.6  21.8  15.6   0.1   2.5  16.8 333263
1889  169  12.6  22.3  12.1   0.0   2.4  14.4 333263
1889  170  12.6  21.8  11.1   0.0   2.3  15.6 333263
1889  171  11.6  21.8  13.6   0.0   2.4  14.4 333263
1889  172  12.6  21.3  16.6   0.0   2.5  15.6 333263
1889  173  12.6  21.8  13.6   0.0   2.2  14.4 333263
1889  174  11.6  20.3  14.1   0.0   2.4  14.4 333263
1889  175  12.6  19.8  13.1   0.0   2.4  13.2 333263
1889  176  12.6  19.8  12.1   0.0   2.5  13.2 333263
1889  177  12.6  19.8  10.1   0.0   2.4   9.6 333263
1889  178  11.6  20.8  10.1   0.0   2.4  13.2 333263
1889  179  12.6  21.3   9.6   0.0   2.5  13.2 333263
1889  180  12.6  22.3  11.1   0.0   2.6  13.2 333263
1889  181  12.6  22.3  12.1   0.0   2.4  14.4 333263
1889  182  12.7  20.6  10.9   0.0   2.3  13.2 333263
1889  183  12.7  19.1   9.9   0.0   2.2  12.0 333263
1889  184  12.7  18.6  11.9   0.2   2.1  13.2 333263
1889  185  12.7  19.6  11.9   0.2   2.4  15.6 333263
1889  186  12.7  21.6  11.9   0.1   2.5  14.4 333263
1889  187  11.7  22.6  10.9   3.3   2.5  13.2 333263
1889  188  12.7  22.1  12.9   1.7   2.4  14.4 333263
1889  189  12.7  22.6  13.4   3.3   2.6  15.6 333263
1889  190  12.7  23.6  14.4   1.8   2.7  15.6 333263
1889  191  12.7  24.1  15.4   0.1   2.6  15.6 333263
1889  192  12.7  22.6  11.9   0.0   2.5  13.2 333263
1889  193  12.7  21.6  11.4   0.0   2.5  13.2 333263
1889  194  12.7  21.1  12.4   0.0   2.5  13.2 333263
1889  195  12.7  20.6  13.9  24.8   2.3  12.0 333263
1889  196  12.7  20.6  13.4  12.8   2.4  14.4 333263
1889  197  12.7  20.1  14.4 111.2   2.5  13.2 333263
1889  198  12.7  20.1  17.4  92.4   2.8  13.2 333263
1889  199  13.6  22.1  16.9  23.0   3.0  13.2 333263
1889  200  14.6  24.1  16.9   4.5   2.9  15.6 333263
1889  201  13.6  25.1  17.4   0.1   2.9  15.6 333263
1889  202  13.6  24.6  15.9   0.0   2.9  15.6 333263
1889  203  13.6  23.6  16.9   0.0   3.0  14.4 333263
1889  204  13.6  23.6  14.4   0.0   2.9  13.2 333263
1889  205  13.6  23.6  12.4   0.0   2.7  14.4 333263
1889  206  13.6  23.1  14.4   2.6   2.6  14.4 333263
1889  207  13.6  21.6  11.9   0.0   2.6  13.2 333263
1889  208  13.6  22.6  12.9   0.0   2.7  14.4 333263
1889  209  13.6  24.1  12.9   0.0   2.9  15.6 333263
1889  210  14.6  24.6  13.9   0.0   3.2  15.6 333263
1889  211  15.6  25.1  12.9   0.0   3.2  14.4 333263
1889  212  14.6  25.6  11.9   0.0   3.5  14.4 333263
1889  213  15.6  24.8  12.1   0.0   3.5  15.6 333263
1889  214  15.6  23.8  14.6   3.3   3.5  14.4 333263
1889  215  15.6  23.3  16.6  48.5   3.0  14.4 333263
1889  216  14.6  22.3  16.6  25.1   2.9  15.6 333263
1889  217  14.6  22.3  16.6   1.8   3.1  16.8 333263
1889  218  14.6  24.3  16.6   4.4   3.4  16.8 333263
1889  219  14.6  25.3  16.6   0.0   3.6  16.8 333263
1889  220  15.6  25.3  14.6   0.0   3.6  15.6 333263
1889  221  15.6  23.8  13.6   0.1   3.2  13.2 333263
1889  222  15.6  21.3  13.1   0.0   3.4  13.2 333263
1889  223  15.6  21.8  12.1   0.0   3.5  12.0 333263
1889  224  16.6  22.8  11.6   0.0   3.5  13.2 333263
1889  225  16.6  21.8  12.1   0.0   3.2  12.0 333263
1889  226  16.6  21.3  11.1   0.0   3.1  13.2 333263
1889  227  15.6  21.8   8.6   0.0   3.3  13.2 333263
1889  228  15.6  22.8  10.1   0.0   3.7  13.2 333263
1889  229  16.6  23.3  11.6   0.0   3.5  12.0 333263
1889  230  16.6  22.3  11.1   0.0   3.6  12.0 333263
1889  231  17.6  22.8  11.1   0.0   3.7  13.2 333263
1889  232  16.6  24.8  11.6   0.0   3.7  14.4 333263
1889  233  16.6  25.3  13.1   0.0   3.5  15.6 333263
1889  234  16.6  23.8  13.1   0.0   3.2  14.4 333263
1889  235  16.6  22.3  10.6   0.0   2.8  14.4 333263
1889  236  16.6  21.8  11.6   7.4   2.9  16.8 333263
1889  237  16.6  22.3  12.6  11.1   3.4  16.8 333263
1889  238  17.6  23.3  12.6  14.7   3.6  14.4 333263
1889  239  17.6  23.3  14.1   3.8   3.5  14.4 333263
1889  240  17.6  24.3  15.6  10.9   3.3  16.8 333263
1889  241  16.6  24.3  16.1   1.6   3.3  18.0 333263
1889  242  17.6  24.8  17.1   1.8   3.3  19.2 333263
1889  243  17.6  24.3  19.1   0.2   4.2  19.2 333263
1889  244  19.1  24.6  15.6   0.0   4.1  15.3 333263
1889  245  19.1  22.1  11.6   0.0   3.6  13.0 333263
1889  246  19.1  22.1  10.1   2.3   3.9  15.3 333263
1889  247  19.1  22.6  14.6   0.0   4.2  15.3 333263
1889  248  19.1  24.1  13.1   0.0   4.3  15.3 333263
1889  249  19.1  26.1  14.6   0.0   5.0  17.7 333263
1889  250  19.1  28.1  14.6   0.0   5.0  16.5 333263
1889  251  19.1  27.6  13.6   0.0   5.1  16.5 333263
1889  252  18.1  28.6  16.6   0.0   5.4  17.7 333263
1889  253  20.1  28.6  18.6   0.0   5.1  17.7 333263
1889  254  20.1  26.6  15.1   4.8   4.7  15.3 333263
1889  255  20.1  24.6  13.6   1.0   4.1  14.1 333263
1889  256  20.1  23.6  11.6   0.0   4.5  15.3 333263
1889  257  20.1  25.1  13.1   0.0   4.2  15.3 333263
1889  258  21.2  24.1  12.1   0.0   4.6  16.5 333263
1889  259  21.2  25.6  14.1   0.0   4.4  16.5 333263
1889  260  21.2  25.1  17.1   7.7   4.5  17.7 333263
1889  261  21.2  25.6  18.6   0.7   4.2  18.9 333263
1889  262  20.1  25.1  18.1   0.1   4.4  18.9 333263
1889  263  21.2  24.1  17.1   7.9   4.0  16.5 333263
1889  264  21.2  23.1  17.6  49.6   4.4  17.7 333263
1889  265  22.2  25.1  16.6   2.2   4.5  18.9 333263
1889  266  22.2  26.1  18.1   0.0   5.2  20.0 333263
1889  267  22.2  28.1  18.6  12.3   4.7  18.9 333263
1889  268  22.2  26.6  16.6   0.8   4.4  18.9 333263
1889  269  22.2  24.6  16.1   0.2   5.7  17.7 333263
1889  270  22.2  29.6  19.6   2.1   5.1  18.9 333263
1889  271  21.2  28.1  17.1   3.8   5.4  18.9 333263
1889  272  21.2  28.1  19.1   0.3   5.1  17.7 333263
1889  273  22.2  26.6  15.6   0.0   5.1  16.5 333263
1889  274  23.0  25.1  13.6   0.0   4.9  17.5 333263
1889  275  23.0  25.6  14.1   0.0   4.9  18.7 333263
1889  276  22.0  27.1  15.6   0.0   5.5  21.0 333263
1889  277  22.0  29.6  19.6   0.0   6.0  22.2 333263
1889  278  22.0  31.6  21.1   0.0   5.2  24.5 333263
1889  279  21.0  29.6  20.6   0.0   4.9  24.5 333263
1889  280  21.0  24.6  17.6   0.0   4.4  16.4 333263
1889  281  20.0  23.6  12.6   0.0   4.6  16.4 333263
1889  282  21.0  24.6  13.6   0.0   4.7  17.5 333263
1889  283  21.0  25.6  15.6   0.0   5.1  18.7 333263
1889  284  21.0  27.6  17.6   7.5   4.8  19.9 333263
1889  285  22.0  26.6  17.6  10.6   4.3  21.0 333263
1889  286  22.0  23.1  18.1   1.4   3.5  19.9 333263
1889  287  21.0  23.1  17.1   0.0   4.1  23.4 333263
1889  288  22.0  24.1  15.1   0.0   4.2  21.0 333263
1889  289  20.0  25.1  15.6   0.0   4.7  19.9 333263
1889  290  20.0  27.1  17.6   0.0   4.6  21.0 333263
1889  291  21.0  27.6  17.6   0.2   4.9  23.4 333263
1889  292  21.0  28.6  21.1   0.0   4.4  24.5 333263
1889  293  22.0  25.6  19.6  43.6   4.5  23.4 333263
1889  294  23.0  24.1  18.1   3.8   4.8  19.9 333263
1889  295  22.0  25.6  18.6   0.1   4.7  19.9 333263
1889  296  22.0  28.1  17.6   0.0   5.0  24.5 333263
1889  297  21.0  28.6  18.1   0.0   5.4  22.2 333263
1889  298  22.0  29.1  19.6   0.0   5.5  22.2 333263
1889  299  22.0  31.1  20.6   0.0   5.3  25.7 333263
1889  300  23.0  30.6  19.6   0.0   6.4  26.9 333263
1889  301  23.0  31.1  21.1   0.2   5.8  21.0 333263
1889  302  23.0  29.1  20.1   0.2   5.4  21.0 333263
1889  303  22.0  29.6  21.6   0.3   5.5  24.5 333263
1889  304  22.0  30.1  22.1   0.0   5.1  24.5 333263
1889  305  21.1  29.3  20.9   9.3   4.7  24.6 333263
1889  306  22.1  26.8  18.9   0.0   5.5  24.6 333263
1889  307  22.1  28.8  18.9   0.0   5.9  22.2 333263
1889  308  22.1  30.3  19.9   0.0   7.0  23.4 333263
1889  309  23.1  32.8  21.4  37.7   6.7  23.4 333263
1889  310  22.1  31.8  19.9   2.1   6.9  22.2 333263
1889  311  23.1  31.8  20.4   1.4   5.9  22.2 333263
1889  312  22.1  29.8  21.4   0.0   5.1  23.4 333263
1889  313  22.1  27.3  22.4   0.0   6.0  24.6 333263
1889  314  23.1  29.8  21.4  15.5   4.8  23.4 333263
1889  315  23.1  27.8  22.9  12.8   4.7  28.1 333263
1889  316  22.1  26.8  20.9   0.9   4.4  24.6 333263
1889  317  21.1  26.8  21.4   0.0   4.5  25.7 333263
1889  318  24.2  25.8  21.9   4.3   3.8  26.9 333263
1889  319  22.1  23.3  22.4   1.5   4.4  25.7 333263
1889  320  21.1  26.8  19.9   1.0   5.1  24.6 333263
1889  321  21.1  28.3  19.4   0.0   5.1  23.4 333263
1889  322  22.1  28.8  20.4   0.0   5.7  25.7 333263
1889  323  23.1  29.3  22.4   0.0   5.2  24.6 333263
1889  324  23.1  28.8  22.4   0.0   5.6  26.9 333263
1889  325  23.1  30.3  21.9   1.6   5.1  26.9 333263
1889  326  23.1  28.3  22.4   1.5   5.1  26.9 333263
1889  327  23.1  28.8  22.4  42.3   6.0  26.9 333263
1889  328  25.2  29.3  21.9  15.0   5.0  24.6 333263
1889  329  24.2  28.3  21.9   4.4   5.3  28.1 333263
1889  330  24.2  30.3  22.4   0.8   5.2  29.2 333263
1889  331  23.1  31.3  23.9  37.3   5.5  31.6 333263
1889  332  25.2  31.3  21.9   7.1   6.4  31.6 333263
1889  333  25.2  30.8  20.9  12.6   5.9  24.6 333263
1889  334  24.2  29.8  20.9   0.6   6.2  24.6 333263
1889  335  23.4  30.2  22.8   0.0   6.2  28.1 333263
1889  336  22.4  32.2  23.3   2.4   7.0  28.1 333263
1889  337  24.3  34.2  23.3   0.5   6.5  29.3 333263
1889  338  23.4  31.7  22.3   0.0   5.8  25.8 333263
1889  339  23.4  29.2  24.3   0.0   5.6  29.3 333263
1889  340  22.4  32.2  23.8   0.0   5.8  32.8 333263
1889  341  22.4  32.2  23.8  79.0   5.2  30.4 333263
1889  342  21.4  28.2  23.8   0.8   5.5  28.1 333263
1889  343  23.4  29.2  23.3   3.7   5.3  29.3 333263
1889  344  22.4  28.7  23.8   3.8   5.4  29.3 333263
1889  345  23.4  28.7  23.3   0.2   5.6  29.3 333263
1889  346  23.4  29.7  22.8   1.8   5.3  29.3 333263
1889  347  24.3  27.7  22.8  29.0   5.2  30.4 333263
1889  348  22.4  29.2  22.3   0.5   6.1  29.3 333263
1889  349  23.4  31.7  22.8   0.2   7.2  28.1 333263
1889  350  24.3  33.7  24.8   3.2   7.0  25.8 333263
1889  351  25.3  32.2  24.3  34.8   5.2  26.9 333263
1889  352  22.4  29.2  24.3   1.3   4.9  32.8 333263
1889  353  23.4  26.7  24.3   0.0   5.3  30.4 333263
1889  354  23.4  29.7  23.3   0.0   6.3  31.6 333263
1889  355  22.4  32.2  22.3   5.7   6.3  25.8 333263
1889  356  22.4  30.2  20.3   0.2   6.0  22.3 333263
1889  357  23.4  29.7  22.3   0.0   6.0  26.9 333263
1889  358  22.4  31.2  22.3   0.0   5.7  26.9 333263
1889  359  21.4  32.7  23.8   0.0   6.0  31.6 333263
1889  360  23.4  32.7  23.8   0.0   7.0  32.8 333263
1889  361  23.4  35.7  23.8   0.0   6.3  30.4 333263
1889  362  22.4  33.7  24.3   0.0   5.1  31.6 333263
1889  363  22.4  31.7  25.3   0.2   4.9  38.6 333263
1889  364  21.4  28.7  23.3   1.6   4.9  29.3 333263
1889  365  20.4  28.2  21.8   0.5   4.7  26.9 333263
1890    1  22.3  28.2  21.4   0.6   5.3  27.8 333263
1890    2  22.3  29.7  19.9   0.1   5.8  27.8 333263
1890    3  21.3  31.7  22.4   0.1   6.4  27.8 333263
1890    4  24.3  32.7  23.9   0.0   6.6  30.2 333263
1890    5  24.3  32.7  24.4   0.0   6.1  29.0 333263
1890    6  22.3  33.2  24.9   3.7   6.0  31.3 333263
1890    7  22.3  29.7  22.9   0.9   5.9  24.4 333263
1890    8  23.3  29.7  20.9   0.0   5.0  25.5 333263
1890    9  22.3  28.7  21.9   0.0   5.4  29.0 333263
1890   10  21.3  31.2  23.9   4.8   5.1  30.2 333263
1890   11  23.3  29.7  24.9   5.1   4.0  32.5 333263
1890   12  20.3  27.2  23.4 122.4   4.6  31.3 333263
1890   13  22.3  27.2  23.4   8.0   4.3  29.0 333263
1890   14  22.3  27.7  23.4  15.3   4.5  32.5 333263
1890   15  24.3  28.2  24.9  68.4   4.6  34.6 333263
1890   16  24.3  29.2  24.9  15.7   4.3  34.8 333263
1890   17  22.3  26.7  24.4  11.1   4.0  31.3 333263
1890   18  22.3  24.7  22.9   1.8   5.1  29.3 333263
1890   19  24.3  27.2  22.4   0.9   5.1  27.8 333263
1890   20  24.3  28.2  21.9   0.7   4.7  29.0 333263
1890   21  21.3  28.7  20.9   0.4   5.0  29.0 333263
1890   22  23.3  28.7  21.9  64.1   4.8  30.2 333263
1890   23  23.3  28.7  22.9  99.2   4.9  31.3 333263
1890   24  22.3  29.2  25.4   4.4   4.8  31.3 333263
1890   25  22.3  28.7  23.4   0.3   4.5  30.2 333263
1890   26  21.3  27.2  23.9   1.5   4.9  29.0 333263
1890   27  20.3  29.7  23.9   0.7   4.1  29.0 333263
1890   28  20.3  28.2  22.4   1.2   4.4  31.3 333263
1890   29  20.3  29.2  22.4   1.9   5.5  31.3 333263
1890   30  22.3  29.2  22.9   2.7   5.5  26.7 333263
1890   31  21.3  28.2  22.9  19.4   5.0  23.2 333263
1890   32  21.3  26.9  21.7  33.2   5.1  26.9 333263
1890   33  19.3  30.9  23.7   2.0   5.2  26.9 333263
1890   34  21.3  31.9  23.7  23.0   4.3  32.8 333263
1890   35  21.3  27.4  23.2   7.6   5.1  30.4 333263
1890   36  20.3  26.9  20.7   6.7   5.4  18.7 333263
1890   37  22.2  26.4  20.7  21.0   4.3  21.1 333263
1890   38  21.3  25.9  21.2  22.6   4.4  28.1 333263
1890   39  21.3  27.9  21.2   0.0   4.0  29.3 333263
1890   40  21.3  27.4  21.7   0.0   4.2  31.9 333263
1890   41  20.3  28.9  22.7   1.1   4.5  30.4 333263
1890   42  21.3  29.4  22.7   5.8   4.4  31.6 333263
1890   43  19.3  29.9  23.7  11.4   4.4  30.4 333263
1890   44  20.3  28.9  23.7   4.3   4.7  31.6 333263
1890   45  20.3  29.4  22.7   1.3   4.6  28.1 333263
1890   46  19.3  30.4  24.7   0.1   4.2  31.6 333263
1890   47  19.3  29.4  24.2   4.2   4.3  32.8 333263
1890   48  19.3  28.4  24.2  11.4   3.9  29.3 333263
1890   49  19.3  26.4  22.7   3.4   3.8  29.3 333263
1890   50  20.3  25.4  22.2   0.8   3.5  29.3 333263
1890   51  19.3  24.9  22.2   1.4   3.3  29.3 333263
1890   52  18.4  25.4  22.2   1.3   3.8  30.4 333263
1890   53  20.3  25.9  23.2   1.5   3.6  29.3 333263
1890   54  19.3  26.9  24.2  38.6   4.3  32.8 333263
1890   55  19.3  28.4  24.2   3.7   4.3  28.1 333263
1890   56  19.3  28.4  22.7   4.3   4.2  29.3 333263
1890   57  19.3  28.9  23.7   1.0   3.6  31.6 333263
1890   58  19.3  27.9  24.2   1.6   4.1  33.9 333263
1890   59  19.3  29.4  24.2   0.4   4.2  31.6 333263
1890   60  18.7  30.3  23.6  12.3   4.2  29.5 333263
1890   61  19.7  29.3  23.1   4.0   3.4  29.5 333263
1890   62  18.7  27.3  22.6   0.9   3.3  30.6 333263
1890   63  18.7  27.3  21.6   3.7   3.7  30.6 333263
1890   64  18.7  27.8  21.6  10.1   3.9  28.3 333263
1890   65  18.7  28.8  22.1  26.5   3.5  28.3 333263
1890   66  18.7  26.8  23.6 118.3   3.7  29.5 333263
1890   67  18.7  27.3  23.1  21.6   3.9  28.3 333263
1890   68  19.7  27.8  23.6  98.2   3.9  28.3 333263
1890   69  18.7  28.3  24.6  52.4   3.8  29.5 333263
1890   70  19.7  28.3  25.1  13.0   3.6  31.8 333263
1890   71  18.7  28.3  25.1   0.6   4.2  31.8 333263
1890   72  19.7  29.8  24.6  10.2   3.4  30.6 333263
1890   73  18.7  26.3  23.1  23.6   3.4  29.5 333263
1890   74  17.7  27.3  23.1   2.4   3.5  29.5 333263
1890   75  17.7  27.8  21.1   0.0   3.8  28.3 333263
1890   76  18.7  29.3  22.1   0.3   3.6  30.6 333263
1890   77  16.7  29.3  21.6   0.0   3.9  29.5 333263
1890   78  18.7  28.8  22.1   0.0   4.0  29.5 333263
1890   79  18.7  29.3  22.1   0.8   4.0  29.5 333263
1890   80  18.7  29.8  22.6   0.1   4.2  30.6 333263
1890   81  18.7  30.3  22.6   0.0   3.6  29.5 333263
1890   82  17.7  27.8  23.1   1.4   3.1  29.5 333263
1890   83  17.7  25.3  21.6  84.5   3.4  28.3 333263
1890   84  17.7  25.8  21.6  85.7   3.7  25.9 333263
1890   85  17.7  27.8  23.1  18.7   4.2  28.3 333263
1890   86  18.7  27.3  23.6 109.3   3.5  24.8 333263
1890   87  18.7  26.3  22.1   7.8   3.6  28.3 333263
1890   88  17.7  26.3  20.6   0.0   3.5  24.8 333263
1890   89  17.7  27.3  21.1   6.9   3.6  28.3 333263
1890   90  16.7  26.3  21.6   5.3   3.0  23.6 333263
1890   91  17.5  28.5  22.8   0.7   3.2  32.2 333263
1890   92  16.6  29.0  21.8   0.0   3.2  28.6 333263
1890   93  17.5  27.0  21.3   0.0   3.0  27.4 333263
1890   94  16.6  26.5  20.3   8.0   3.1  26.2 333263
1890   95  17.5  25.5  19.3   2.6   3.1  25.0 333263
1890   96  18.5  25.5  20.3   1.7   3.2  26.2 333263
1890   97  18.5  26.5  19.8   0.0   3.8  26.2 333263
1890   98  17.5  28.5  19.3   0.0   3.3  22.7 333263
1890   99  17.5  27.0  21.3   0.0   2.9  27.4 333263
1890  100  17.5  26.5  22.3  42.5   3.1  29.8 333263
1890  101  16.6  26.5  21.3   5.9   3.3  25.0 333263
1890  102  16.6  24.5  17.8   0.0   3.3  20.3 333263
1890  103  16.6  24.5  15.3   0.0   3.0  20.3 333263
1890  104  15.6  25.5  16.8   0.0   3.7  22.7 333263
1890  105  16.6  25.0  15.8   0.0   3.3  16.7 333263
1890  106  16.6  24.0  15.8   0.0   3.6  19.1 333263
1890  107  16.6  24.0  15.3   0.0   3.3  16.7 333263
1890  108  16.6  24.0  15.8   0.1   3.2  19.1 333263
1890  109  15.6  25.0  17.8   0.0   3.2  21.5 333263
1890  110  16.6  25.5  18.3   0.6   2.9  22.7 333263
1890  111  15.6  24.5  18.8   5.6   3.0  22.7 333263
1890  112  15.6  25.5  18.3  33.2   2.7  22.7 333263
1890  113  14.6  24.0  18.8  98.5   2.6  22.7 333263
1890  114  14.6  24.0  19.3  35.5   2.9  23.8 333263
1890  115  14.6  26.0  19.3  31.6   2.7  23.8 333263
1890  116  14.6  25.0  19.8  15.0   3.2  23.8 333263
1890  117  14.6  26.5  18.8  11.1   3.0  21.5 333263
1890  118  14.6  26.0  19.3  34.2   2.9  23.8 333263
1890  119  14.6  25.5  18.8   9.2   3.3  22.7 333263
1890  120  14.6  27.0  18.3   0.4   3.2  21.5 333263
1890  121  13.9  27.4  19.6   0.1   2.9  17.4 333263
1890  122  13.9  26.4  19.6   3.7   2.5  22.1 333263
1890  123  13.9  23.4  18.6   5.6   2.2  20.9 333263
1890  124  12.9  21.4  18.1  15.2   2.6  19.7 333263
1890  125  13.9  22.9  17.6   2.9   2.8  18.6 333263
1890  126  13.9  23.9  17.1   0.4   2.8  17.4 333263
1890  127  13.9  23.4  15.6   0.0   2.9  17.4 333263
1890  128  14.9  23.4  16.1   0.2   3.0  16.3 333263
1890  129  14.9  24.9  15.6   0.0   2.9  18.6 333263
1890  130  14.9  24.4  14.6   0.0   2.6  17.4 333263
1890  131  13.9  24.4  15.6   0.9   2.7  19.7 333263
1890  132  13.9  23.9  15.6   0.0   2.8  17.4 333263
1890  133  12.9  24.9  15.6   0.0   2.6  17.4 333263
1890  134  12.9  23.9  16.1   0.1   2.4  18.6 333263
1890  135  11.9  23.4  15.6   0.0   2.8  17.4 333263
1890  136  12.9  24.9  16.6   0.1   2.3  17.4 333263
1890  137  11.9  23.9  17.6   2.1   2.4  22.1 333263
1890  138  12.9  22.9  16.1   0.1   2.5  18.6 333263
1890  139  12.9  22.4  14.6   0.0   2.9  16.3 333263
1890  140  12.9  23.9  12.6   0.0   2.9  13.9 333263
1890  141  12.9  24.4  14.1   0.0   2.8  15.1 333263
1890  142  12.9  24.9  16.1   0.0   2.4  17.4 333263
1890  143  12.9  23.9  17.6   0.0   2.6  22.1 333263
1890  144  12.9  25.4  17.1   0.0   2.6  19.7 333263
1890  145  12.9  24.9  16.1   0.0   2.4  18.6 333263
1890  146  11.9  25.4  16.6   0.6   2.4  20.9 333263
1890  147  11.9  24.4  18.6   0.2   1.9  19.7 333263
1890  148  11.9  22.4  20.6   5.0   2.2  24.4 333263
1890  149  12.9  22.4  20.6   2.2   2.2  20.9 333263
1890  150  11.9  23.4  19.1   0.2   2.4  20.9 333263
1890  151  11.9  24.4  17.1   0.4   2.2  19.7 333263
1890  152  11.6  23.3  18.6   3.7   2.5  20.4 333263
1890  153  12.6  23.8  18.6  15.7   2.4  18.0 333263
1890  154  11.6  24.8  18.6  10.1   2.5  19.2 333263
1890  155  11.6  25.8  17.6   7.1   2.7  18.0 333263
1890  156  11.6  25.8  17.6   4.3   2.6  16.8 333263
1890  157  12.6  25.8  18.1   0.0   2.4  20.4 333263
1890  158  11.6  26.3  17.6   5.3   2.4  20.4 333263
1890  159  11.6  25.8  17.1   0.0   2.5  19.2 333263
1890  160  11.6  26.3  16.6   0.0   2.6  18.0 333263
1890  161  12.6  25.8  16.1   0.0   2.7  19.2 333263
1890  162  12.6  25.3  16.6   0.0   2.9  16.8 333263
1890  163  12.6  25.8  18.1   0.2   2.5  15.6 333263
1890  164  12.6  23.8  19.1   0.0   2.4  19.2 333263
1890  165  12.6  22.8  16.6   0.0   2.3  16.8 333263
1890  166  11.6  22.8  12.6   0.0   2.1  15.6 333263
1890  167  10.7  20.3  12.6   8.5   2.3  13.2 333263
1890  168  11.6  21.8  15.1   0.7   2.4  15.6 333263
1890  169  12.6  22.3  13.1   0.0   2.5  15.6 333263
1890  170  12.6  22.8  11.1   0.0   2.4  14.4 333263
1890  171  12.6  22.8  11.1   0.0   2.3  15.6 333263
1890  172  12.6  22.3  13.1   0.7   2.4  18.0 333263
1890  173  12.6  21.8  15.6   0.1   2.5  15.6 333263
1890  174  12.6  22.3  15.1   0.1   2.3  14.4 333263
1890  175  12.6  19.8  13.6   0.0   2.2  14.4 333263
1890  176  12.6  19.3  13.6   0.0   2.2  15.6 333263
1890  177  12.6  18.8  13.1   0.0   2.2  15.6 333263
1890  178  12.6  19.3  13.1   0.0   2.2  15.6 333263
1890  179  12.6  19.3  13.6   0.0   2.4  15.6 333263
1890  180  13.6  20.3  13.6   0.0   2.6  16.8 333263
1890  181  12.6  22.3  13.1   0.0   2.6  13.2 333263
1890  182  13.6  21.6  11.9   0.0   2.4  14.4 333263
1890  183  13.6  21.1  10.4   0.0   2.4  14.4 333263
1890  184  12.7  20.6  11.4   0.0   2.2  13.2 333263
1890  185  11.7  20.6  11.4   0.0   2.4  14.4 333263
1890  186  13.6  20.6  10.9   0.0   2.4  14.4 333263
1890  187  12.7  21.1  10.4   0.0   2.5  13.2 333263
1890  188  12.7  21.1  12.4   0.0   2.3  13.2 333263
1890  189  12.7  20.6  12.4   0.0   2.5  14.4 333263
1890  190  12.7  20.1  12.4   0.0   2.4  12.0 333263
1890  191  13.6  19.6   9.9   0.0   2.4  13.2 333263
1890  192  13.6  19.1   7.9   0.0   2.5  12.0 333263
1890  193  13.6  18.1   8.4   0.0   2.2   9.6 333263
1890  194  11.7  19.1   8.9   0.4   2.6  12.0 333263
1890  195  12.7  21.1   7.9   0.0   2.4  10.8 333263
1890  196  11.7  20.6   8.4   0.0   2.3  12.0 333263
1890  197  11.7  19.6  11.4   2.3   2.4  12.0 333263
1890  198  13.6  19.6  12.9   4.3   2.5  13.2 333263
1890  199  13.6  19.6  12.4   0.7   2.6  12.0 333263
1890  200  13.6  20.6  13.4   5.5   2.5  12.0 333263
1890  201  13.6  21.6  14.4   2.7   2.7  15.6 333263
1890  202  13.6  24.1  15.4   0.6   2.8  16.8 333263
1890  203  13.6  25.1  14.4   0.0   3.0  16.8 333263
1890  204  13.6  23.1  11.9   0.0   3.0  10.8 333263
1890  205  13.6  22.1  11.4   0.0   2.4  10.8 333263
1890  206  12.7  21.1  10.9   0.0   2.4  14.4 333263
1890  207  13.6  19.6  10.4   0.0   2.6  13.2 333263
1890  208  14.6  21.6  10.9   0.0   2.6  14.4 333263
1890  209  14.6  22.1  12.9   0.0   2.8  15.6 333263
1890  210  14.6  23.1  12.4   0.0   2.5  14.4 333263
1890  211  13.6  22.6  12.4   0.0   2.5  15.6 333263
1890  212  13.6  21.6  13.9   0.6   2.4  15.6 333263
1890  213  13.7  20.8  16.1  13.5   3.0  18.0 333263
1890  214  14.6  19.3  11.6   0.9   3.1   9.6 333263
1890  215  14.6  18.3  10.6   0.0   3.1   8.4 333263
1890  216  15.6  18.8   8.1   0.0   3.1   9.6 333263
1890  217  15.6  20.8   9.6   0.0   3.1  12.0 333263
1890  218  14.6  20.8   8.1   0.0   3.0  10.8 333263
1890  219  14.6  22.3  10.6   0.0   3.1  14.4 333263
1890  220  14.6  20.8   8.6   0.0   3.5  10.8 333263
1890  221  15.6  21.8   6.1   0.0   3.5   9.6 333263
1890  222  16.6  22.8   8.6   0.0   3.6  12.0 333263
1890  223  16.6  22.3   8.6   0.0   3.8  10.8 333263
1890  224  16.6  22.3  10.6   0.0   3.4   9.6 333263
1890  225  16.6  23.8  12.1   0.0   3.2  15.6 333263
1890  226  15.6  23.3  12.6   0.0   3.2  15.6 333263
1890  227  15.6  22.8  11.1   0.0   2.9  14.4 333263
1890  228  15.6  21.3   8.1   0.0   3.1  14.4 333263
1890  229  16.6  22.8  12.6   0.0   3.0  15.6 333263
1890  230  16.6  22.8  11.1   0.0   3.0  15.6 333263
1890  231  16.6  22.8   9.1   0.0   3.0  15.6 333263
1890  232  16.6  22.8  10.1   0.0   3.1  15.6 333263
1890  233  17.6  22.3  13.1   0.0   3.0  15.6 333263
1890  234  16.6  22.8  11.1   0.0   3.0  15.6 333263
1890  235  16.6  22.8  11.1   0.0   3.3  15.6 333263
1890  236  16.6  24.3  11.6   0.0   3.5  15.6 333263
1890  237  17.6  24.8  13.1   0.0   3.6  16.8 333263
1890  238  17.6  25.3  14.1   0.0   4.1  16.8 333263
1890  239  17.6  25.8  14.6   0.0   3.6  14.4 333263
1890  240  17.6  25.3  13.1   0.0   3.6  16.8 333263
1890  241  17.6  24.8  11.1   0.0   3.8  15.6 333263
1890  242  17.6  26.3  13.6   0.0   3.6  16.8 333263
1890  243  18.5  25.3  14.6   0.0   4.1  18.0 333263
1890  244  17.1  25.6  13.6   0.0   4.6  15.3 333263
1890  245  19.1  24.6  14.6   0.0   4.4  14.1 333263
1890  246  19.1  25.6  16.1   0.0   4.0  17.7 333263
1890  247  19.1  24.6  14.6   1.1   4.0  17.7 333263
1890  248  19.1  24.6  15.6   0.0   4.4  17.7 333263
1890  249  18.1  26.6  15.6   0.2   4.1  17.7 333263
1890  250  19.1  26.6  15.1   6.3   4.6  20.0 333263
1890  251  20.1  24.6  14.1   0.0   4.5  14.1 333263
1890  252  20.1  22.6  11.1   0.4   4.7  11.8 333263
1890  253  19.1  24.6  10.6   0.0   5.1  13.0 333263
1890  254  19.1  26.6  13.6   0.0   5.1  14.1 333263
1890  255  20.1  28.6  15.6   0.0   5.1  18.9 333263
1890  256  20.1  28.6  15.1   0.0   4.5  18.9 333263
1890  257  20.1  28.1  17.1   0.0   5.1  21.2 333263
1890  258  20.1  28.6  18.1   0.0   4.6  18.9 333263
1890  259  19.1  26.6  15.6   0.0   4.4  17.7 333263
1890  260  21.2  25.6  13.1   0.0   4.4  17.7 333263
1890  261  21.2  25.6  13.1  37.3   4.7  17.7 333263
1890  262  20.1  26.1  15.6   0.0   4.8  16.5 333263
1890  263  19.1  25.6  16.6  28.9   3.2  15.3 333263
1890  264  20.1  20.6  17.6  41.8   4.6  18.9 333263
1890  265  22.2  25.1  16.6   1.7   4.2  16.5 333263
1890  266  23.2  24.1  16.6   4.1   4.7  18.9 333263
1890  267  21.2  27.6  16.1   1.8   4.6  20.0 333263
1890  268  22.2  27.1  15.6   3.7   4.7  20.0 333263
1890  269  22.2  26.1  14.6   0.1   5.3  17.7 333263
1890  270  21.2  28.6  16.6   0.7   5.6  17.7 333263
1890  271  22.2  28.6  17.6   0.0   5.0  17.7 333263
1890  272  22.2  26.6  15.6   0.0   4.5  17.7 333263
1890  273  22.2  25.6  14.1   0.0   5.5  17.7 333263
1890  274  23.0  27.1  15.6   0.0   4.8  17.5 333263
1890  275  23.0  25.1  14.1   0.0   4.9  18.7 333263
1890  276  22.0  26.6  15.6   0.0   5.3  19.9 333263
1890  277  23.0  27.1  15.1   0.0   5.4  18.7 333263
1890  278  22.0  29.1  16.1   0.0   5.6  21.0 333263
1890  279  22.0  29.1  18.1   0.0   6.0  21.0 333263
1890  280  21.0  31.1  18.6   4.4   5.4  21.0 333263
1890  281  21.0  29.1  20.1   7.9   5.5  22.2 333263
1890  282  22.0  26.1  17.6   0.9   5.5  16.4 333263
1890  283  23.0  26.1  13.1   0.0   5.4  16.4 333263
1890  284  21.0  27.6  14.6   0.0   5.7  17.5 333263
1890  285  22.0  29.6  18.1   0.0   6.6  21.0 333263
1890  286  22.0  30.6  20.1   0.0   6.0  17.5 333263
1890  287  21.0  30.6  19.1   0.1   4.9  21.0 333263
1890  288  21.0  28.1  19.6   1.2   5.7  23.4 333263
1890  289  22.0  29.1  21.1   0.2   5.4  21.0 333263
1890  290  22.0  27.1  17.6   0.0   4.5  18.7 333263
1890  291  21.0  26.6  13.6   0.0   5.4  21.0 333263
1890  292  22.0  30.1  17.6   4.6   5.7  23.4 333263
1890  293  23.0  30.1  20.6   0.0   4.8  23.4 333263
1890  294  22.0  27.1  20.6   0.0   4.7  23.4 333263
1890  295  21.0  28.1  20.6   0.0   5.5  24.5 333263
1890  296  23.0  29.6  19.1   0.0   6.6  23.4 333263
1890  297  22.0  31.6  21.1  11.4   5.8  19.9 333263
1890  298  22.0  28.1  20.1   0.0   5.1  18.7 333263
1890  299  22.0  26.1  15.6   1.5   5.2  18.7 333263
1890  300  24.0  26.6  14.6   0.0   5.1  19.9 333263
1890  301  22.0  27.1  17.1   0.0   5.6  19.9 333263
1890  302  23.0  28.6  19.1   0.0   5.0  21.0 333263
1890  303  22.0  29.6  19.1   0.0   5.1  25.7 333263
1890  304  23.0  28.6  17.6   0.0   5.7  23.4 333263
1890  305  22.1  29.8  19.4   0.0   5.9  22.2 333263
1890  306  23.1  28.8  20.4   0.0   4.6  22.2 333263
1890  307  22.1  28.8  19.9   0.0   5.0  29.2 333263
1890  308  23.1  27.8  17.9   1.2   4.9  24.6 333263
1890  309  23.1  25.8  17.9   0.7   5.3  22.2 333263
1890  310  23.1  27.8  16.9   0.0   5.8  22.2 333263
1890  311  23.1  30.3  17.9   0.0   5.9  24.6 333263
1890  312  23.1  30.8  16.9   0.0   6.8  24.6 333263
1890  313  24.2  32.8  18.9   0.0   6.7  24.6 333263
1890  314  23.1  31.8  21.4  24.2   6.3  23.4 333263
1890  315  24.2  29.8  19.4   1.6   6.4  22.2 333263
1890  316  23.1  30.8  18.4   0.6   5.8  22.2 333263
1890  317  22.1  29.8  21.9   0.7   6.2  24.6 333263
1890  318  22.1  30.3  22.9   0.7   6.8  23.4 333263
1890  319  23.1  30.8  21.4   0.4   6.1  21.1 333263
1890  320  24.2  28.8  20.4   3.6   5.4  22.2 333263
1890  321  23.1  28.3  18.4  26.1   5.5  23.4 333263
1890  322  26.2  28.3  17.9   2.1   6.6  25.7 333263
1890  323  25.2  28.8  14.9   0.5   6.1  17.6 333263
1890  324  25.2  29.8  18.9   0.0   6.6  24.6 333263
1890  325  25.2  29.3  19.4  11.2   6.2  19.9 333263
1890  326  25.2  28.3  18.4   1.6   5.3  21.1 333263
1890  327  24.2  28.3  19.9   0.1   6.6  25.7 333263
1890  328  24.2  33.3  22.4   5.7   6.3  28.1 333263
1890  329  24.2  31.3  23.4   0.1   6.7  26.9 333263
1890  330  25.2  28.8  19.4   0.0   6.2  18.7 333263
1890  331  24.2  28.3  15.4   0.0   6.2  18.7 333263
1890  332  25.2  28.3  18.4   0.0   6.5  21.1 333263
1890  333  24.2  30.8  20.9   3.5   7.0  23.4 333263
1890  334  23.1  32.8  20.9   0.2   6.8  23.4 333263
1890  335  23.4  29.7  19.3  11.4   6.0  22.3 333263
1890  336  23.4  27.7  21.3   2.7   4.9  23.4 333263
1890  337  21.4  25.2  19.3   3.6   4.8  24.6 333263
1890  338  20.4  26.2  19.8   2.8   4.8  24.6 333263
1890  339  22.4  24.7  20.3   1.4   4.7  25.8 333263
1890  340  22.4  23.7  20.8   1.3   5.0  25.8 333263
1890  341  23.4  28.7  20.3   0.5   5.5  31.4 333263
1890  342  22.4  30.2  20.3   1.3   5.3  26.9 333263
1890  343  23.4  27.2  22.3   4.4   5.4  28.1 333263
1890  344  24.3  27.2  20.8   0.8   5.6  28.1 333263
1890  345  23.4  28.7  20.3   0.0   6.1  26.9 333263
1890  346  24.3  30.7  19.8   0.0   6.3  26.9 333263
1890  347  24.3  30.7  21.3   0.0   5.7  26.9 333263
1890  348  25.3  31.2  21.8   9.0   6.2  35.1 333263
1890  349  24.3  30.7  20.8  17.6   6.1  25.8 333263
1890  350  23.4  29.7  20.3   2.2   6.3  24.6 333263
1890  351  25.3  29.7  20.3   4.2   6.3  25.8 333263
1890  352  25.3  28.7  21.3  38.9   6.6  24.6 333263
1890  353  24.3  31.7  21.3  18.8   6.7  25.8 333263
1890  354  24.3  31.2  20.8   1.4   6.7  24.6 333263
1890  355  24.3  32.2  22.3   0.0   6.2  26.9 333263
1890  356  23.4  31.2  22.8   0.0   6.4  28.1 333263
1890  357  23.4  29.7  24.8   0.0   6.5  23.4 333263
1890  358  23.4  30.2  19.8   0.0   6.5  22.3 333263
1890  359  22.4  30.7  21.3  16.4   6.7  22.3 333263
1890  360  24.3  32.2  21.3   1.0   6.7  26.9 333263
1890  361  23.4  33.2  23.8   0.1   6.0  28.1 333263
1890  362  23.4  33.7  24.3  14.8   5.2  36.3 333263
1890  363  22.4  31.7  24.3  13.3   5.3  36.3 333263
1890  364  23.4  31.7  25.3  33.6   5.4  36.3 333263
1890  365  23.4  31.7  25.8   1.8   6.1  36.3 333263
1891    1  24.3  30.7  21.9   0.0   6.8  23.2 333263
1891    2  24.3  32.7  23.9   0.0   7.1  27.8 333263
1891    3  24.3  34.2  23.4   1.0   5.4  29.0 333263
1891    4  23.3  33.7  24.9   0.1   6.2  39.4 333263
1891    5  24.3  33.7  24.9   0.0   6.5  33.6 333263
1891    6  24.3  31.2  23.9   0.0   6.2  26.7 333263
1891    7  22.3  31.7  22.4   0.2   5.8  26.7 333263
1891    8  24.3  29.7  21.4   0.6   6.3  27.8 333263
1891    9  24.3  32.2  23.4   0.0   5.5  29.0 333263
1891   10  23.3  31.2  24.4   1.5   4.6  32.5 333263
1891   11  23.3  28.7  22.9   1.7   4.0  33.0 333263
1891   12  20.3  28.2  23.4   0.2   4.2  33.0 333263
1891   13  21.3  29.2  23.9   5.9   4.6  34.6 333263
1891   14  22.3  27.7  21.4  25.0   4.0  29.0 333263
1891   15  22.3  22.7  21.9  31.8   4.6  26.7 333263
1891   16  23.3  26.2  22.4  22.2   4.5  27.8 333263
1891   17  22.3  27.2  23.4   6.4   4.9  30.2 333263
1891   18  23.3  28.7  24.9   0.4   4.7  31.3 333263
1891   19  23.3  29.7  25.4   0.1   5.2  34.8 333263
1891   20  23.3  30.7  25.9   0.6   5.4  33.6 333263
1891   21  23.3  30.7  25.9   0.3   5.7  32.5 333263
1891   22  23.3  30.7  25.9   8.2   5.6  30.2 333263
1891   23  23.3  30.7  26.4   2.7   5.3  31.3 333263
1891   24  22.3  30.2  26.4   9.1   4.8  31.3 333263
1891   25  23.3  30.7  25.4   3.2   5.3  37.1 333263
1891   26  21.3  31.7  22.4   0.1   5.8  30.2 333263
1891   27  21.3  32.2  22.4   0.0   5.9  29.0 333263
1891   28  22.3  31.7  23.4  20.0   5.1  29.0 333263
1891   29  22.3  29.7  25.4   1.6   3.9  31.3 333263
1891   30  21.3  26.2  23.9   3.8   4.3  31.7 333263
1891   31  21.3  29.2  23.4   0.6   4.7  32.5 333263
1891   32  20.3  29.9  23.7   0.0   4.4  32.8 333263
1891   33  20.3  30.4  24.7   0.0   4.6  33.9 333263
1891   34  18.4  30.9  25.2   0.0   5.1  30.4 333263
1891   35  20.3  31.4  25.2   0.0   5.1  30.4 333263
1891   36  21.3  30.9  24.2   0.0   4.7  30.4 333263
1891   37  20.3  29.9  21.2  67.0   4.2  29.3 333263
1891   38  20.3  26.4  21.7   0.9   4.1  28.1 333263
1891   39  21.3  25.9  20.2   3.4   4.4  28.1 333263
1891   40  21.3  26.9  21.2   0.5   4.9  26.9 333263
1891   41  20.3  29.4  20.7   1.0   5.0  25.8 333263
1891   42  21.3  28.4  20.7   0.3   4.7  25.8 333263
1891   43  20.3  27.9  20.2   0.5   4.6  25.8 333263
1891   44  20.3  27.4  21.2   0.3   4.8  25.8 333263
1891   45  20.3  28.4  20.2   0.0   4.9  25.8 333263
1891   46  21.3  31.9  20.7   0.0   5.1  32.8 333263
1891   47  21.3  30.4  19.7   0.0   4.8  26.9 333263
1891   48  19.3  30.4  22.2   0.0   4.9  28.1 333263
1891   49  19.3  31.4  24.2   0.0   5.6  30.4 333263
1891   50  20.3  33.4  23.7   0.0   5.6  30.4 333263
1891   51  20.3  31.4  24.7   6.2   4.9  26.9 333263
1891   52  20.3  28.9  21.2   0.0   4.7  26.9 333263
1891   53  20.3  29.4  19.7   0.0   4.6  28.1 333263
1891   54  19.3  28.9  20.2   0.0   4.5  26.9 333263
1891   55  19.3  25.9  23.7   0.0   4.3  23.4 333263
1891   56  19.3  24.4  21.2   1.4   4.3  22.2 333263
1891   57  19.3  25.9  22.2   0.1   4.5  24.6 333263
1891   58  18.4  28.9  20.2   0.0   4.4  25.8 333263
1891   59  20.3  27.4  21.7   7.3   3.5  28.1 333263
1891   60  20.6  25.3  22.1  17.1   3.5  29.5 333263
1891   61  19.7  25.8  22.6   0.5   4.0  28.3 333263
1891   62  20.6  27.3  23.6   0.0   4.2  28.3 333263
1891   63  20.6  28.8  21.1   0.4   4.2  28.3 333263
1891   64  20.6  28.3  22.6   1.9   4.3  28.3 333263
1891   65  19.7  28.3  20.6   0.0   4.4  25.9 333263
1891   66  19.7  28.8  20.1  21.5   4.4  25.9 333263
1891   67  20.6  29.8  22.6   0.3   5.3  29.5 333263
1891   68  19.7  30.3  22.1  15.7   4.3  22.4 333263
1891   69  18.7  28.8  22.1  12.4   4.8  27.1 333263
1891   70  20.6  28.8  22.6   7.7   5.2  24.8 333263
1891   71  20.6  30.3  24.1  27.7   5.3  25.9 333263
1891   72  20.6  29.8  20.1  13.0   5.0  22.4 333263
1891   73  17.7  31.3  21.6   4.8   4.6  24.8 333263
1891   74  19.7  29.8  21.6   0.0   3.7  27.1 333263
1891   75  18.7  27.3  21.6   0.0   4.0  28.3 333263
1891   76  19.7  28.3  20.1   0.5   3.7  27.1 333263
1891   77  17.7  27.8  19.1   0.0   3.8  27.1 333263
1891   78  18.7  27.3  19.1   0.0   4.4  25.9 333263
1891   79  19.7  29.3  19.1   0.4   3.8  25.9 333263
1891   80  17.7  27.8  20.1   0.0   3.7  25.9 333263
1891   81  18.7  28.3  20.1   0.0   4.0  29.5 333263
1891   82  18.7  28.8  20.1   2.1   3.2  27.1 333263
1891   83  16.7  25.3  21.1   4.2   2.5  25.9 333263
1891   84  14.7  23.8  20.6   5.7   3.2  27.1 333263
1891   85  16.7  25.3  21.6   1.3   2.8  25.9 333263
1891   86  14.7  25.8  22.1  10.5   3.0  28.3 333263
1891   87  16.7  26.3  20.1   0.6   2.8  28.3 333263
1891   88  15.7  25.8  21.1   1.9   3.1  28.3 333263
1891   89  15.7  26.8  22.6   8.5   4.4  28.3 333263
1891   90  16.7  28.3  21.6   1.0   3.1  21.2 333263
1891   91  15.6  26.5  22.3   0.4   3.5  26.2 333263
1891   92  17.5  28.0  20.3  12.5   3.0  26.2 333263
1891   93  15.6  26.0  20.8   2.2   3.0  25.0 333263
1891   94  16.6  26.0  21.3   1.5   3.2  26.2 333263
1891   95  16.6  26.0  19.3   1.9   3.1  23.8 333263
1891   96  16.6  25.5  19.3   0.5   3.8  23.8 333263
1891   97  16.6  27.5  17.3   0.0   4.2  20.3 333263
1891   98  17.5  29.0  17.3   0.0   3.9  21.5 333263
1891   99  17.5  28.0  19.3   0.0   3.7  22.7 333263
1891  100  17.5  28.0  17.8   0.0   3.6  23.8 333263
1891  101  17.5  28.0  18.3   1.0   4.1  23.8 333263
1891  102  17.5  29.5  18.3   0.0   4.2  22.7 333263
1891  103  17.5  29.5  18.3   0.0   3.9  22.7 333263
1891  104  17.5  29.0  19.3   0.7   3.0  25.0 333263
1891  105  11.7  29.5  20.3   1.0   3.5  26.2 333263
1891  106  15.6  27.5  21.3   0.0   3.5  22.7 333263
1891  107  16.6  27.0  17.3   0.0   3.2  22.7 333263
1891  108  15.6  25.5  19.8   0.9   2.9  21.5 333263
1891  109  14.6  24.5  20.3   2.4   2.0  22.7 333263
1891  110  14.6  21.5  21.3   5.0   2.6  26.2 333263
1891  111  15.6  25.0  20.8  24.7   3.0  26.2 333263
1891  112  16.6  25.0  20.8   9.7   3.2  23.8 333263
1891  113  16.6  25.5  17.8   1.2   3.1  22.7 333263
1891  114  15.6  26.5  19.8   1.9   3.3  23.8 333263
1891  115  14.6  26.0  19.8   1.6   3.2  20.3 333263
1891  116  15.6  26.0  17.8   0.0   2.4  22.7 333263
1891  117  10.7  25.5  19.3   0.0   2.0  22.7 333263
1891  118   7.8  23.5  18.8   1.4   3.1  20.3 333263
1891  119  15.6  25.5  15.8   0.0   3.2  22.7 333263
1891  120  14.6  25.5  15.8   0.0   3.2  19.1 333263
1891  121  15.9  24.9  13.1   0.0   2.9  16.3 333263
1891  122  13.9  24.9  15.6   1.9   3.0  17.4 333263
1891  123  14.9  24.9  17.6   2.1   2.5  19.7 333263
1891  124  13.9  23.4  17.6   0.0   2.7  20.9 333263
1891  125  14.9  24.9  18.1  28.2   2.8  22.1 333263
1891  126  13.9  25.9  19.1   0.0   2.3  20.9 333263
1891  127  11.9  25.9  18.6   2.1   2.6  23.2 333263
1891  128  13.9  24.9  19.1   0.0   3.0  22.1 333263
1891  129  14.9  22.9  16.6   0.0   3.2  15.1 333263
1891  130  14.9  21.4  12.1   0.0   3.2  10.5 333263
1891  131  14.9  22.4  10.1   6.0   3.1  11.6 333263
1891  132  14.9  23.9  16.1   0.8   3.0  16.3 333263
1891  133  13.9  24.9  14.1   0.3   3.2  16.3 333263
1891  134  14.9  25.9  12.6   0.2   3.0  16.3 333263
1891  135  13.9  24.9  12.6   0.0   2.6  15.1 333263
1891  136  11.9  24.4  13.1   0.2   2.7  16.3 333263
1891  137  12.9  25.4  15.6   0.0   2.8  19.7 333263
1891  138  12.9  25.4  17.1   0.4   2.7  17.4 333263
1891  139  11.9  25.4  17.6   0.9   2.8  18.6 333263
1891  140  11.9  24.9  16.6   0.7   2.8  16.3 333263
1891  141  11.9  24.4  15.1   0.6   2.6  15.1 333263
1891  142  12.9  24.4  14.1  11.3   2.7  18.6 333263
1891  143  13.9  23.4  14.6   0.8   2.7  16.3 333263
1891  144  12.9  24.9  15.1   0.7   3.1  18.6 333263
1891  145  12.9  25.4  15.1   0.6   2.7  13.9 333263
1891  146  11.9  23.4  14.6   6.6   2.7  13.9 333263
1891  147  12.9  23.4  15.6   2.8   2.9  16.3 333263
1891  148  12.9  23.9  15.6   1.9   2.3  15.1 333263
1891  149  10.9  22.4  17.1  27.7   1.9  17.4 333263
1891  150  10.9  22.9  18.6  13.8   2.3  22.1 333263
1891  151  11.9  23.9  20.6   2.2   2.4  20.9 333263
1891  152  12.6  25.8  20.6   0.3   1.6  24.0 333263
1891  153   7.8  23.8  16.6   0.0   2.3  20.4 333263
1891  154  11.6  23.3  16.1   0.0   2.9  18.0 333263
1891  155  13.6  22.3  14.1   0.0   2.6  10.8 333263
1891  156  12.6  21.8  11.1   0.0   2.2  13.2 333263
1891  157   9.7  22.3  12.6   0.5   1.8  12.0 333263
1891  158   9.7  20.8  17.1  27.9   1.7  20.4 333263
1891  159   9.7  20.8  18.6  80.9   2.0  19.2 333263
1891  160  10.7  20.8  16.6   4.3   1.7  16.8 333263
1891  161   7.8  23.3  17.1   0.0   2.2  18.0 333263
1891  162  11.6  23.3  17.6   0.0   2.5  19.2 333263
1891  163  12.6  23.3  15.1   0.0   2.6  15.6 333263
1891  164  12.6  22.3  13.1   0.0   2.6  13.2 333263
1891  165  13.6  21.8  12.6   0.0   2.4  15.6 333263
1891  166  12.6  20.8  12.1   0.0   2.0  14.4 333263
1891  167   9.7  20.3  13.1   0.0   1.6  13.2 333263
1891  168   7.8  20.3  14.1   0.0   2.1  15.6 333263
1891  169  11.6  20.8  11.6   0.0   2.4  15.6 333263
1891  170  12.6  20.3   9.6   0.0   2.4  13.2 333263
1891  171  12.6  20.3   9.6   0.0   2.3  12.0 333263
1891  172  12.6  20.3  11.1   0.0   1.8  14.4 333263
1891  173   8.7  18.8  10.1   0.0   2.1  10.8 333263
1891  174  10.7  18.3   9.6   0.0   2.2  13.2 333263
1891  175  11.6  18.8  11.1   0.0   2.1  12.0 333263
1891  176  11.6  19.8  14.6   0.0   2.2  16.8 333263
1891  177  11.6  20.8  16.1   0.0   2.2  15.6 333263
1891  178  11.6  20.8  13.1   0.0   2.6  14.4 333263
1891  179  13.6  22.3   9.6   0.0   2.8  14.4 333263
1891  180  13.6  23.3  11.6   0.0   2.6  13.2 333263
1891  181  12.6  22.8   9.6   0.0   2.5  14.4 333263
1891  182  13.6  22.6  12.9   3.9   2.3  16.8 333263
1891  183  12.7  22.1  10.9   0.5   2.4  15.6 333263
1891  184  12.7  21.6   8.9   0.0   2.7  13.2 333263
1891  185  12.7  22.1   8.4   0.0   2.7  10.8 333263
1891  186  13.6  23.1   7.9   0.0   2.8  14.4 333263
1891  187  12.7  24.1  11.4   0.0   3.1  13.2 333263
1891  188  13.6  24.1  10.9   0.0   2.9  12.0 333263
1891  189  12.7  25.1  11.9   0.0   2.8  14.4 333263
1891  190  12.7  24.1  13.9   0.6   2.0  14.4 333263
1891  191  10.7  22.6  15.4  36.8   2.2  18.0 333263
1891  192  11.7  19.1  14.9   1.9   2.3  13.2 333263
1891  193  12.7  18.6   8.9   0.0   2.5  12.0 333263
1891  194  13.6  19.6  12.4   0.0   2.5  12.0 333263
1891  195  13.6  19.6  10.9   0.0   2.2  12.0 333263
1891  196  10.7  20.1  10.9   0.0   2.5  12.0 333263
1891  197  13.6  19.1  10.9   0.0   2.6  12.0 333263
1891  198  13.6  20.1   9.4   0.0   2.7  10.8 333263
1891  199  13.6  19.6  10.4   1.9   3.1   9.6 333263
1891  200  14.6  21.1  12.9   0.0   3.1   9.6 333263
1891  201  14.6  22.6  11.9   0.0   2.8  10.8 333263
1891  202  12.7  23.6  10.4   0.0   2.5  13.2 333263
1891  203  11.7  22.1  11.4   0.0   2.5  13.2 333263
1891  204  12.7  22.6  12.9   0.0   2.6  14.4 333263
1891  205  14.6  21.6  11.9   0.0   2.3  15.6 333263
1891  206  11.7  19.1  10.4   0.0   2.8  10.8 333263
1891  207  14.6  20.1  11.9   0.0   2.8  12.0 333263
1891  208  14.6  22.1  12.4   0.0   2.6  13.2 333263
1891  209  13.6  22.1  12.9   0.0   2.6  14.4 333263
1891  210  13.6  23.1  14.9   2.8   2.8  16.8 333263
1891  211  14.6  22.1  12.4   0.7   2.9  13.2 333263
1891  212  15.6  23.1  11.9   3.1   2.1  14.4 333263
1891  213  12.7  20.3  13.1  60.2   2.6  18.0 333263
1891  214  14.6  20.3  14.1   6.9   2.7  14.4 333263
1891  215  12.7  19.8  12.1   0.1   2.2  12.0 333263
1891  216  11.7  19.3  12.1   0.0   2.2  14.4 333263
1891  217  10.7  20.8  12.1   0.0   2.9  14.4 333263
1891  218  12.7  21.3  10.6   0.0   3.1  12.0 333263
1891  219  15.6  22.3  11.1   0.0   3.1  14.4 333263
1891  220  15.6  23.3  11.6   0.0   2.7  15.6 333263
1891  221  12.7  23.3  14.1   8.1   3.0  16.8 333263
1891  222  15.6  23.3  14.6   9.1   2.5  16.8 333263
1891  223  14.6  22.3  15.6  19.1   2.6  19.2 333263
1891  224  15.6  21.3  12.6   1.1   3.4  16.8 333263
1891  225  17.6  21.8  13.1   0.0   3.6  13.2 333263
1891  226  17.6  23.8  10.6   0.0   2.8  14.4 333263
1891  227  12.7  23.3  11.1   0.4   3.2  15.6 333263
1891  228  14.6  21.8  10.6   0.0   3.3  12.0 333263
1891  229  15.6  23.3  10.6   0.0   3.3  14.4 333263
1891  230  16.6  22.3  10.6   0.0   3.9  13.2 333263
1891  231  17.6  21.8   7.6   0.0   3.6   8.4 333263
1891  232  17.6  20.8   8.1   0.0   3.7  10.8 333263
1891  233  17.6  20.3   8.1   0.0   3.5   8.4 333263
1891  234  17.6  22.3   7.6   0.0   3.2  12.0 333263
1891  235  16.6  23.3   9.6   0.0   3.4  15.6 333263
1891  236  17.6  23.3  11.1   0.0   3.6  14.4 333263
1891  237  17.6  22.3   9.1   0.0   3.6  12.0 333263
1891  238  17.6  23.3  10.1   0.0   3.1  13.2 333263
1891  239  15.6  21.8  13.6   3.8   3.3  14.4 333263
1891  240  16.6  21.8  12.6   0.0   3.8  13.2 333263
1891  241  18.5  22.8  11.1   0.0   3.9  12.0 333263
1891  242  18.5  24.8  12.6   1.1   3.4  14.4 333263
1891  243  18.5  22.3  13.6   2.4   3.0  15.6 333263
1891  244  17.1  22.1  15.1   0.7   3.7  17.7 333263
1891  245  18.1  23.6  16.6   0.3   3.8  17.7 333263
1891  246  18.1  25.1  15.1   0.7   4.0  18.9 333263
1891  247  19.1  25.1  17.1   0.0   3.9  18.9 333263
1891  248  19.1  26.1  17.6   2.1   3.4  21.2 333263
1891  249  14.1  25.6  18.1   3.3   4.5  20.0 333263
1891  250  19.1  23.1  13.1   0.0   4.5  11.8 333263
1891  251  20.1  23.1  11.1   0.0   4.7  13.0 333263
1891  252  20.1  24.1  10.6   0.0   5.1  13.0 333263
1891  253  20.1  26.6  11.1   0.0   5.2  14.1 333263
1891  254  21.2  25.6  12.1   0.0   4.7  13.0 333263
1891  255  21.2  24.6  11.1   0.0   4.2  14.1 333263
1891  256  18.1  24.6  12.6   5.3   3.2  15.3 333263
1891  257  14.1  23.1  17.6  18.0   3.9  17.7 333263
1891  258  19.1  23.1  15.1   0.9   3.8  16.5 333263
1891  259  21.2  21.6  14.6   0.0   4.2  16.5 333263
1891  260  22.2  23.6  13.1   0.0   4.1  16.5 333263
1891  261  19.1  25.6  12.1   0.0   4.8  17.7 333263
1891  262  22.2  26.6  15.1   0.0   4.3  17.7 333263
1891  263  19.1  25.1  14.6   0.0   4.4  16.5 333263
1891  264  19.1  22.6  16.1   0.0   4.3  13.0 333263
1891  265  19.1  22.6  12.1   0.0   4.1  13.0 333263
1891  266  22.2  22.6  14.1   1.3   4.6  16.5 333263
1891  267  23.2  24.1  11.1   1.0   4.2  15.3 333263
1891  268  20.1  23.6  12.6   4.5   4.0  15.3 333263
1891  269  21.2  22.6  15.1   6.0   3.1  16.5 333263
1891  270  18.1  20.6  15.6  14.8   3.1  17.7 333263
1891  271  18.1  20.1  15.1   1.2   3.9  16.5 333263
1891  272  21.2  21.1  13.6   3.8   4.0  14.1 333263
1891  273  22.2  22.6  13.6   1.0   4.5  16.5 333263
1891  274  23.0  23.1  12.6   1.0   4.4  17.5 333263
1891  275  22.0  24.6  14.6   0.0   4.2  19.9 333263
1891  276  20.0  26.1  12.6   0.0   4.6  21.0 333263
1891  277  20.0  26.1  16.6   0.8   4.7  19.9 333263
1891  278  22.0  22.6  14.6   0.1   4.5  15.2 333263
1891  279  22.0  22.1  12.6   0.0   5.0  15.2 333263
1891  280  21.0  24.1  14.1   0.0   4.2  14.0 333263
1891  281  19.0  24.1  16.6   0.0   4.9  18.7 333263
1891  282  22.0  27.1  16.6   0.0   5.8  21.0 333263
1891  283  23.0  28.6  17.1   0.0   5.2  18.7 333263
1891  284  22.0  29.1  17.6  16.1   5.5  23.4 333263
1891  285  21.0  29.1  16.6   1.4   5.2  19.9 333263
1891  286  22.0  28.1  16.1  11.3   4.8  21.0 333263
1891  287  22.0  26.1  15.6   1.7   5.1  19.9 333263
1891  288  22.0  26.1  15.6   0.0   4.9  17.5 333263
1891  289  18.0  25.6  13.6  11.1   4.7  14.0 333263
1891  290  19.0  25.6  18.6   0.8   4.7  18.7 333263
1891  291  23.0  26.1  17.6   0.0   4.6  22.2 333263
1891  292  21.0  26.6  16.1   0.0   5.0  21.0 333263
1891  293  22.0  28.1  17.6  10.8   5.1  22.2 333263
1891  294  22.0  28.1  16.1   1.7   4.9  21.0 333263
1891  295  23.0  25.6  17.6   2.5   4.5  19.9 333263
1891  296  23.0  24.6  17.6   0.0   4.2  21.0 333263
1891  297  23.0  23.1  15.6   0.2   5.4  19.9 333263
1891  298  23.0  25.1  14.1   0.0   5.1  14.0 333263
1891  299  24.0  26.1  14.6   0.0   5.8  19.9 333263
1891  300  24.0  30.1  17.1  21.0   5.2  22.2 333263
1891  301  18.0  30.1  18.6   8.7   5.7  21.0 333263
1891  302  23.0  29.6  20.6   2.3   5.7  23.4 333263
1891  303  17.0  31.6  21.6   0.0   6.6  21.0 333263
1891  304  22.0  32.1  19.1   5.3   6.6  21.0 333263
1891  305  21.1  32.8  20.9   3.7   6.8  23.4 333263
1891  306  23.1  29.8  21.9   0.1   6.1  19.9 333263
1891  307  23.1  28.3  16.4   0.0   5.2  18.7 333263
1891  308  17.1  29.8  17.4   0.0   5.9  21.1 333263
1891  309  23.1  29.3  17.9   0.0   6.2  22.2 333263
1891  310  22.1  29.8  18.9   0.0   5.6  21.1 333263
1891  311  22.1  28.3  19.4   0.0   5.7  22.2 333263
1891  312  21.1  30.3  18.9   0.0   6.3  23.4 333263
1891  313  22.1  30.8  19.4   0.0   5.0  22.2 333263
1891  314  17.1  30.3  20.4   0.0   6.4  24.6 333263
1891  315  23.1  31.3  21.4   1.0   7.1  24.6 333263
1891  316  25.2  31.8  20.4   2.0   6.2  22.2 333263
1891  317  25.2  27.8  18.4   0.0   5.6  19.9 333263
1891  318  24.2  29.8  18.9   0.0   6.4  25.7 333263
1891  319  25.2  29.3  18.9   0.0   6.6  21.1 333263
1891  320  26.2  31.3  20.4   0.0   6.8  25.7 333263
1891  321  24.2  32.8  21.4   0.0   7.3  25.7 333263
1891  322  25.2  33.3  19.9   4.8   7.1  24.6 333263
1891  323  23.1  32.8  21.4   1.0   5.7  23.4 333263
1891  324  22.1  30.8  21.9   0.2   3.6  26.9 333263
1891  325  13.1  28.3  21.9  38.6   5.8  25.7 333263
1891  326  25.2  26.8  18.9   3.5   6.0  21.1 333263
1891  327  25.2  27.3  18.4   0.0   5.6  19.9 333263
1891  328  24.2  28.3  18.9   0.0   5.3  23.4 333263
1891  329  22.1  29.8  21.4   0.0   4.3  26.9 333263
1891  330  19.1  27.3  21.4   0.0   5.4  25.7 333263
1891  331  19.1  30.8  21.9   0.0   6.4  25.7 333263
1891  332  26.2  31.3  20.4   0.9   7.2  26.9 333263
1891  333  25.2  31.3  20.9  24.9   4.3  21.1 333263
1891  334  15.1  27.3  21.4   8.5   3.0  22.2 333263
1891  335  12.7  22.2  19.8   2.4   3.9  23.4 333263
1891  336  19.5  22.2  20.8  14.8   3.5  25.8 333263
1891  337  17.5  22.7  20.8  48.4   5.6  25.8 333263
1891  338  23.4  29.7  19.8   2.2   6.5  25.8 333263
1891  339  24.3  30.7  21.8   0.0   7.1  24.6 333263
1891  340  24.3  33.2  20.8  15.2   6.6  24.6 333263
1891  341  23.4  30.2  18.8   1.4   5.9  21.1 333263
1891  342  22.4  29.2  20.8  29.5   6.3  24.6 333263
1891  343  24.3  30.7  19.3   0.6   6.8  25.8 333263
1891  344  24.3  33.2  23.8   0.6   6.4  28.1 333263
1891  345  22.4  33.2  23.3  21.4   6.0  29.3 333263
1891  346  22.4  32.7  23.3  18.2   7.0  31.6 333263
1891  347  24.3  32.7  21.8   0.8   7.2  24.6 333263
1891  348  24.3  32.2  20.8   0.0   6.6  22.3 333263
1891  349  22.4  33.2  21.3   0.0   7.2  25.8 333263
1891  350  24.3  34.7  24.8   0.0   7.3  29.3 333263
1891  351  25.3  33.2  22.8  22.9   7.1  25.8 333263
1891  352  25.3  31.7  22.8   0.0   6.9  24.6 333263
1891  353  25.3  31.2  21.8   1.3   6.9  24.6 333263
1891  354  25.3  30.2  19.3   0.6   6.3  22.3 333263
1891  355  24.3  28.7  19.3   0.0   6.0  23.4 333263
1891  356  23.4  28.7  19.8   0.0   6.6  23.4 333263
1891  357  24.3  31.2  20.3   0.0   7.5  24.6 333263
1891  358  25.3  34.2  21.8   0.0   7.4  25.8 333263
1891  359  24.3  34.2  22.3   0.0   7.4  24.6 333263
1891  360  24.3  32.2  20.3   0.0   6.5  21.1 333263
1891  361  23.4  31.7  21.3   0.0   6.3  26.9 333263
1891  362  24.3  31.2  22.3   0.0   6.6  28.1 333263
1891  363  23.4  33.2  22.8   0.0   6.6  28.1 333263
1891  364  23.4  33.7  23.3   0.2   6.1  30.4 333263
1891  365  25.3  34.7  22.8   0.0   7.1  39.8 333263
1892    1  23.3  35.2  24.4   0.5   6.8  25.5 333263
1892    2  23.3  34.7  24.4  14.4   7.9  31.3 333263
1892    3  25.3  34.2  23.4   0.7   7.3  24.4 333263
1892    4  25.3  32.7  23.4   0.0   6.3  25.5 333263
1892    5  24.3  30.7  23.9   0.0   7.3  26.7 333263
1892    6  24.3  34.2  21.4   0.0   6.5  26.7 333263
1892    7  24.3  34.7  24.4   0.0   8.0  34.8 333263
1892    8  25.3  34.7  24.4   0.0   7.0  25.5 333263
1892    9  25.3  32.7  23.9   0.4   6.0  27.8 333263
1892   10  23.3  31.2  24.4   5.3   6.6  29.0 333263
1892   11  24.3  32.7  23.9   0.4   4.8  29.0 333263
1892   12  20.3  30.7  22.4  45.3   6.6  31.3 333263
1892   13  24.3  31.2  20.9  21.0   6.0  24.4 333263
1892   14  24.3  31.7  21.4   0.0   6.5  30.2 333263
1892   15  23.3  33.2  23.4   0.8   6.8  29.0 333263
1892   16  25.3  32.2  22.9  17.1   5.9  27.8 333263
1892   17  23.3  32.2  20.9   0.5   6.1  30.2 333263
1892   18  23.3  30.7  22.9   1.5   5.3  26.7 333263
1892   19  23.3  28.7  21.4   3.0   5.2  27.8 333263
1892   20  23.3  28.7  20.4   0.1   5.6  27.8 333263
1892   21  23.3  30.7  20.9   0.0   5.8  29.0 333263
1892   22  23.3  31.7  22.9   3.5   5.5  30.2 333263
1892   23  20.3  28.7  23.9   0.6   5.5  23.2 333263
1892   24  23.3  28.7  23.4   0.5   5.3  27.8 333263
1892   25  21.3  29.7  20.9   0.0   5.5  26.7 333263
1892   26  21.3  30.2  21.4   0.0   5.9  26.7 333263
1892   27  22.3  30.7  22.4   0.0   6.1  26.7 333263
1892   28  21.3  31.7  23.9   0.0   6.7  26.7 333263
1892   29  22.3  32.2  24.4   0.6   6.9  25.5 333263
1892   30  23.3  32.2  24.9   0.1   5.8  25.5 333263
1892   31  20.3  31.7  24.4   0.0   6.2  27.8 333263
1892   32  22.2  31.4  22.2   0.0   6.2  26.9 333263
1892   33  23.2  31.9  20.7   0.0   6.5  25.8 333263
1892   34  22.2  31.4  21.7   0.0   6.5  21.1 333263
1892   35  23.2  31.4  22.2   0.0   6.1  23.4 333263
1892   36  23.2  31.4  20.2   0.0   5.8  25.8 333263
1892   37  24.2  29.9  21.7   0.0   6.2  26.9 333263
1892   38  23.2  31.4  21.7   0.0   6.5  24.6 333263
1892   39  22.2  33.9  22.7   0.0   6.7  26.9 333263
1892   40  23.2  33.9  22.2   5.1   3.9  26.9 333263
1892   41  11.6  31.9  24.7   0.1   5.5  29.3 333263
1892   42  19.3  32.4  22.7   7.0   6.7  28.1 333263
1892   43  22.2  34.4  21.7   0.3   6.6  25.8 333263
1892   44  22.2  32.4  22.2   0.0   4.9  23.4 333263
1892   45  18.4  30.9  22.7   0.0   5.4  28.1 333263
1892   46  22.2  30.4  23.7   9.1   5.2  28.1 333263
1892   47  21.3  30.4  23.2   1.4   4.9  28.1 333263
1892   48  21.3  30.4  21.7   0.0   5.3  30.4 333263
1892   49  21.3  30.9  21.2   0.3   4.8  26.9 333263
1892   50  19.3  29.4  20.2   2.4   5.2  25.8 333263
1892   51  21.3  28.9  20.7   0.1   5.4  24.6 333263
1892   52  20.3  31.9  20.2   3.4   5.6  26.9 333263
1892   53  22.2  31.4  20.2   0.1   5.4  28.1 333263
1892   54  19.3  32.9  24.2   0.0   5.5  29.3 333263
1892   55  20.3  33.4  22.7   0.0   6.2  31.6 333263
1892   56  20.3  35.4  22.7   0.0   6.5  29.3 333263
1892   57  19.3  34.9  24.7  51.8   6.0  25.8 333263
1892   58  21.3  31.9  22.2   1.9   5.3  25.8 333263
1892   59  20.3  30.9  21.2   0.0   4.4  26.9 333263
1892   60  14.5  31.9  23.2   0.0   4.5  29.3 333263
1892   61  16.7  31.3  24.1   1.8   4.7  28.3 333263
1892   62  19.7  30.8  23.1   2.1   5.2  29.5 333263
1892   63  21.6  30.8  23.6   0.4   5.2  27.1 333263
1892   64  21.6  29.8  20.6   0.0   4.2  24.8 333263
1892   65  18.7  29.3  22.1   0.0   4.8  28.3 333263
1892   66  19.7  31.8  23.1   0.6   4.9  29.5 333263
1892   67  19.7  31.3  24.6   4.2   4.3  28.3 333263
1892   68  18.7  30.8  24.6   0.4   4.6  31.8 333263
1892   69  21.6  29.8  22.6   5.3   4.2  29.5 333263
1892   70  19.7  28.8  22.6   9.2   4.1  28.3 333263
1892   71  17.7  29.8  24.1  11.9   4.1  29.5 333263
1892   72  17.7  29.8  25.1  54.1   3.8  29.5 333263
1892   73  17.7  28.3  23.1 272.0   3.2  28.3 333263
1892   74  15.7  26.8  22.6  11.0   4.6  28.3 333263
1892   75  19.7  31.3  23.6   0.1   5.2  29.5 333263
1892   76  18.7  32.3  22.6   0.0   4.8  25.9 333263
1892   77  18.7  31.3  24.1 141.5   3.4  28.3 333263
1892   78  13.8  28.8  23.6  30.3   4.0  28.3 333263
1892   79  19.7  27.8  22.1   1.8   4.8  28.3 333263
1892   80  19.7  30.8  23.1   0.1   4.2  27.1 333263
1892   81  18.7  29.8  23.6   1.3   4.1  30.6 333263
1892   82  18.7  28.3  22.1   2.3   4.1  27.1 333263
1892   83  18.7  29.3  21.6   0.6   3.8  28.3 333263
1892   84  14.7  28.3  22.6  71.9   4.1  24.8 333263
1892   85  18.7  27.3  22.6  22.5   4.0  25.9 333263
1892   86  18.7  27.8  23.1  14.3   4.9  27.1 333263
1892   87  18.7  31.3  22.6  13.3   4.7  25.9 333263
1892   88  19.7  29.8  22.6   1.0   4.0  27.1 333263
1892   89  15.7  27.8  22.6   0.0   4.6  23.6 333263
1892   90  19.7  27.8  19.1   0.0   3.9  22.4 333263
1892   91  15.7  27.8  21.6   0.0   3.9  24.8 333263
1892   92  18.5  28.5  21.8   5.4   2.6  25.0 333263
1892   93  11.7  25.5  23.3 109.0   3.0  25.0 333263
1892   94  17.5  25.5  22.8  64.0   3.2  27.4 333263
1892   95  17.5  27.0  23.8  48.7   3.8  27.4 333263
1892   96  17.5  28.5  23.3  18.7   3.9  25.0 333263
1892   97  18.5  29.0  22.8   6.6   3.8  27.4 333263
1892   98  17.5  29.0  20.8   0.0   4.0  25.0 333263
1892   99  16.6  30.0  20.3   0.0   3.9  25.0 333263
1892  100  15.6  30.0  19.8   0.0   3.5  23.8 333263
1892  101  13.6  28.0  19.8   9.6   3.9  21.5 333263
1892  102  17.5  27.0  17.3   1.4   3.4  20.3 333263
1892  103  17.5  24.5  15.8   0.0   3.7  20.3 333263
1892  104  17.5  24.5  13.8   0.0   3.6  16.7 333263
1892  105  17.5  23.5  13.8   0.0   3.6  16.7 333263
1892  106  16.6  24.5  13.8   0.0   4.0  16.7 333263
1892  107  17.5  26.0  14.3   0.0   3.8  16.7 333263
1892  108  16.6  26.0  14.3   0.0   4.2  17.9 333263
1892  109  16.6  28.0  15.8   0.1   3.1  17.9 333263
1892  110  12.7  27.0  18.8  16.6   1.8  21.5 333263
1892  111   7.8  23.5  19.3 139.7   2.6  22.7 333263
1892  112  12.7  25.0  20.8   4.7   3.2  22.7 333263
1892  113  16.6  26.5  18.3   0.0   3.8  23.8 333263
1892  114  16.6  26.0  17.3   0.0   3.7  17.9 333263
1892  115  16.6  25.5  16.3   0.0   3.8  17.9 333263
1892  116  15.6  26.5  16.3   2.7   3.7  17.9 333263
1892  117  16.6  25.5  18.3   0.6   2.8  19.1 333263
1892  118  14.6  24.0  16.8   3.4   3.3  21.5 333263
1892  119  14.6  26.5  17.8   6.1   3.3  20.3 333263
1892  120  13.6  26.5  17.3   0.9   3.4  20.3 333263
1892  121  15.6  25.0  16.8   0.0   2.8  19.1 333263
1892  122  14.9  23.9  14.1   0.0   2.8  18.6 333263
1892  123  14.9  22.9  14.1   0.0   2.8  17.4 333263
1892  124  14.9  21.9  14.6   0.0   2.7  16.3 333263
1892  125  14.9  21.4  11.6   0.0   3.1  15.1 333263
1892  126  14.9  24.9  14.1   0.0   2.9  15.1 333263
1892  127  13.9  24.9  13.6   0.0   3.1  17.4 333263
1892  128  14.9  25.4  13.6   0.0   2.8  17.4 333263
1892  129  12.9  25.4  17.1   3.2   2.8  18.6 333263
1892  130  14.9  24.4  18.6   7.7   3.1  20.9 333263
1892  131  14.9  27.4  17.6   2.6   3.4  19.7 333263
1892  132  14.9  28.4  19.1   0.4   3.3  19.7 333263
1892  133  13.9  27.9  20.1   0.0   3.1  18.6 333263
1892  134  12.9  27.4  19.1   5.1   2.9  18.6 333263
1892  135  11.9  26.4  19.6   6.6   3.0  17.4 333263
1892  136  13.9  25.9  20.1   3.3   2.9  19.7 333263
1892  137  12.9  25.4  19.6   0.9   2.7  18.6 333263
1892  138  10.9  26.4  20.6  21.3   2.9  18.6 333263
1892  139  12.9  24.4  18.1   0.0   2.7  16.3 333263
1892  140  12.9  23.4  13.6   0.0   2.5  16.3 333263
1892  141  10.9  23.4  16.6   3.2   1.9  16.3 333263
1892  142   8.9  21.4  18.6  13.6   2.6  18.6 333263
1892  143  12.9  22.9  18.1   0.6   2.8  17.4 333263
1892  144  13.9  22.9  15.6   0.0   2.8  16.3 333263
1892  145  12.9  23.9  14.6   0.0   2.7  16.3 333263
1892  146  11.9  24.4  14.6   3.9   2.7  16.3 333263
1892  147  11.9  24.4  17.6   0.1   2.8  16.3 333263
1892  148  11.9  24.4  18.6   1.5   2.9  16.3 333263
1892  149  12.9  24.9  18.1   5.6   2.6  17.4 333263
1892  150  11.9  25.4  19.1   1.4   1.9  19.7 333263
1892  151   7.0  25.4  18.6   0.1   2.8  18.6 333263
1892  152  12.9  24.9  20.1   0.0   2.4  18.6 333263
1892  153  11.6  23.8  18.6   6.8   2.5  18.0 333263
1892  154  12.6  20.8  14.1   0.1   2.4  13.2 333263
1892  155  12.6  21.3  11.6   0.0   2.5  14.4 333263
1892  156  12.6  22.8  14.1   0.0   2.4  15.6 333263
1892  157  11.6  24.8  17.1   0.0   2.1  18.0 333263
1892  158   9.7  24.3  15.6   0.0   2.8  16.8 333263
1892  159  12.6  25.3  17.6   0.0   2.5  16.8 333263
1892  160  11.6  25.3  18.1   4.3   2.7  19.2 333263
1892  161  12.6  24.8  17.6   0.1   2.4  15.6 333263
1892  162  13.6  20.3  12.1   0.0   2.5  16.8 333263
1892  163  13.6  20.3   8.6   0.0   2.6  13.2 333263
1892  164  13.6  21.8   9.6   3.0   2.5  13.2 333263
1892  165  11.6  23.8  12.6  16.1   2.0  13.2 333263
1892  166   9.7  21.8  16.6  48.4   2.4  16.8 333263
1892  167  10.7  23.8  19.6  48.5   2.9  15.6 333263
1892  168  12.6  25.8  18.1   2.0   2.8  15.6 333263
1892  169  12.6  24.8  17.6   0.0   2.3  15.6 333263
1892  170  10.7  22.8  12.6   0.0   2.7  14.4 333263
1892  171  12.6  23.8  13.1   0.0   2.8  14.4 333263
1892  172  13.6  23.3  13.1   0.0   2.4  14.4 333263
1892  173  12.6  21.8  10.1   0.0   2.4  14.4 333263
1892  174  12.6  21.8  10.1   0.0   1.7  14.4 333263
1892  175   8.7  18.3  11.1   0.0   2.5  12.0 333263
1892  176  13.6  16.8   7.6   0.0   2.4  10.8 333263
1892  177  12.6  20.3   8.6   0.0   2.7  12.0 333263
1892  178  13.6  21.8  10.1   0.0   2.7  12.0 333263
1892  179  12.6  23.3  12.1   0.0   2.8  13.2 333263
1892  180  12.6  23.8  12.1   0.0   2.8  13.2 333263
1892  181  12.6  24.3  14.1  13.3   2.8  13.2 333263
1892  182  12.6  23.8  16.6   0.1   2.8  14.4 333263
1892  183  12.7  22.6  15.9   2.5   1.8  13.2 333263
1892  184   8.8  21.6  15.9   4.9   2.1  16.8 333263
1892  185   9.7  22.1  16.9   0.1   2.4  15.6 333263
1892  186  12.7  23.6  15.9   0.6   2.9  18.0 333263
1892  187  13.6  23.6  12.9   0.0   1.7  13.2 333263
1892  188   7.8  23.6  15.4   1.2   2.4  19.2 333263
1892  189  11.7  22.6  15.9   0.1   2.4  15.6 333263
1892  190  12.7  20.1  11.4   0.0   2.3  12.0 333263
1892  191  12.7  18.6   8.4   0.0   2.3  10.8 333263
1892  192  13.6  17.6   8.9   0.0   2.6  12.0 333263
1892  193  13.6  18.6   8.9   0.0   2.8   9.6 333263
1892  194  13.6  21.1   9.9   0.0   2.8  10.8 333263
1892  195  13.6  21.1   8.9   0.0   2.8  10.8 333263
1892  196  13.6  21.1   8.9   0.4   2.6  10.8 333263
1892  197  13.6  22.1  12.4  16.5   3.0  15.6 333263
1892  198  13.6  25.1  16.9   1.7   3.2  14.4 333263
1892  199  13.6  26.1  16.9   0.0   3.4  15.6 333263
1892  200  14.6  26.1  13.9   0.0   3.2  13.2 333263
1892  201  14.6  25.1  10.4   0.0   3.4  13.2 333263
1892  202  14.6  24.6  10.9   0.0   3.0  10.8 333263
1892  203  14.6  22.6   8.9   0.0   3.1  12.0 333263
1892  204  14.6  22.6   8.9   0.0   3.0  10.8 333263
1892  205  14.6  22.1   7.9   0.0   2.9  10.8 333263
1892  206  14.6  21.6   7.9   0.0   2.8  12.0 333263
1892  207  14.6  22.6   9.4   0.0   2.8  13.2 333263
1892  208  12.7  22.1  12.9   4.5   2.7  10.8 333263
1892  209  12.7  22.6  15.4   1.1   2.3  14.4 333263
1892  210  10.7  23.1  15.9   2.6   3.0  15.6 333263
1892  211  14.6  24.6  14.9   0.6   3.1  14.4 333263
1892  212  14.6  24.1  12.4   5.8   2.4  13.2 333263
1892  213  10.7  24.1  15.4   6.3   2.5  16.8 333263
1892  214  11.7  24.8  16.1   0.8   3.0  20.4 333263
1892  215  15.6  24.3  13.6   0.0   3.3  18.0 333263
1892  216  15.6  22.3  11.1   0.0   3.5  12.0 333263
1892  217  15.6  22.3   8.1   0.0   3.3  10.8 333263
1892  218  15.6  21.8   8.6   0.0   3.4  12.0 333263
1892  219  15.6  22.8   7.6   0.0   3.2  12.0 333263
1892  220  14.6  22.8  11.6   0.0   3.4  13.2 333263
1892  221  15.6  24.3   9.6   0.0   3.5  14.4 333263
1892  222  15.6  25.3  12.1   0.0   3.9  15.6 333263
1892  223  16.6  24.8  13.6   0.0   3.9  13.2 333263
1892  224  16.6  23.3   8.1   0.0   4.4   9.6 333263
1892  225  17.6  24.3   8.1   0.0   3.3   8.4 333263
1892  226  12.7  24.8  10.6   0.0   3.6  14.4 333263
1892  227  16.6  25.8  13.6   0.0   3.9  16.8 333263
1892  228  16.6  25.3  11.6   0.0   3.7  13.2 333263
1892  229  16.6  23.8   8.6   0.0   2.9  12.0 333263
1892  230   9.8  24.3  11.1   0.0   3.2  13.2 333263
1892  231  14.6  23.3  12.1   0.0   3.5  14.4 333263
1892  232  17.6  23.3  10.6   0.0   3.6  14.4 333263
1892  233  17.6  23.8  10.6   0.0   3.4  14.4 333263
1892  234  15.6  25.8  15.1   0.0   3.3  18.0 333263
1892  235  16.6  24.8  14.1   0.3   4.1  18.0 333263
1892  236  17.6  24.8  14.6   0.0   3.3  12.0 333263
1892  237  14.6  24.3  10.1   0.0   3.2  14.4 333263
1892  238  13.7  25.8  13.6   5.2   3.2  18.0 333263
1892  239  13.7  25.3  17.1   9.7   4.0  18.0 333263
1892  240  17.6  23.3  14.1   1.4   3.7  10.8 333263
1892  241  18.5  21.3  11.6   0.0   3.0  10.8 333263
1892  242   9.8  23.8  11.6   0.0   4.3  12.0 333263
1892  243  18.5  27.3  14.1   0.0   4.5  16.8 333263
1892  244  18.5  27.8  18.6   0.0   3.9  16.8 333263
1892  245  17.1  26.1  16.1   0.0   4.9  18.9 333263
1892  246  19.1  26.6  15.6   0.0   3.8  15.3 333263
1892  247  10.1  26.1  13.6   2.6   3.9  14.1 333263
1892  248  15.1  26.1  16.6   0.4   2.7  18.9 333263
1892  249  11.1  24.6  15.1   1.5   4.2  20.0 333263
1892  250  20.1  25.1  18.1   0.4   4.6  18.9 333263
1892  251  18.1  26.6  15.1   0.0   4.6  16.5 333263
1892  252  20.1  25.1  13.6   0.1   4.0  15.3 333263
1892  253  19.1  24.6  16.1   0.5   3.9  17.7 333263
1892  254  17.1  24.6  17.6   2.6   3.9  17.7 333263
1892  255  16.1  23.6  16.6   8.1   3.0  15.3 333263
1892  256  14.1  22.1  16.6   1.8   3.3  17.7 333263
1892  257  19.1  22.1  14.6   8.9   3.2  18.9 333263
1892  258  17.1  24.1  16.1   0.3   5.0  20.0 333263
1892  259  21.2  27.1  15.1   0.0   4.9  16.5 333263
1892  260  21.2  25.6  17.1   0.1   4.1  16.5 333263
1892  261  21.2  23.6  12.6   0.0   4.2  16.5 333263
1892  262  22.2  25.1  12.1   0.0   5.1  18.9 333263
1892  263  21.2  25.6  13.6   0.1   4.4  13.0 333263
1892  264  21.2  26.6  17.1   0.4   4.3  21.2 333263
1892  265  19.1  26.6  18.1   0.0   4.4  20.0 333263
1892  266  20.1  25.6  16.1   0.0   4.1  17.7 333263
1892  267  17.1  23.1  16.6   2.2   5.0  14.1 333263
1892  268  21.2  20.6  11.6   0.0   4.5   7.1 333263
1892  269  23.2  23.6  15.1   0.7   4.9  16.5 333263
1892  270  21.2  26.6  11.6   0.0   5.9  15.3 333263
1892  271  23.2  28.6  14.6   0.0   5.0  15.3 333263
1892  272  18.1  29.1  16.6   0.0   4.9  18.9 333263
1892  273  23.2  27.6  20.6   0.9   4.5  22.4 333263
1892  274  19.1  27.1  16.6   0.1   4.7  18.9 333263
1892  275  21.0  25.6  18.1  12.1   4.1  19.9 333263
1892  276  22.0  25.6  18.1   2.3   4.6  24.5 333263
1892  277  23.0  26.6  16.1   0.1   4.9  22.2 333263
1892  278  23.0  28.1  16.1   0.0   5.9  23.4 333263
1892  279  23.0  30.6  17.6   0.0   5.5  22.2 333263
1892  280  23.0  28.6  19.6   0.0   6.0  22.2 333263
1892  281  23.0  29.6  18.6   0.2   5.4  19.9 333263
1892  282  23.0  27.6  16.6   0.0   4.8  19.9 333263
1892  283  21.0  28.1  18.6   0.0   4.5  23.4 333263
1892  284  15.0  29.1  21.1   0.0   5.9  22.2 333263
1892  285  22.0  30.1  21.6   4.5   6.3  22.2 333263
1892  286  22.0  33.1  21.1   0.1   5.9  25.7 333263
1892  287  21.0  31.6  22.6   0.0   4.5  24.5 333263
1892  288  19.0  29.6  23.6   0.0   5.6  28.0 333263
1892  289  22.0  30.6  21.1   0.0   4.6  24.5 333263
1892  290  15.0  29.6  21.1  58.1   5.6  22.2 333263
1892  291  21.0  27.6  21.1   0.0   5.1  18.7 333263
1892  292  20.0  27.1  18.1   0.0   5.2  18.7 333263
1892  293  23.0  26.1  16.1   0.0   5.2  18.7 333263
1892  294  22.0  28.6  17.6   0.0   6.3  22.2 333263
1892  295  23.0  29.6  18.6   1.0   5.8  17.5 333263
1892  296  23.0  30.1  20.1   0.0   5.5  23.4 333263
1892  297  24.0  29.6  20.6   0.2   5.5  24.5 333263
1892  298  22.0  28.6  20.6   0.0   4.8  21.0 333263
1892  299  18.0  24.1  18.1   7.3   3.2  14.0 333263
1892  300  18.0  19.1  18.1  32.7   3.1  18.7 333263
1892  301  20.0  22.1  18.1  46.0   4.0  24.1 333263
1892  302  22.0  25.1  21.1   2.1   5.7  24.5 333263
1892  303  24.0  28.6  20.6   3.7   5.7  21.0 333263
1892  304  24.0  28.6  20.1   0.0   5.5  22.2 333263
1892  305  24.0  29.1  18.6   0.0   5.6  23.4 333263
1892  306  23.1  30.3  18.4   0.0   6.9  24.6 333263
1892  307  22.1  30.8  20.4   0.0   6.1  18.7 333263
1892  308  20.1  31.3  21.4  16.3   5.6  23.4 333263
1892  309  23.1  28.3  19.9   4.0   5.6  23.4 333263
1892  310  23.1  31.3  18.9   0.1   5.5  28.1 333263
1892  311  19.1  30.8  20.9   0.0   5.9  24.6 333263
1892  312  24.2  30.8  19.9   0.0   6.3  26.9 333263
1892  313  23.1  32.3  20.4   0.0   6.7  25.7 333263
1892  314  23.1  31.8  21.9   0.0   5.2  23.4 333263
1892  315  19.1  29.8  23.9  22.1   4.6  25.7 333263
1892  316  21.1  26.8  22.4  15.6   3.9  25.7 333263
1892  317  15.1  25.8  18.9   0.6   5.7  21.1 333263
1892  318  25.2  25.3  16.9   0.0   6.2  18.7 333263
1892  319  25.2  29.3  18.9   0.0   6.4  22.2 333263
1892  320  24.2  30.3  21.9   0.0   6.0  23.4 333263
1892  321  23.1  29.3  19.9   0.0   5.2  22.2 333263
1892  322  22.1  28.8  17.4   0.0   5.6  24.6 333263
1892  323  23.1  28.3  17.9   0.0   6.1  22.2 333263
1892  324  25.2  29.8  18.4   0.0   6.7  23.4 333263
1892  325  25.2  31.8  19.9   0.0   6.1  24.6 333263
1892  326  23.1  31.8  20.4   5.8   6.8  26.9 333263
1892  327  26.2  31.3  21.4   0.7   6.6  24.6 333263
1892  328  25.2  31.3  20.9   0.0   8.3  24.6 333263
1892  329  28.2  34.3  19.9   0.0   7.8  23.4 333263
1892  330  26.2  33.8  18.9   0.0   6.6  23.4 333263
1892  331  25.2  33.3  19.4   0.0   6.9  28.1 333263
1892  332  24.2  33.3  20.9   0.0   7.5  25.7 333263
1892  333  23.1  33.3  21.9  11.4   6.9  22.2 333263
1892  334  25.2  32.3  21.4   3.9   6.4  25.7 333263
1892  335  23.1  32.8  22.9   1.4   6.3  28.1 333263
1892  336  19.5  32.2  21.3  11.0   6.4  24.6 333263
1892  337  23.4  31.2  22.3   5.9   5.6  25.8 333263
1892  338  20.4  30.2  21.8   2.5   6.3  25.8 333263
1892  339  25.3  30.7  20.3   0.0   6.5  28.1 333263
1892  340  24.3  32.2  20.3   0.0   5.5  26.9 333263
1892  341  17.5  33.2  24.3   0.0   5.7  28.1 333263
1892  342  20.4  32.7  23.3   0.0   7.1  30.4 333263
1892  343  24.3  34.2  24.3   0.0   7.8  28.1 333263
1892  344  25.3  35.2  20.8   0.0   7.7  24.6 333263
1892  345  24.3  35.2  20.8   0.0   7.2  24.6 333263
1892  346  23.4  34.2  23.8   0.0   6.0  26.9 333263
1892  347  20.4  33.2  26.8   8.3   7.7  30.4 333263
1892  348  23.4  35.2  23.8   0.6   7.3  23.4 333263
1892  349  23.4  34.2  20.8   0.0   8.2  24.6 333263
1892  350  27.3  33.2  24.3   1.4   7.1  22.3 333263
1892  351  25.3  32.2  21.3  11.8   7.2  25.8 333263
1892  352  25.3  30.7  22.3  14.6   7.0  21.1 333263
1892  353  25.3  31.2  21.3   2.8   6.0  23.4 333263
1892  354  22.4  28.7  22.3  46.1   6.6  23.4 333263
1892  355  25.3  29.7  19.3   5.9   6.1  23.4 333263
1892  356  24.3  29.2  18.8   0.0   6.7  24.6 333263
1892  357  24.3  31.2  19.3   0.0   7.2  23.4 333263
1892  358  24.3  32.7  21.3   0.0   6.4  23.4 333263
1892  359  23.4  31.7  20.8   4.7   5.9  26.9 333263
1892  360  24.3  28.7  22.3  74.8   6.4  26.9 333263
1892  361  24.3  33.7  24.3   4.0   6.8  32.8 333263
1892  362  25.3  34.2  24.3   0.0   6.5  32.8 333263
1892  363  24.3  32.2  22.8  21.6   5.9  28.1 333263
1892  364  23.4  31.7  23.8   0.8   5.0  31.6 333263
1892  365  18.5  31.2  23.8  31.0   6.4  30.4 333263
1892  366  25.3  31.2  23.3  11.4   6.5  29.3 333263
1893    1  23.3  32.7  21.9   5.0   6.1  24.4 333263
1893    2  23.3  29.2  21.4   0.0   6.1  23.2 333263
1893    3  23.3  28.7  20.4   0.0   6.7  22.0 333263
1893    4  25.3  30.2  17.9   0.0   6.7  22.0 333263
1893    5  24.3  32.7  19.9   0.0   7.8  26.7 333263
1893    6  24.3  34.7  24.4   0.0   7.9  25.5 333263
1893    7  24.3  33.7  23.9  11.7   7.4  23.2 333263
1893    8  22.3  34.2  21.4   0.4   7.6  24.4 333263
1893    9  23.3  34.7  24.4   0.0   8.1  26.7 333263
1893   10  23.3  37.2  26.4  10.1   8.6  30.2 333263
1893   11  23.3  37.7  25.9  11.0   7.6  27.8 333263
1893   12  23.3  35.7  26.9   0.2   7.6  30.2 333263
1893   13  23.3  35.7  26.9  33.3   6.6  30.2 333263
1893   14  22.3  33.2  22.9   0.4   6.0  27.8 333263
1893   15  23.3  31.7  21.9   0.0   6.3  29.0 333263
1893   16  23.3  32.2  22.4   0.0   6.2  27.8 333263
1893   17  22.3  31.7  22.9   0.0   6.3  26.7 333263
1893   18  23.3  32.2  21.4   0.0   7.6  27.8 333263
1893   19  24.3  34.2  23.9   0.5   7.6  25.5 333263
1893   20  24.3  31.7  24.4  20.9   6.8  20.9 333263
1893   21  25.3  29.2  21.9 121.7   6.4  22.0 333263
1893   22  26.4  28.2  21.9   1.9   6.3  23.2 333263
1893   23  25.3  31.7  23.9   0.0   5.7  30.2 333263
1893   24  22.3  31.7  24.4   0.0   7.0  30.2 333263
1893   25  24.3  30.7  21.9   0.0   6.2  20.9 333263
1893   26  22.3  28.7  19.9   0.0   6.1  19.7 333263
1893   27  22.3  30.2  21.4  15.6   6.1  24.4 333263
1893   28  23.3  31.7  22.9   0.4   6.3  29.0 333263
1893   29  22.3  32.2  23.9  14.7   5.3  27.8 333263
1893   30  21.3  28.7  25.4  11.1   5.5  27.8 333263
1893   31  21.3  27.7  21.9  29.7   4.6  22.0 333263
1893   32  20.3  25.4  24.2 147.9   3.9  26.9 333263
1893   33  19.3  25.4  24.7 180.3   3.8  28.1 333263
1893   34  20.3  26.4  25.2 185.2   3.6  31.6 333263
1893   35  19.3  26.4  24.2 147.1   3.7  31.6 333263
1893   36  20.3  26.9  24.7 172.0   4.4  32.8 333263
1893   37  21.3  30.4  26.2  37.5   3.7  35.1 333263
1893   38  20.3  28.9  26.2   8.0   4.0  37.4 333263
1893   39  22.2  29.4  24.7   2.4   5.0  37.1 333263
1893   40  22.2  29.9  23.7   0.0   4.9  28.1 333263
1893   41  22.2  29.4  24.7 141.8   4.4  31.6 333263
1893   42  21.3  28.4  25.7  40.2   4.8  31.6 333263
1893   43  20.3  31.4  26.2   6.4   4.8  32.8 333263
1893   44  21.3  31.9  26.2  20.6   4.5  36.3 333263
1893   45  20.3  29.9  26.2   8.6   4.2  32.8 333263
1893   46  18.4  27.9  25.7  64.0   4.9  28.1 333263
1893   47  20.3  28.4  25.2 349.5   4.2  26.9 333263
1893   48  20.3  25.9  24.7 165.0   4.3  28.1 333263
1893   49  20.3  29.4  24.7   8.8   4.4  32.8 333263
1893   50  20.3  30.9  26.2   5.6   4.6  35.1 333263
1893   51  19.3  30.9  24.7  39.9   5.4  31.6 333263
1893   52  20.3  28.4  22.2   1.3   5.1  21.1 333263
1893   53  20.3  27.4  20.7   0.8   5.0  22.2 333263
1893   54  19.3  25.9  19.2   2.9   5.4  18.7 333263
1893   55  21.3  26.4  19.7   0.5   5.1  18.7 333263
1893   56  21.3  24.4  19.7   2.8   5.4  18.7 333263
1893   57  20.3  28.4  19.2   0.0   4.6  21.1 333263
1893   58  19.3  26.4  21.2  15.3   4.3  23.4 333263
1893   59  19.3  25.9  21.2   0.4   4.0  24.6 333263
1893   60  19.7  29.8  22.6   0.0   3.9  31.8 333263
1893   61  18.7  30.3  23.6   0.4   4.2  31.8 333263
1893   62  18.7  31.3  24.1   0.4   4.7  31.8 333263
1893   63  18.7  32.3  24.6   0.3   4.4  30.6 333263
1893   64  19.7  29.3  23.6   1.0   5.5  28.3 333263
1893   65  19.7  31.3  22.1   0.3   5.4  22.4 333263
1893   66  18.7  32.3  22.1   0.0   4.8  25.9 333263
1893   67  18.7  30.8  22.6  23.8   4.9  27.1 333263
1893   68  19.7  27.8  18.6   0.3   4.6  20.0 333263
1893   69  19.7  26.3  18.1   2.4   4.1  20.0 333263
1893   70  19.7  26.8  19.1   0.0   4.3  24.8 333263
1893   71  18.7  27.3  19.6   0.0   4.3  22.4 333263
1893   72  18.7  26.8  19.1   0.3   3.9  22.4 333263
1893   73  17.7  26.3  20.1   2.7   3.5  23.6 333263
1893   74  17.7  25.3  21.1  11.6   4.0  24.8 333263
1893   75  17.7  26.3  21.1   5.2   4.6  22.4 333263
1893   76  18.7  27.8  21.1   1.9   3.8  21.2 333263
1893   77  18.7  27.3  21.1  14.9   3.6  28.3 333263
1893   78  17.7  27.8  21.1   3.3   4.3  27.1 333263
1893   79  18.7  29.3  21.6  20.0   3.8  27.1 333263
1893   80  18.7  27.8  22.6  10.6   4.1  28.3 333263
1893   81  18.7  27.3  21.6   1.3   4.0  24.8 333263
1893   82  18.7  28.3  20.6   0.0   4.5  27.1 333263
1893   83  18.7  28.8  19.6   0.0   4.4  23.6 333263
1893   84  19.7  27.3  19.6  29.2   3.3  23.6 333263
1893   85  17.7  24.3  21.6   7.3   3.3  25.9 333263
1893   86  18.7  24.3  21.1  15.7   3.1  25.9 333263
1893   87  17.7  24.3  20.6  13.6   3.9  25.9 333263
1893   88  18.7  24.8  20.6   6.1   3.3  21.2 333263
1893   89  17.7  24.3  20.6   8.8   3.7  25.9 333263
1893   90  17.7  24.8  20.6  71.3   3.8  21.2 333263
1893   91  17.5  28.5  20.8   2.2   3.1  23.8 333263
1893   92  16.6  29.0  18.3   0.1   3.7  30.5 333263
1893   93  18.5  24.5  13.8   0.2   3.7  16.7 333263
1893   94  17.5  24.5  13.3   0.0   4.1  16.7 333263
1893   95  18.5  25.0  12.8   0.0   3.6  15.5 333263
1893   96  17.5  25.0  14.3   0.0   3.7  19.1 333263
1893   97  17.5  27.0  16.3   0.0   4.3  21.5 333263
1893   98  18.5  28.5  19.8   0.0   4.1  21.5 333263
1893   99  17.5  27.5  20.3   0.5   3.5  20.3 333263
1893  100  17.5  27.5  20.3   7.2   3.0  26.2 333263
1893  101  16.6  28.0  19.8   0.9   3.2  28.6 333263
1893  102  16.6  27.5  19.8   2.1   3.5  26.2 333263
1893  103  15.6  28.5  20.3   4.9   3.4  23.8 333263
1893  104  16.6  27.5  18.8  11.2   3.0  25.0 333263
1893  105  16.6  27.0  19.3  46.1   2.9  27.4 333263
1893  106  16.6  26.0  18.8   0.7   3.5  26.2 333263
1893  107  16.6  28.5  18.8   0.2   3.9  23.8 333263
1893  108  16.6  29.5  18.8   0.5   3.7  23.8 333263
1893  109  15.6  28.0  21.8   0.5   3.8  22.7 333263
1893  110  16.6  26.0  18.3   0.4   3.9  19.1 333263
1893  111  16.6  25.5  18.3   0.0   3.5  16.7 333263
1893  112  16.6  26.5  18.3   2.4   3.3  22.7 333263
1893  113  15.6  26.5  15.8   0.1   4.1  21.5 333263
1893  114  15.6  25.5  15.3   0.0   3.1  11.9 333263
1893  115  14.6  25.0  17.8   4.1   3.2  21.5 333263
1893  116  16.6  23.5  18.3   0.0   3.2  19.1 333263
1893  117  15.6  21.5  14.8   0.1   2.9  15.5 333263
1893  118  14.6  21.5  13.8   0.0   3.1  16.7 333263
1893  119  14.6  24.0  14.3   0.0   3.1  17.9 333263
1893  120  14.6  26.5  15.3   0.0   3.0  22.7 333263
1893  121  14.9  27.4  17.1   0.0   3.1  19.7 333263
1893  122  14.9  26.9  19.1   0.0   3.0  22.1 333263
1893  123  13.9  24.9  17.1   0.0   3.0  16.3 333263
1893  124  13.9  24.9  15.6   0.0   3.3  16.3 333263
1893  125  13.9  26.9  14.1   0.0   3.4  15.1 333263
1893  126  14.9  26.9  14.6   0.0   3.2  16.3 333263
1893  127  13.9  26.4  14.1   0.0   3.2  16.3 333263
1893  128  14.9  25.4  14.1   1.6   3.2  16.3 333263
1893  129  14.9  26.4  15.6   1.6   3.2  17.4 333263
1893  130  14.9  25.9  18.6   0.6   3.3  18.6 333263
1893  131  14.9  27.4  17.1   0.5   3.3  18.6 333263
1893  132  14.9  26.9  16.1   0.0   2.8  17.4 333263
1893  133  12.9  25.9  15.6   0.2   2.7  18.6 333263
1893  134  13.9  24.4  17.6  10.1   2.7  20.9 333263
1893  135  13.9  23.4  17.1   0.0   2.8  17.4 333263
1893  136  13.9  22.4  13.6   0.0   2.8  15.1 333263
1893  137  12.9  22.9  12.1   0.0   3.3  13.9 333263
1893  138  13.9  22.9  12.1   0.0   2.9   8.1 333263
1893  139  12.9  22.9  10.6   0.0   3.1  11.6 333263
1893  140  13.9  22.4  10.6   0.0   2.9  10.5 333263
1893  141  12.9  23.4  11.6   0.0   3.0  12.8 333263
1893  142  12.9  22.9  12.6   0.0   3.0  11.6 333263
1893  143  12.9  23.4  12.6   0.0   3.3  11.6 333263
1893  144  13.9  24.4  14.1   2.3   2.7  11.6 333263
1893  145  12.9  24.9  15.1   0.0   2.6  18.6 333263
1893  146  12.9  24.9  17.1   1.1   3.0  19.7 333263
1893  147  12.9  23.9  16.1   2.9   2.7  11.6 333263
1893  148  12.9  25.4  18.1   1.5   3.1  20.9 333263
1893  149  12.9  25.4  20.1   3.6   2.4  13.9 333263
1893  150  11.9  24.9  20.6   2.6   2.4  22.1 333263
1893  151  11.9  25.4  20.6  25.2   2.5  22.1 333263
1893  152  12.6  22.3  16.1   0.0   2.2  14.4 333263
1893  153  11.6  20.3  14.1   0.1   2.5  14.4 333263
1893  154  12.6  19.8  13.1   0.0   2.4  10.8 333263
1893  155  11.6  20.3  12.1   0.0   2.7  12.0 333263
1893  156  12.6  22.3  13.1   0.0   2.6  13.2 333263
1893  157  12.6  22.8  14.1   6.3   2.3  15.6 333263
1893  158  11.6  23.3  16.6  33.4   2.5  18.0 333263
1893  159  11.6  22.8  17.6   6.2   2.3  14.4 333263
1893  160  11.6  21.8  19.1 174.2   2.2  18.0 333263
1893  161  12.6  19.3  17.6  70.8   2.3  18.0 333263
1893  162  11.6  22.3  16.1   3.8   2.6  14.4 333263
1893  163  12.6  22.8  15.6   6.6   2.6  15.6 333263
1893  164  12.6  24.3  16.1   9.2   2.5  15.6 333263
1893  165  12.6  23.3  17.6  21.6   2.5  19.2 333263
1893  166  12.6  22.3  16.1   0.8   2.8  14.4 333263
1893  167  12.6  18.8  13.6   0.1   2.4   7.2 333263
1893  168  12.6  18.8  14.6   0.0   2.2  14.4 333263
1893  169  11.6  20.3  11.6   0.0   2.4  14.4 333263
1893  170  12.6  19.8  11.6   0.0   2.1  13.2 333263
1893  171  11.6  18.3   8.1   0.0   2.5  12.0 333263
1893  172  12.6  19.3   9.1   0.0   2.2   9.6 333263
1893  173  12.6  19.8  11.6   0.0   2.4  18.0 333263
1893  174  12.6  20.8  15.1   0.0   2.2  13.2 333263
1893  175  11.6  19.8  12.1   0.0   2.3  14.4 333263
1893  176  11.6  19.3  12.1   0.0   2.9  10.8 333263
1893  177  12.6  19.3   9.1   0.0   2.4   3.6 333263
1893  178  12.6  20.3  10.1   0.0   3.0  14.4 333263
1893  179  12.6  20.3  10.1   0.0   2.6   2.4 333263
1893  180  12.6  19.8   9.6   0.0   2.6  12.0 333263
1893  181  12.6  19.8   8.1   0.0   3.2   8.4 333263
1893  182  12.7  19.1   9.4   0.0   2.9   2.4 333263
1893  183  11.7  19.1  10.4   0.0   2.9   6.0 333263
1893  184  12.7  19.1   9.4   0.0   2.7   6.0 333263
1893  185  12.7  19.1   8.9   0.0   3.1   8.4 333263
1893  186  12.7  18.1   6.4   0.0   2.4   2.4 333263
1893  187  12.7  17.1   8.9   0.0   2.3   9.6 333263
1893  188  12.7  17.6  10.9   0.0   2.5  10.8 333263
1893  189  12.7  19.1   8.9   0.0   2.6   9.6 333263
1893  190  12.7  20.1   6.4   0.0   2.7   9.6 333263
1893  191  13.6  22.1   6.9   0.0   2.8  13.2 333263
1893  192  12.7  23.6   8.9   0.0   3.0  12.0 333263
1893  193  12.7  23.1   8.4   0.0   2.8   9.6 333263
1893  194  12.7  23.6  10.9   0.0   3.1  13.2 333263
1893  195  12.7  23.1   9.9   0.0   2.8   8.4 333263
1893  196  12.7  24.1  11.4   0.0   2.8  14.4 333263
1893  197  12.7  24.6  11.4   0.0   2.7  13.2 333263
1893  198  12.7  24.1  11.9   0.0   2.7  15.6 333263
1893  199  13.6  25.6  14.4   2.6   2.7  18.0 333263
1893  200  13.6  25.1  16.9  15.2   3.0  18.0 333263
1893  201  13.6  24.1  15.4   0.0   3.2  13.2 333263
1893  202  13.6  23.1  11.9   0.0   3.1   9.6 333263
1893  203  13.6  24.6  12.9   0.4   3.4  13.2 333263
1893  204  13.6  23.1  15.4   0.2   2.5   7.2 333263
1893  205  13.6  25.1  16.9   3.7   2.5  21.6 333263
1893  206  12.7  25.6  18.4   6.1   2.7  19.2 333263
1893  207  13.6  22.1  16.9   1.4   2.6  14.4 333263
1893  208  13.6  21.1  15.4   1.4   3.2  13.2 333263
1893  209  14.6  21.1  15.4   0.0   3.4   8.4 333263
1893  210  14.6  22.1  14.4   0.0   3.1   7.2 333263
1893  211  14.6  19.6  13.4  23.5   2.5   8.4 333263
1893  212  14.6  19.1  13.9   4.9   3.1  14.4 333263
1893  213  14.6  19.8  13.6   0.9   3.4  10.8 333263
1893  214  15.6  22.3  12.6   0.0   3.6  12.0 333263
1893  215  15.6  22.3  11.6   0.0   3.4  10.8 333263
1893  216  15.6  21.8   8.6   0.0   3.2  10.8 333263
1893  217  15.6  22.8  11.1   0.0   3.1  14.4 333263
1893  218  15.6  20.3  11.1   0.0   3.4  12.0 333263
1893  219  15.6  20.8   8.6   0.0   3.0   9.6 333263
1893  220  14.6  20.8   8.6   0.0   3.1  12.0 333263
1893  221  15.6  20.8  10.6   0.0   3.7  12.0 333263
1893  222  16.6  21.8  11.1   4.3   3.6   9.6 333263
1893  223  16.6  22.8  14.6   1.9   3.4  13.2 333263
1893  224  14.6  22.3  15.1   1.6   3.3  12.0 333263
1893  225  14.6  21.3  15.1   6.5   3.8  12.0 333263
1893  226  15.6  22.8  15.6   1.4   3.9  10.8 333263
1893  227  14.6  24.3  15.6   0.2   3.8  12.0 333263
1893  228  15.6  25.3  17.1   0.0   3.7  15.6 333263
1893  229  16.6  23.3  17.1   0.0   3.2  13.2 333263
1893  230  15.6  21.8  15.1   1.1   3.9  14.4 333263
1893  231  16.6  21.8  16.1   4.0   3.7   9.6 333263
1893  232  15.6  21.8  18.6   2.7   3.4  12.0 333263
1893  233  15.6  23.8  19.1   0.4   3.1  16.8 333263
1893  234  14.6  23.3  18.6  54.0   2.9  16.8 333263
1893  235  15.6  23.3  20.1  26.2   3.5  20.4 333263
1893  236  16.6  23.8  19.6   6.7   3.7  15.6 333263
1893  237  17.6  24.8  18.6   0.0   3.7  16.8 333263
1893  238  17.6  24.3  15.6   1.5   3.6  15.6 333263
1893  239  16.6  23.8  14.1   2.6   3.3  14.4 333263
1893  240  16.6  23.3  13.6   0.0   3.3  15.6 333263
1893  241  17.6  23.3  14.6   0.9   3.6  16.8 333263
1893  242  17.6  24.8  17.1   0.0   4.2  16.8 333263
1893  243  17.6  22.8  13.6   0.0   3.9   8.4 333263
1893  244  18.1  22.1  11.1   0.0   4.4  13.0 333263
1893  245  19.1  23.6  11.6   0.0   3.9  13.0 333263
1893  246  19.1  25.1  13.6  13.2   4.5  18.9 333263
1893  247  19.1  26.1  17.6   1.0   4.4  17.7 333263
1893  248  19.1  26.6  13.1   0.0   4.5  17.7 333263
1893  249  19.1  27.1  13.6   0.0   5.3  17.7 333263
1893  250  19.1  27.1  12.6   0.0   5.3  13.0 333263
1893  251  19.1  24.1  14.6   0.0   5.0   9.4 333263
1893  252  20.1  22.6  13.6   0.0   4.5   9.4 333263
1893  253  21.2  22.6  11.1   0.0   4.9  13.0 333263
1893  254  20.1  25.1  10.6   0.0   5.0  13.0 333263
1893  255  21.2  26.1  14.6   0.0   4.7  15.3 333263
1893  256  20.1  27.1  13.1   0.0   4.7  17.7 333263
1893  257  20.1  27.1  14.6   0.0   5.0  17.7 333263
1893  258  20.1  27.6  15.1   0.0   5.2  17.7 333263
1893  259  20.1  26.1  13.6   0.0   4.9  13.0 333263
1893  260  21.2  25.1  11.6   0.0   4.9  14.1 333263
1893  261  21.2  25.1  11.6   0.0   5.0  14.1 333263
1893  262  21.2  22.6  11.1   0.0   5.2   9.4 333263
1893  263  22.2  23.6  12.6   0.1   5.3  10.6 333263
1893  264  21.2  26.6  13.6   0.0   5.1  14.1 333263
1893  265  21.2  27.6  14.6   0.0   5.0  17.7 333263
1893  266  22.2  27.6  15.1   0.0   4.4  18.9 333263
1893  267  22.2  26.1  17.1   0.2   5.0  20.0 333263
1893  268  21.2  28.1  19.6   5.2   5.6  20.0 333263
1893  269  21.2  29.6  17.1   0.7   4.9  18.9 333263
1893  270  21.2  27.6  14.6   0.0   4.9  18.9 333263
1893  271  21.2  27.1  16.1   0.0   4.8  17.7 333263
1893  272  21.2  27.6  16.1   0.0   4.4  18.9 333263
1893  273  22.2  26.1  17.1   1.9   5.6  20.0 333263
1893  274  23.0  29.1  17.1   8.8   4.7  21.0 333263
1893  275  22.0  26.1  17.1   8.1   5.0  21.0 333263
1893  276  22.0  26.1  16.1   1.2   4.8  18.7 333263
1893  277  21.0  26.6  16.1   0.0   4.9  19.9 333263
1893  278  21.0  28.1  18.6   0.0   5.7  22.2 333263
1893  279  21.0  28.6  17.6   1.0   5.1  17.5 333263
1893  280  21.0  28.6  18.1   0.0   5.0  22.2 333263
1893  281  21.0  28.6  18.1   0.0   5.3  22.2 333263
1893  282  22.0  29.1  18.1   0.0   6.2  22.2 333263
1893  283  23.0  31.1  20.1   7.4   5.7  22.2 333263
1893  284  21.0  29.6  20.1   8.2   5.0  21.0 333263
1893  285  22.0  26.1  17.1   2.2   4.9  19.9 333263
1893  286  20.0  26.6  17.1   0.0   4.9  18.7 333263
1893  287  22.0  27.6  14.6   0.0   4.6  21.0 333263
1893  288  21.0  27.6  18.6   0.1   5.1  23.4 333263
1893  289  22.0  28.6  19.1   0.1   5.9  23.4 333263
1893  290  21.0  31.6  18.6   0.0   7.1  22.2 333263
1893  291  22.0  33.1  21.1   0.0   7.3  19.9 333263
1893  292  22.0  33.1  17.1   0.0   6.9  17.5 333263
1893  293  23.0  32.1  18.6   0.0   7.3  19.9 333263
1893  294  24.0  31.6  17.6   0.0   5.8  16.4 333263
1893  295  21.0  29.6  16.6   0.0   5.7  19.9 333263
1893  296  23.0  30.1  22.1   2.0   6.4  24.5 333263
1893  297  22.0  32.6  22.6   5.8   6.9  24.5 333263
1893  298  22.0  33.1  20.6   5.5   5.9  21.0 333263
1893  299  22.0  30.6  19.6   0.0   5.7  22.2 333263
1893  300  24.0  29.1  18.6   0.0   5.9  22.2 333263
1893  301  23.0  30.6  17.6   0.5   5.9  22.2 333263
1893  302  22.0  27.1  18.1   0.9   5.6  15.2 333263
1893  303  22.0  26.6  17.1   0.2   5.3  16.4 333263
1893  304  22.0  28.1  17.1   0.0   5.6  21.0 333263
1893  305  22.1  30.8  18.4   0.0   6.2  24.6 333263
1893  306  22.1  31.8  18.9   0.0   6.9  24.6 333263
1893  307  22.1  32.8  18.4   0.0   7.6  22.2 333263
1893  308  22.1  34.3  22.4   0.0   8.0  23.4 333263
1893  309  22.1  35.3  22.4   0.0   8.0  23.4 333263
1893  310  22.1  34.8  22.9   2.7   7.3  22.2 333263
1893  311  22.1  33.3  22.4   1.3   6.9  23.4 333263
1893  312  22.1  32.3  20.4   0.2   7.2  22.2 333263
1893  313  23.1  33.8  20.9   0.0   6.8  24.6 333263
1893  314  23.1  32.8  21.4   0.0   5.8  25.7 333263
1893  315  23.1  28.8  21.4   0.0   6.1  23.4 333263
1893  316  23.1  30.3  21.4  10.7   4.9  23.4 333263
1893  317  23.1  27.8  21.9   5.6   6.9  26.9 333263
1893  318  22.1  31.3  21.9   0.1   6.5  19.9 333263
1893  319  23.1  30.3  17.4   0.0   6.8  21.1 333263
1893  320  24.2  31.8  19.9   0.0   6.8  23.4 333263
1893  321  24.2  32.8  21.4   6.0   7.4  25.7 333263
1893  322  25.2  33.8  21.4   2.5   7.7  25.7 333263
1893  323  23.1  34.8  22.4   0.0   8.1  24.6 333263
1893  324  23.1  34.8  24.4   0.0   7.0  23.4 333263
1893  325  25.2  30.8  21.9   0.6   5.4  22.2 333263
1893  326  24.2  26.8  18.9   0.0   6.0  22.2 333263
1893  327  25.2  28.3  19.4   0.0   6.3  22.2 333263
1893  328  24.2  30.8  19.4   0.0   6.9  23.4 333263
1893  329  25.2  31.8  18.9   0.0   7.6  23.4 333263
1893  330  25.2  32.8  21.9  13.2   7.2  22.2 333263
1893  331  25.2  32.3  20.9   9.3   6.5  23.4 333263
1893  332  25.2  31.8  19.9  21.0   7.1  25.7 333263
1893  333  24.2  31.8  18.9   0.0   5.4  21.1 333263
1893  334  24.2  31.8  21.4  16.2   7.2  32.7 333263
1893  335  24.3  30.2  20.8   1.5   6.2  19.9 333263
1893  336  22.4  28.7  19.3   0.1   6.6  19.9 333263
1893  337  23.4  28.2  19.3   0.8   6.6  17.6 333263
1893  338  22.4  28.2  17.8   0.0   6.4  15.2 333263
1893  339  22.4  28.7  17.8   0.0   6.8  18.7 333263
1893  340  23.4  32.2  18.8   0.0   7.6  23.4 333263
1893  341  24.3  34.7  20.3   0.0   7.8  23.4 333263
1893  342  24.3  34.7  23.3   0.0   7.1  23.4 333263
1893  343  24.3  32.2  22.8   0.0   6.6  24.6 333263
1893  344  25.3  29.2  22.3   0.0   6.5  24.6 333263
1893  345  24.3  31.2  21.8   0.0   7.1  25.8 333263
1893  346  24.3  33.2  21.8   0.0   7.0  25.8 333263
1893  347  23.4  33.7  22.8   0.0   6.6  25.8 333263
1893  348  22.4  32.7  23.3   0.0   7.1  25.8 333263
1893  349  23.4  34.7  24.3   0.0   7.2  28.1 333263
1893  350  23.4  34.2  24.3   0.0   7.5  25.8 333263
1893  351  25.3  34.2  21.8   0.3   7.3  26.9 333263
1893  352  24.3  34.2  22.3   3.8   7.7  25.8 333263
1893  353  23.4  34.2  23.3   0.1   7.1  21.1 333263
1893  354  24.3  31.7  23.3   1.7   6.4  23.4 333263
1893  355  23.4  30.7  22.8   0.6   6.8  25.8 333263
1893  356  22.4  33.7  23.3   5.2   6.7  25.8 333263
1893  357  22.4  33.2  22.8   0.0   6.9  25.8 333263
1893  358  23.4  33.2  22.3   0.2   7.2  25.8 333263
1893  359  23.4  34.7  21.8   1.8   7.8  25.8 333263
1893  360  23.4  36.7  25.8   0.0   8.6  28.1 333263
1893  361  23.4  38.2  24.8   0.1   7.2  23.4 333263
1893  362  22.4  33.7  23.3   0.0   7.6  24.6 333263
1893  363  22.4  33.2  19.3   0.0   7.6  16.4 333263
1893  364  22.4  34.2  17.8   0.1   7.5  19.9 333263
1893  365  23.4  35.2  20.8   0.0   7.4  25.8 333263
1894    1  23.3  35.2  25.4   0.3   7.0  26.7 333263
1894    2  24.3  33.2  24.4   0.9   7.2  27.8 333263
1894    3  23.3  33.7  23.4   1.6   6.9  25.5 333263
1894    4  23.3  33.7  23.4   2.8   7.0  27.8 333263
1894    5  23.3  33.7  24.4   1.1   6.7  27.8 333263
1894    6  23.3  33.2  23.9   4.6   6.0  29.0 333263
1894    7  23.3  31.2  24.4   4.9   6.7  29.0 333263
1894    8  23.3  33.2  22.9   2.7   5.3  27.8 333263
1894    9  23.3  27.7  23.9  11.6   5.6  27.8 333263
1894   10  22.3  30.7  21.9   3.6   5.9  27.8 333263
1894   11  22.3  31.7  22.4   0.0   6.2  29.0 333263
1894   12  21.3  33.2  25.4   0.7   5.9  30.2 333263
1894   13  22.3  32.7  26.4   4.5   5.8  32.5 333263
1894   14  20.3  32.2  24.9   3.7   5.9  29.0 333263
1894   15  22.3  29.7  23.4   5.0   5.7  25.5 333263
1894   16  21.3  30.2  23.9   0.6   6.2  26.7 333263
1894   17  22.3  31.2  22.9   0.0   6.2  25.5 333263
1894   18  23.3  30.7  22.4   0.0   6.4  25.5 333263
1894   19  23.3  28.7  21.9   0.2   6.8  20.9 333263
1894   20  23.3  30.7  21.9   0.0   6.9  22.0 333263
1894   21  22.3  31.2  21.9   0.0   6.5  20.9 333263
1894   22  21.3  31.2  22.4  99.8   5.6  23.2 333263
1894   23  23.3  29.2  24.9  39.8   5.3  29.0 333263
1894   24  21.3  30.7  26.9   5.0   6.3  31.3 333263
1894   25  21.3  32.7  25.4   0.9   7.3  27.8 333263
1894   26  22.3  32.7  24.4   0.2   6.9  22.0 333263
1894   27  22.3  32.2  24.9   0.0   6.3  24.4 333263
1894   28  23.3  30.7  24.4   2.9   6.1  26.7 333263
1894   29  22.3  29.7  24.4  49.5   5.5  24.4 333263
1894   30  22.3  29.2  23.9  46.7   5.7  27.8 333263
1894   31  21.3  31.7  23.9   7.8   6.4  29.0 333263
1894   32  22.2  32.9  24.2   2.4   6.1  29.3 333263
1894   33  20.3  33.4  24.7   0.4   6.1  26.9 333263
1894   34  21.3  33.4  25.7   0.0   5.7  29.3 333263
1894   35  21.3  31.4  24.7   0.0   5.9  28.1 333263
1894   36  22.2  29.4  23.7   0.6   6.0  23.4 333263
1894   37  21.3  31.4  20.2   0.0   6.2  23.4 333263
1894   38  22.2  31.4  21.7   0.0   5.7  23.4 333263
1894   39  22.2  30.9  22.2   0.0   5.6  26.9 333263
1894   40  22.2  31.4  21.7   0.1   5.5  28.1 333263
1894   41  21.3  31.9  23.7   7.2   6.0  29.3 333263
1894   42  21.3  33.9  23.7   0.0   6.4  29.3 333263
1894   43  20.3  34.9  24.7   3.5   5.5  28.1 333263
1894   44  21.3  29.9  23.7   2.5   5.6  26.9 333263
1894   45  20.3  29.4  21.7   0.0   5.9  21.1 333263
1894   46  20.3  29.4  19.7   0.3   5.4  18.7 333263
1894   47  19.3  30.9  20.7   0.0   5.8  25.8 333263
1894   48  19.3  30.4  22.2   5.1   5.1  21.1 333263
1894   49  19.3  29.4  22.2   2.9   5.8  25.8 333263
1894   50  19.3  31.9  23.7   0.0   5.8  23.4 333263
1894   51  21.3  31.4  23.2   0.3   6.0  26.9 333263
1894   52  20.3  33.9  24.7   0.0   6.1  29.3 333263
1894   53  20.3  34.9  26.2   1.0   5.7  31.6 333263
1894   54  19.3  31.4  24.2   1.6   5.2  24.6 333263
1894   55  19.3  29.4  22.7   0.0   4.6  24.6 333263
1894   56  19.3  27.4  21.7   2.3   4.9  25.8 333263
1894   57  19.3  28.4  21.7   4.9   5.1  23.4 333263
1894   58  19.3  27.9  21.7   3.3   4.9  22.2 333263
1894   59  19.3  27.9  21.2  10.7   3.5  23.4 333263
1894   60  18.7  24.3  22.6  29.1   3.7  25.9 333263
1894   61  19.7  27.8  22.6   0.3   4.1  29.5 333263
1894   62  19.7  29.3  22.6   0.8   4.0  29.5 333263
1894   63  18.7  29.3  21.6  42.6   4.4  29.5 333263
1894   64  19.7  28.8  22.6   6.4   4.7  27.1 333263
1894   65  20.6  29.8  22.6   4.5   4.3  27.1 333263
1894   66  19.7  30.3  23.6   2.3   4.4  30.6 333263
1894   67  18.7  30.8  24.6   1.5   3.4  30.6 333263
1894   68  17.7  26.8  24.1   0.6   3.6  29.5 333263
1894   69  17.7  27.8  24.6   0.0   3.2  29.5 333263
1894   70  17.7  26.3  22.6  50.0   3.6  29.5 333263
1894   71  18.7  27.8  23.1   5.9   4.0  29.5 333263
1894   72  19.7  25.3  23.1 107.4   4.3  23.6 333263
1894   73  19.7  27.3  22.6 111.6   4.5  24.8 333263
1894   74  19.7  29.3  23.1   0.0   4.5  27.1 333263
1894   75  19.7  27.8  21.6   0.0   4.8  23.6 333263
1894   76  18.7  29.3  21.6   0.0   4.6  23.6 333263
1894   77  19.7  29.3  21.1   0.0   4.3  25.9 333263
1894   78  18.7  28.8  21.6   3.9   3.8  25.9 333263
1894   79  18.7  27.3  21.6   7.7   3.5  27.1 333263
1894   80  17.7  26.8  23.1  13.8   3.6  28.3 333263
1894   81  18.7  27.3  22.1  32.2   3.8  28.3 333263
1894   82  18.7  28.3  22.1   0.8   4.5  28.3 333263
1894   83  18.7  29.3  21.6   1.3   4.1  24.8 333263
1894   84  18.7  28.8  21.1   0.8   4.7  28.3 333263
1894   85  18.7  31.3  23.1   8.6   4.3  28.3 333263
1894   86  17.7  30.3  24.1  11.0   3.4  28.3 333263
1894   87  17.7  26.8  23.1  11.4   3.2  29.5 333263
1894   88  16.7  23.8  22.6   9.1   3.9  23.6 333263
1894   89  17.7  26.3  22.6   0.5   4.1  23.6 333263
1894   90  16.7  27.3  22.1   2.4   3.5  22.4 333263
1894   91  15.6  27.0  19.8   0.5   3.8  22.7 333263
1894   92  15.6  27.5  19.8   0.5   3.6  20.3 333263
1894   93  16.6  28.0  20.3   0.0   3.8  25.0 333263
1894   94  17.5  28.5  18.8   0.2   3.5  23.8 333263
1894   95  17.5  26.5  20.3   0.6   3.5  23.8 333263
1894   96  16.6  27.0  20.3   5.6   3.1  22.7 333263
1894   97  15.6  26.0  21.8   8.5   3.4  25.0 333263
1894   98  15.6  27.0  20.8   5.1   3.6  22.7 333263
1894   99  16.6  25.5  21.8   3.2   3.5  21.5 333263
1894  100  15.6  27.5  21.3   6.5   3.5  23.8 333263
1894  101  16.6  27.0  20.8   8.6   3.2  23.8 333263
1894  102  16.6  27.5  20.3   0.5   3.3  26.2 333263
1894  103  16.6  27.5  21.8   0.0   3.2  26.2 333263
1894  104  15.6  27.5  20.3   0.5   3.1  25.0 333263
1894  105  15.6  27.5  20.8   7.2   3.7  26.2 333263
1894  106  16.6  28.0  20.3   3.0   3.5  22.7 333263
1894  107  16.6  27.0  19.8   6.1   3.3  23.8 333263
1894  108  16.6  26.5  23.3   8.2   2.7  25.0 333263
1894  109  14.6  26.0  25.3   3.0   3.0  28.6 333263
1894  110  16.6  27.5  25.8   9.2   3.6  29.8 333263
1894  111  16.6  26.5  20.8   4.4   3.6  20.3 333263
1894  112  15.6  25.5  15.3   0.0   3.8  17.9 333263
1894  113  16.6  26.0  14.8   0.0   3.5  17.9 333263
1894  114  14.6  26.5  15.8   0.0   3.4  19.1 333263
1894  115  14.6  26.0  16.3   3.4   3.4  19.1 333263
1894  116  15.6  26.5  18.3   1.2   3.3  21.5 333263
1894  117  14.6  27.5  19.3   0.0   3.3  23.8 333263
1894  118  14.6  27.5  18.8   0.6   3.2  22.7 333263
1894  119  13.6  27.5  20.3   0.0   3.2  23.8 333263
1894  120  14.6  26.0  19.8   0.0   2.9  22.7 333263
1894  121  14.9  26.4  18.6   0.0   3.2  20.9 333263
1894  122  14.9  26.9  17.1   0.5   3.1  18.6 333263
1894  123  14.9  22.4  16.1   0.1   3.1  13.9 333263
1894  124  13.9  23.4  12.6   0.0   3.1  12.8 333263
1894  125  14.9  23.4  13.6   0.9   2.9  15.1 333263
1894  126  14.9  24.4  15.1   0.0   3.0  18.6 333263
1894  127  14.9  24.4  14.6   0.0   3.0  16.3 333263
1894  128  13.9  24.4  13.6   0.0   3.1  15.1 333263
1894  129  14.9  24.4  14.1   0.0   3.1  16.3 333263
1894  130  14.9  23.4  15.6   0.1   3.0  15.1 333263
1894  131  13.9  23.9  13.6   0.0   3.1  15.1 333263
1894  132  13.9  24.9  14.6   0.0   2.7  15.1 333263
1894  133  12.9  23.9  15.6   0.0   2.8  17.4 333263
1894  134  12.9  23.4  13.6   0.0   2.9  15.1 333263
1894  135  12.9  24.9  14.6   0.3   2.8  15.1 333263
1894  136  12.9  24.4  15.1   0.0   2.7  16.3 333263
1894  137  13.9  24.4  17.6   0.2   2.5  20.9 333263
1894  138  12.9  24.4  21.1  33.2   2.5  20.9 333263
1894  139  12.9  22.4  20.1   3.6   2.7  18.6 333263
1894  140  13.9  22.4  12.6   0.1   2.9  15.1 333263
1894  141  13.9  21.4  12.6   0.0   2.7  12.8 333263
1894  142  12.9  20.9  10.6   0.0   2.7  11.6 333263
1894  143  13.9  20.4  10.1   0.0   2.9  12.8 333263
1894  144  12.9  21.9   9.6   0.0   2.9  10.5 333263
1894  145  12.9  22.9  11.6   0.1   3.1  12.8 333263
1894  146  13.9  23.4  11.6   0.2   3.0  11.6 333263
1894  147  13.9  23.4  12.1   0.0   3.0  13.9 333263
1894  148  13.9  23.4  11.6   0.0   2.8  12.8 333263
1894  149  12.9  23.4  11.1   0.0   2.7  13.9 333263
1894  150  12.9  23.4  12.1   0.9   2.9  15.1 333263
1894  151  12.9  22.9  11.1   0.5   2.0  11.6 333263
1894  152  11.6  22.8  15.6   0.0   2.2  22.8 333263
1894  153  12.6  23.8  12.6   0.1   2.3  19.2 333263
1894  154  12.6  22.8  14.6   0.0   2.4  19.2 333263
1894  155  12.6  21.3  13.6   0.0   2.2  15.6 333263
1894  156  11.6  19.3  13.6   0.0   2.3  13.2 333263
1894  157  11.6  19.8   9.1   0.0   2.4  12.0 333263
1894  158  12.6  20.3  12.1   0.0   2.4  13.2 333263
1894  159  11.6  22.3  10.1   0.0   2.6  12.0 333263
1894  160  12.6  22.3  11.1   0.0   2.5  14.4 333263
1894  161  12.6  22.8   9.6   0.0   2.6  14.4 333263
1894  162  12.6  22.3  10.6   1.2   2.6  12.0 333263
1894  163  12.6  22.3  11.1   2.9   2.7  13.2 333263
1894  164  12.6  23.8  12.1   0.0   2.6  14.4 333263
1894  165  12.6  22.8  13.6   0.0   2.7  15.6 333263
1894  166  12.6  22.3  11.1   0.0   2.7  10.8 333263
1894  167  12.6  21.8  10.1   0.0   2.6  10.8 333263
1894  168  12.6  21.8  10.1   0.0   2.4  12.0 333263
1894  169  11.6  21.8   8.6   0.0   2.3  13.2 333263
1894  170  11.6  22.3   8.6   0.0   2.1  14.4 333263
1894  171  10.7  23.3  11.1   2.1   2.3  16.8 333263
1894  172  12.6  21.8  16.1   5.4   2.4  18.0 333263
1894  173  12.6  22.3  17.6  12.4   2.0  18.0 333263
1894  174  11.6  21.3  19.1  37.1   2.3  20.4 333263
1894  175  12.6  21.8  17.1   2.2   2.3  15.6 333263
1894  176  11.6  21.3  14.1   1.8   2.3  14.4 333263
1894  177  11.6  21.3  11.6   0.0   2.2  13.2 333263
1894  178  11.6  21.3  11.1   0.0   2.4  14.4 333263
1894  179  12.6  19.8  12.1   0.0   2.5  13.2 333263
1894  180  12.6  20.8  10.1   0.1   2.2  12.0 333263
1894  181  11.6  21.3  11.6   0.0   2.5  14.4 333263
1894  182  11.7  22.6  11.9   0.0   2.4  13.2 333263
1894  183  11.7  22.1  10.4   0.0   2.7  13.2 333263
1894  184  12.7  22.1   9.9   0.6   2.7  10.8 333263
1894  185  12.7  21.6   9.4   0.4   2.7  10.8 333263
1894  186  13.6  21.1   9.4   0.0   2.7  12.0 333263
1894  187  12.7  22.1  10.4   0.0   2.5  10.8 333263
1894  188  11.7  22.1  10.9   0.0   2.5  13.2 333263
1894  189  12.7  20.6   8.9   0.0   2.8  10.8 333263
1894  190  12.7  20.1   9.4   0.0   2.8   8.4 333263
1894  191  13.6  20.6   7.9   0.0   2.9   9.6 333263
1894  192  12.7  20.1   7.4   0.0   2.8   7.2 333263
1894  193  12.7  21.1   5.4   0.0   2.8   8.4 333263
1894  194  13.6  20.1   6.9   0.0   2.9   9.6 333263
1894  195  12.7  20.6   6.4   0.0   2.7   7.2 333263
1894  196  12.7  20.1   8.4   0.0   2.7   9.6 333263
1894  197  12.7  19.1   9.4   0.0   2.8   8.4 333263
1894  198  13.6  19.6  10.9   0.0   2.8   9.6 333263
1894  199  13.6  20.1  10.9   0.0   3.0   9.6 333263
1894  200  14.6  20.1  13.9   0.0   3.0   9.6 333263
1894  201  14.6  19.6  10.9   0.0   2.7   8.4 333263
1894  202  13.6  19.1   7.4   0.0   3.0   9.6 333263
1894  203  14.6  19.6   9.9   0.0   2.7   8.4 333263
1894  204  13.6  17.6   9.4   0.0   3.0   8.4 333263
1894  205  14.6  20.6   8.9   0.0   3.0   9.6 333263
1894  206  14.6  21.6   8.4   0.0   2.9  10.8 333263
1894  207  13.6  22.6  10.9   0.0   2.8  12.0 333263
1894  208  12.7  23.6  10.4   0.0   2.8  13.2 333263
1894  209  13.6  24.1  13.9   0.0   3.0  15.6 333263
1894  210  14.6  25.1  15.4   0.1   2.8  15.6 333263
1894  211  14.6  23.6  14.4   0.0   3.0  15.6 333263
1894  212  15.6  22.6  11.4   0.0   3.3  13.2 333263
1894  213  15.6  19.8   9.6   0.0   3.4   9.6 333263
1894  214  15.6  21.8   8.6   0.0   3.2  10.8 333263
1894  215  15.6  20.8   8.1   0.0   3.3  10.8 333263
1894  216  13.7  22.3   8.1   0.0   3.1  10.8 333263
1894  217  14.6  23.8  11.1   0.1   2.8  15.6 333263
1894  218  14.6  23.3  12.6   0.0   3.3  18.0 333263
1894  219  14.6  22.8  11.6   0.0   3.5  12.0 333263
1894  220  14.6  22.3   8.1   0.0   3.8   9.6 333263
1894  221  15.6  22.3   6.1   0.0   3.9   8.4 333263
1894  222  15.6  24.3   6.6   0.0   4.0  10.8 333263
1894  223  15.6  25.3   9.6   0.0   4.0  12.0 333263
1894  224  16.6  25.3  10.1   0.0   3.6  13.2 333263
1894  225  15.6  22.8  10.1   0.0   3.8  10.8 333263
1894  226  16.6  23.3   8.1   0.0   3.3  10.8 333263
1894  227  15.6  22.3  11.1   5.5   3.5  13.2 333263
1894  228  15.6  23.3  12.6   1.2   3.6  13.2 333263
1894  229  16.6  23.8  11.1   0.0   3.4  13.2 333263
1894  230  16.6  23.3  12.1   0.0   3.6  14.4 333263
1894  231  16.6  23.3  13.6   1.1   3.5  13.2 333263
1894  232  16.6  23.3  13.6   5.6   2.9  14.4 333263
1894  233  16.6  22.8  14.1   4.1   2.1  18.0 333263
1894  234  15.6  21.3  17.1   8.0   2.9  21.6 333263
1894  235  16.6  21.8  14.6   1.4   3.3  15.6 333263
1894  236  16.6  22.8  13.1   0.0   3.3  14.4 333263
1894  237  16.6  23.8  11.1   0.0   3.6  15.6 333263
1894  238  16.6  25.3  11.1   0.0   3.8  15.6 333263
1894  239  17.6  24.3  15.1   0.0   4.0  14.4 333263
1894  240  17.6  23.8  13.6   0.0   3.9  12.0 333263
1894  241  18.5  23.3  10.1   0.0   3.6  12.0 333263
1894  242  17.6  22.3   9.1   0.2   3.6  12.0 333263
1894  243  17.6  23.8  10.6   0.4   3.7  14.4 333263
1894  244  18.1  24.6  14.1   0.0   3.4  17.7 333263
1894  245  18.1  22.1  16.1  50.6   3.7  17.7 333263
1894  246  18.1  22.6  16.1   5.4   4.3  16.5 333263
1894  247  20.1  23.1  13.1   0.0   4.4  14.1 333263
1894  248  19.1  23.6  11.1   0.0   4.8  13.0 333263
1894  249  19.1  25.6  12.1   0.0   5.0  14.1 333263
1894  250  19.1  24.1  12.1   0.0   4.9  10.6 333263
1894  251  19.1  25.1  13.6   0.0   4.3  13.0 333263
1894  252  18.1  25.6  13.1   0.0   3.8  16.5 333263
1894  253  18.1  22.1  16.6   0.0   4.3  15.3 333263
1894  254  19.1  24.1  11.1   0.0   4.2  14.1 333263
1894  255  18.1  24.1  11.1   0.0   4.6  14.1 333263
1894  256  19.1  24.6  13.6   0.0   3.7  14.1 333263
1894  257  19.1  22.1  16.6   0.0   4.3  16.5 333263
1894  258  20.1  22.1  13.6   0.0   3.7  13.0 333263
1894  259  20.1  21.1  13.1   4.2   4.2  15.3 333263
1894  260  21.2  22.6  12.6   0.3   4.4  14.1 333263
1894  261  21.2  23.6  11.6   0.1   4.2  14.1 333263
1894  262  21.2  25.1  12.6   0.0   4.1  17.7 333263
1894  263  21.2  24.1  13.6   0.0   4.8  17.7 333263
1894  264  22.2  26.1  13.1   0.0   5.2  16.5 333263
1894  265  22.2  27.6  14.6   0.0   5.1  17.7 333263
1894  266  22.2  27.1  15.1   0.1   5.2  17.7 333263
1894  267  22.2  24.6  15.6   0.0   5.7  13.0 333263
1894  268  21.2  25.1  10.6   0.0   4.7   8.3 333263
1894  269  21.2  24.6  10.1   0.0   4.8  14.1 333263
1894  270  22.2  26.1  11.6   0.0   5.0  16.5 333263
1894  271  21.2  27.1  14.6   6.5   4.8  16.5 333263
1894  272  22.2  25.6  16.6   1.9   4.3  17.7 333263
1894  273  23.2  24.6  16.1   2.8   4.3  18.9 333263
1894  274  22.0  22.1  15.6   3.8   4.0  17.5 333263
1894  275  23.0  21.1  16.6   0.8   4.1  19.9 333263
1894  276  22.0  22.6  17.6   7.5   4.5  19.9 333263
1894  277  22.0  24.1  17.1   0.9   4.4  18.7 333263
1894  278  22.0  23.6  15.6   0.2   4.5  18.7 333263
1894  279  21.0  24.6  15.1   1.3   4.2  18.7 333263
1894  280  22.0  23.6  17.1   7.0   5.0  21.0 333263
1894  281  22.0  26.1  17.6   0.8   4.8  18.7 333263
1894  282  21.0  25.1  16.1   0.1   4.8  17.5 333263
1894  283  21.0  26.6  16.1   0.0   5.2  19.9 333263
1894  284  21.0  28.1  17.1   0.0   5.2  19.9 333263
1894  285  22.0  28.1  19.1   0.0   5.7  22.2 333263
1894  286  21.0  28.6  18.1   0.0   5.1  17.5 333263
1894  287  22.0  28.1  17.6   0.1   5.0  22.2 333263
1894  288  22.0  27.6  19.1   0.6   5.0  22.2 333263
1894  289  22.0  27.6  19.6   0.2   5.5  22.2 333263
1894  290  22.0  29.6  18.6   0.0   5.0  22.2 333263
1894  291  21.0  29.6  18.1   0.0   4.8  24.5 333263
1894  292  21.0  27.1  20.6   0.0   5.0  22.2 333263
1894  293  23.0  27.1  22.1   1.6   5.2  23.4 333263
1894  294  21.0  28.1  19.6   4.2   4.2  21.0 333263
1894  295  21.0  27.1  21.1   3.1   5.3  26.9 333263
1894  296  23.0  28.6  19.1   0.0   5.4  22.2 333263
1894  297  22.0  28.6  19.1   0.0   5.8  21.0 333263
1894  298  22.0  29.1  18.6   0.0   5.4  19.9 333263
1894  299  22.0  29.6  18.6   5.9   6.1  23.4 333263
1894  300  22.0  30.1  20.6   1.0   6.6  19.9 333263
1894  301  23.0  30.6  19.6   0.0   6.5  18.7 333263
1894  302  23.0  30.6  16.1   0.0   5.1  18.7 333263
1894  303  22.0  29.1  18.1   0.0   5.0  24.5 333263
1894  304  20.0  30.1  21.6   0.3   5.7  25.7 333263
1894  305  21.1  30.8  22.4   0.0   6.9  24.6 333263
1894  306  22.1  33.3  21.4   2.6   5.7  24.6 333263
1894  307  19.1  32.3  21.9  24.3   6.6  26.9 333263
1894  308  20.1  33.3  21.9   4.0   6.4  24.6 333263
1894  309  20.1  31.8  21.9   0.0   6.3  23.4 333263
1894  310  20.1  31.8  21.9   8.9   5.9  23.4 333263
1894  311  23.1  30.3  21.4   8.5   5.9  25.7 333263
1894  312  23.1  30.8  20.4   9.6   7.1  25.7 333263
1894  313  23.1  33.3  19.4   0.2   7.1  23.4 333263
1894  314  23.1  32.8  20.4   0.0   7.0  23.4 333263
1894  315  24.2  32.8  22.4   0.0   8.0  25.7 333263
1894  316  24.2  34.8  21.9   0.0   7.2  23.4 333263
1894  317  25.2  29.8  20.4   1.6   5.7  18.7 333263
1894  318  22.1  28.8  18.9   0.4   6.4  22.2 333263
1894  319  24.2  31.8  20.4   0.6   7.4  25.7 333263
1894  320  24.2  34.3  21.9   0.2   8.6  25.7 333263
1894  321  24.2  36.3  22.9   0.0   6.6  24.6 333263
1894  322  24.2  29.8  22.9   5.3   5.8  22.2 333263
1894  323  24.2  27.8  19.9  21.0   5.3  22.2 333263
1894  324  24.2  26.3  19.4   2.4   5.6  22.2 333263
1894  325  23.1  27.8  17.9   0.0   6.1  21.1 333263
1894  326  23.1  29.8  17.4   0.0   6.3  21.1 333263
1894  327  23.1  30.3  19.9   0.0   6.9  22.2 333263
1894  328  25.2  31.3  19.4   1.6   6.5  22.2 333263
1894  329  25.2  30.3  20.4   0.4   6.4  23.4 333263
1894  330  23.1  30.8  18.9   0.0   6.7  22.2 333263
1894  331  24.2  32.8  18.9   0.0   6.6  25.7 333263
1894  332  24.2  33.3  18.9   0.0   6.8  26.9 333263
1894  333  25.2  33.3  22.4   0.0   6.8  28.1 333263
1894  334  25.2  33.3  22.4   0.0   6.9  28.1 333263
1894  335  23.4  32.7  23.3  30.5   6.9  28.1 333263
1894  336  23.4  30.7  20.3   3.2   6.5  19.9 333263
1894  337  23.4  29.7  17.8   0.0   6.0  21.1 333263
1894  338  22.4  29.2  17.8   0.0   6.3  22.3 333263
1894  339  22.4  30.2  19.3   0.1   6.1  22.3 333263
1894  340  22.4  30.2  19.8   0.0   6.5  24.6 333263
1894  341  23.4  31.2  20.3   0.5   6.3  23.4 333263
1894  342  21.4  31.7  20.3   1.3   6.3  23.4 333263
1894  343  23.4  30.2  21.3   0.0   6.6  24.6 333263
1894  344  22.4  29.7  21.8   0.0   6.8  18.7 333263
1894  345  24.3  30.2  22.8   0.3   6.4  23.4 333263
1894  346  23.4  29.2  22.8   2.5   6.0  22.3 333263
1894  347  22.4  28.7  22.8   3.2   6.1  23.4 333263
1894  348  23.4  29.7  21.8   3.2   5.7  24.6 333263
1894  349  22.4  31.2  22.8   0.6   5.7  30.4 333263
1894  350  23.4  30.2  24.8   0.7   6.2  31.6 333263
1894  351  25.3  29.7  24.3  60.3   5.9  28.1 333263
1894  352  24.3  28.2  21.3   9.9   6.0  25.8 333263
1894  353  24.3  27.2  20.8   0.5   6.0  23.4 333263
1894  354  25.3  26.7  19.8   0.0   6.0  23.4 333263
1894  355  23.4  28.2  18.8   0.0   6.0  22.3 333263
1894  356  23.4  29.7  20.3   1.0   6.0  25.8 333263
1894  357  22.4  30.7  19.3   0.0   6.1  24.6 333263
1894  358  23.4  30.7  19.3   0.0   6.2  26.9 333263
1894  359  23.4  30.2  20.8   0.0   6.4  24.6 333263
1894  360  23.4  31.2  20.8   0.0   6.5  24.6 333263
1894  361  23.4  31.7  22.3   0.0   6.3  25.8 333263
1894  362  23.4  31.2  21.3   0.0   6.6  26.9 333263
1894  363  24.3  32.7  22.3   4.3   6.4  28.1 333263
1894  364  22.4  32.7  22.3  12.1   6.3  26.9 333263
1894  365  23.4  31.2  22.3   8.3   5.9  26.9 333263
1895    1  24.3  31.2  23.9  35.1   6.2  27.8 333263
1895    2  24.3  31.7  21.9   1.6   6.2  29.0 333263
1895    3  24.3  31.7  21.9   0.0   6.4  29.0 333263
1895    4  24.3  32.2  23.4   1.5   6.8  29.0 333263
1895    5  23.3  33.7  24.9   7.6   7.1  29.0 333263
1895    6  24.3  33.7  22.9   1.7   6.7  27.8 333263
1895    7  24.3  34.2  23.9   1.2   6.8  32.5 333263
1895    8  23.3  34.2  25.4  14.4   6.3  30.2 333263
1895    9  24.3  30.7  23.9   1.7   6.3  26.7 333263
1895   10  22.3  30.7  20.9   0.0   6.0  23.2 333263
1895   11  23.3  30.7  21.4   0.0   6.0  26.7 333263
1895   12  23.3  31.7  21.9   0.0   7.1  29.0 333263
1895   13  24.3  34.7  22.9   0.0   7.3  29.0 333263
1895   14  24.3  34.7  23.9   0.0   6.5  29.0 333263
1895   15  22.3  33.7  24.4   5.3   6.4  30.2 333263
1895   16  23.3  33.7  25.9  23.6   6.6  32.5 333263
1895   17  24.3  34.2  26.9  10.7   5.8  33.6 333263
1895   18  23.3  32.2  26.4   1.9   6.3  33.6 333263
1895   19  23.3  32.7  25.4   8.5   6.2  30.2 333263
1895   20  23.3  31.7  24.9 151.1   5.1  29.0 333263
1895   21  23.3  28.7  24.4  83.2   5.2  30.2 333263
1895   22  23.3  29.2  23.9  27.7   4.4  30.2 333263
1895   23  21.3  28.2  25.9  13.8   4.7  32.5 333263
1895   24  22.3  29.2  26.4  73.4   4.9  33.6 333263
1895   25  23.3  30.2  25.9  52.7   5.3  34.8 333263
1895   26  23.3  31.2  25.9 103.4   4.9  33.6 333263
1895   27  22.3  30.2  24.4  20.6   5.5  33.6 333263
1895   28  24.3  30.2  24.4  20.0   5.3  31.3 333263
1895   29  23.3  28.2  23.4  13.0   5.7  27.8 333263
1895   30  23.3  29.2  23.4  25.1   5.9  26.7 333263
1895   31  22.3  28.7  23.4  36.8   6.0  23.2 333263
1895   32  21.3  28.9  23.2   4.8   5.3  23.4 333263
1895   33  20.3  29.9  20.2   0.0   5.2  24.6 333263
1895   34  20.3  30.9  19.2   0.0   5.3  26.9 333263
1895   35  21.3  30.9  21.2   0.0   5.7  28.1 333263
1895   36  21.3  32.4  22.7   0.0   5.4  28.1 333263
1895   37  21.3  32.9  23.7   0.0   5.1  32.8 333263
1895   38  20.3  30.9  24.2   0.1   4.2  29.3 333263
1895   39  20.3  27.9  22.7   1.5   4.6  30.4 333263
1895   40  19.3  30.9  22.7   0.0   4.2  30.4 333263
1895   41  19.3  29.9  22.2  47.0   4.2  32.8 333263
1895   42  19.3  29.4  22.2   7.3   4.3  30.4 333263
1895   43  18.4  29.9  22.2   4.8   4.7  29.3 333263
1895   44  18.4  29.4  21.7   3.7   5.1  25.8 333263
1895   45  20.3  28.4  21.2   2.5   5.1  23.4 333263
1895   46  20.3  28.4  20.2   1.4   5.1  23.4 333263
1895   47  20.3  29.4  20.7   1.5   5.0  25.8 333263
1895   48  20.3  30.9  21.7   0.9   4.7  29.3 333263
1895   49  20.3  30.4  24.2   3.7   6.1  31.6 333263
1895   50  21.3  33.4  23.7   0.8   6.3  26.9 333263
1895   51  21.3  32.9  22.2   0.0   5.7  24.6 333263
1895   52  19.3  30.9  22.2   1.5   5.7  22.2 333263
1895   53  21.3  30.4  22.2   3.5   4.6  25.8 333263
1895   54  19.3  27.4  20.7   4.6   5.1  24.6 333263
1895   55  20.3  29.4  20.7   0.3   5.8  24.6 333263
1895   56  21.3  29.9  20.2   0.0   5.9  22.2 333263
1895   57  21.3  30.9  21.2   0.0   5.8  23.4 333263
1895   58  20.3  32.4  21.2   0.0   6.3  25.8 333263
1895   59  21.3  33.9  22.2   0.0   6.0  26.9 333263
1895   60  19.7  34.8  22.6   0.0   6.3  27.1 333263
1895   61  20.6  34.3  22.6   0.0   6.0  25.9 333263
1895   62  20.6  34.3  23.6   0.3   5.4  28.3 333263
1895   63  18.7  32.8  24.1   0.0   5.4  27.1 333263
1895   64  19.7  31.8  23.1   0.0   5.7  25.9 333263
1895   65  19.7  32.8  22.1   0.1   5.7  24.8 333263
1895   66  18.7  33.8  22.1   0.0   5.8  25.9 333263
1895   67  19.7  33.3  22.1   0.0   5.2  25.9 333263
1895   68  18.7  31.8  23.1   0.0   4.7  25.9 333263
1895   69  19.7  29.8  22.6  11.9   4.4  27.1 333263
1895   70  19.7  28.8  21.1  10.4   4.3  25.9 333263
1895   71  18.7  28.8  21.1   3.5   4.5  25.9 333263
1895   72  19.7  27.8  20.6   4.5   4.3  23.6 333263
1895   73  19.7  27.8  21.1   0.9   4.6  25.9 333263
1895   74  18.7  29.8  20.6   0.5   4.9  24.8 333263
1895   75  18.7  31.3  20.6   0.9   5.5  25.9 333263
1895   76  19.7  32.3  20.6   0.0   5.9  24.8 333263
1895   77  19.7  32.8  22.6   0.1   5.4  23.6 333263
1895   78  18.7  31.3  22.6   0.0   5.5  23.6 333263
1895   79  17.7  29.3  21.1   0.0   5.2  16.5 333263
1895   80  18.7  27.8  19.6   0.5   4.8  17.7 333263
1895   81  18.7  25.8  19.1  10.4   4.1  17.7 333263
1895   82  18.7  25.3  19.1   4.2   4.4  21.2 333263
1895   83  17.7  27.8  19.1   7.1   4.2  21.2 333263
1895   84  17.7  26.3  19.1   3.2   4.7  21.2 333263
1895   85  18.7  27.8  17.6   0.0   4.8  20.0 333263
1895   86  18.7  28.3  17.6   0.3   4.4  20.0 333263
1895   87  17.7  27.8  18.1   0.5   4.7  21.2 333263
1895   88  17.7  27.8  18.1   0.0   4.5  18.9 333263
1895   89  17.7  29.3  16.1   0.0   4.8  22.4 333263
1895   90  17.7  29.8  15.6   0.0   4.6  21.2 333263
1895   91  18.5  30.5  16.3   0.0   4.2  21.5 333263
1895   92  17.5  30.0  18.8   4.2   4.0  23.8 333263
1895   93  17.5  29.5  19.8   0.4   3.7  25.0 333263
1895   94  15.6  29.5  19.8   0.0   4.4  25.0 333263
1895   95  17.5  30.5  18.3   0.0   3.9  22.7 333263
1895   96  17.5  29.0  20.8   0.0   3.9  25.0 333263
1895   97  18.5  28.5  22.3  41.6   3.0  26.2 333263
1895   98  16.6  25.5  20.8  60.1   3.2  25.0 333263
1895   99  16.6  27.0  21.3   8.6   3.8  26.2 333263
1895  100  17.5  29.0  20.8   0.0   4.1  25.0 333263
1895  101  17.5  27.0  18.8   0.0   3.9  19.1 333263
1895  102  17.5  26.5  16.3   0.0   3.7  19.1 333263
1895  103  16.6  26.5  15.3   0.0   3.6  19.1 333263
1895  104  16.6  26.5  16.3   0.0   3.3  20.3 333263
1895  105  15.6  26.0  15.8   0.0   3.3  21.5 333263
1895  106  16.6  26.0  15.8   0.0   3.3  21.5 333263
1895  107  16.6  26.0  15.8   0.0   3.5  21.5 333263
1895  108  16.6  26.5  17.8   0.1   3.5  21.5 333263
1895  109  16.6  26.5  16.8   0.9   3.1  21.5 333263
1895  110  15.6  26.5  18.8   0.0   3.4  25.0 333263
1895  111  16.6  28.0  19.8   0.0   3.2  25.0 333263
1895  112  16.6  27.0  17.8   0.2   3.5  25.0 333263
1895  113  15.6  28.5  18.3   0.0   3.7  23.8 333263
1895  114  14.6  27.0  15.8   0.0   3.5  17.9 333263
1895  115  15.6  25.5  14.3   0.0   3.1  17.9 333263
1895  116  14.6  24.5  15.3   1.4   3.2  19.1 333263
1895  117  14.6  25.0  15.8   0.6   3.2  19.1 333263
1895  118  14.6  25.5  16.3   0.0   3.2  20.3 333263
1895  119  14.6  26.0  17.8   0.0   3.3  21.5 333263
1895  120  14.6  28.0  14.3   0.0   3.0  22.7 333263
1895  121  14.9  26.9  16.6   0.0   3.1  20.9 333263
1895  122  14.9  25.9  16.1   0.0   3.0  17.4 333263
1895  123  13.9  25.9  15.6   0.0   3.0  18.6 333263
1895  124  14.9  26.4  15.6   0.1   2.6  20.9 333263
1895  125  13.9  25.9  17.1  14.2   2.9  23.2 333263
1895  126  14.9  25.9  16.6   0.6   2.8  20.9 333263
1895  127  13.9  24.9  15.6   0.0   3.1  17.4 333263
1895  128  14.9  24.9  16.6   0.0   2.9  17.4 333263
1895  129  13.9  25.4  14.1   0.0   3.0  18.6 333263
1895  130  14.9  24.9  13.6   0.0   2.9  17.4 333263
1895  131  13.9  25.4  12.6   0.0   3.1  17.4 333263
1895  132  14.9  25.4  12.6   1.7   3.1  17.4 333263
1895  133  13.9  25.4  14.1   0.2   3.2  15.1 333263
1895  134  14.9  25.9  13.6   0.0   3.0  17.4 333263
1895  135  13.9  25.9  13.1   0.0   3.0  17.4 333263
1895  136  13.9  26.4  14.1   0.0   2.9  18.6 333263
1895  137  13.9  25.9  14.6   0.0   3.1  18.6 333263
1895  138  14.9  26.4  14.1   0.0   3.2  18.6 333263
1895  139  14.9  26.4  15.1   0.0   2.8  17.4 333263
1895  140  12.9  23.9  13.6   0.0   2.9  15.1 333263
1895  141  12.9  22.4  13.1   0.9   2.7  11.6 333263
1895  142  12.9  23.9  14.1   5.1   2.5  16.3 333263
1895  143  11.9  23.4  14.6   8.7   1.9  17.4 333263
1895  144   9.9  21.9  16.6   0.9   2.4  18.6 333263
1895  145  12.9  23.4  18.6   7.3   2.9  20.9 333263
1895  146  13.9  22.9  14.1   0.8   3.1  13.9 333263
1895  147  14.9  22.4  11.1   0.0   2.8  12.8 333263
1895  148  12.9  23.4  10.6   0.0   3.1  13.9 333263
1895  149  13.9  24.4   9.6   0.0   3.1  12.8 333263
1895  150  13.9  24.9   9.6   0.0   3.0  13.9 333263
1895  151  12.9  24.4   9.1   0.0   2.9  12.8 333263
1895  152  13.6  25.8  12.1   0.0   2.9  16.8 333263
1895  153  13.6  25.3  11.1   0.0   2.7  15.6 333263
1895  154  12.6  23.3  10.6   0.0   3.0  13.2 333263
1895  155  13.6  21.8  12.1   0.0   2.7   9.6 333263
1895  156  12.6  22.8  11.6   0.0   2.5  13.2 333263
1895  157  11.6  23.3  12.1   0.0   2.6  14.4 333263
1895  158  11.6  24.8  13.6   0.0   2.6  15.6 333263
1895  159  12.6  24.8  14.6   0.0   2.6  18.0 333263
1895  160  12.6  25.3  13.6   0.0   2.5  16.8 333263
1895  161  12.6  24.8  15.1   0.0   2.8  18.0 333263
1895  162  13.6  21.8   9.1   0.0   2.6   9.6 333263
1895  163  12.6  22.3   6.1   0.0   2.7  12.0 333263
1895  164  12.6  22.8   8.1   0.0   2.0  12.0 333263
1895  165   8.7  20.8  12.1   0.0   2.7  13.2 333263
1895  166  12.6  23.3  13.1   0.0   2.4  13.2 333263
1895  167  11.6  22.3  13.1   0.0   2.2  14.4 333263
1895  168  10.7  22.8  14.1   0.0   2.5  15.6 333263
1895  169  12.6  22.3  12.6   0.0   2.7  14.4 333263
1895  170  13.6  22.8  11.1   0.0   2.6  13.2 333263
1895  171  12.6  23.3  11.1   0.0   2.6  15.6 333263
1895  172  12.6  25.3  11.6   0.0   2.7  16.8 333263
1895  173  12.6  26.3  12.1   0.0   2.7  15.6 333263
1895  174  13.6  25.3  15.6   0.0   2.9  19.2 333263
1895  175  13.6  24.3  13.6   0.0   2.6  12.0 333263
1895  176  12.6  22.3   8.6   0.0   2.8  13.2 333263
1895  177  12.6  23.3   8.1   0.0   3.0  10.8 333263
1895  178  13.6  21.8  12.6   0.0   2.8   9.6 333263
1895  179  13.6  20.8   8.6   0.0   2.9  10.8 333263
1895  180  13.6  21.3   7.6   0.0   2.4   9.6 333263
1895  181  11.6  19.8  10.6   0.0   2.6  10.8 333263
1895  182  11.7  19.1  10.9   0.0   2.7   8.4 333263
1895  183  12.7  19.6   5.9   0.0   2.8   8.4 333263
1895  184  12.7  19.6   5.4   0.0   2.7   7.2 333263
1895  185  12.7  18.1   6.4   0.0   2.7   7.2 333263
1895  186  12.7  20.1   8.4   0.0   2.6   9.6 333263
1895  187  12.7  19.6   8.9   0.0   2.5   9.6 333263
1895  188  12.7  19.1   5.4   0.0   2.7   9.6 333263
1895  189  12.7  18.1   5.4   2.3   2.3   7.2 333263
1895  190  12.7  18.1   9.4   3.8   1.6  12.0 333263
1895  191  10.7  17.6  11.9   0.2   2.5  16.8 333263
1895  192  13.6  20.1   9.9   0.0   2.6  10.8 333263
1895  193  12.7  20.1   7.9   0.0   2.9   9.6 333263
1895  194  12.7  21.1   5.9   0.0   2.7   7.2 333263
1895  195  11.7  22.6   7.9   0.0   3.0  10.8 333263
1895  196  12.7  23.6   7.4   0.0   3.2   9.6 333263
1895  197  13.6  23.6   6.9   0.0   3.0   8.4 333263
1895  198  12.7  23.6   8.9   0.0   2.5  10.8 333263
1895  199  11.7  22.6  12.4   7.2   2.4  14.4 333263
1895  200  12.7  25.1  16.4   3.2   2.3  20.4 333263
1895  201  13.6  21.6  15.4   0.0   2.8  18.0 333263
1895  202  14.6  20.6  10.9   0.0   2.8   9.6 333263
1895  203  14.6  19.1   7.9   0.0   2.9   9.6 333263
1895  204  14.6  18.6   7.9   0.0   2.8   8.4 333263
1895  205  14.6  17.1  11.4   0.0   2.8   8.4 333263
1895  206  14.6  17.6   7.4   0.0   2.8   8.4 333263
1895  207  13.6  18.1   6.9   0.0   2.8   7.2 333263
1895  208  13.6  19.1   7.4   0.0   2.8   8.4 333263
1895  209  13.6  19.1   7.4   0.0   2.9   8.4 333263
1895  210  14.6  19.6   5.4   0.0   2.7   8.4 333263
1895  211  14.6  19.6   7.9   1.7   2.5  12.0 333263
1895  212  15.6  20.1  10.9   0.2   3.3  15.6 333263
1895  213  15.6  23.3   8.6   0.0   3.7  13.2 333263
1895  214  16.6  23.8   7.1   0.0   4.2  12.0 333263
1895  215  16.6  24.3   6.1   0.0   4.2   8.4 333263
1895  216  15.6  25.8   7.6   0.0   4.1  10.8 333263
1895  217  16.6  24.8   8.6   0.0   3.6  10.8 333263
1895  218  15.6  23.3   8.1   0.0   3.6  12.0 333263
1895  219  16.6  23.3   9.1   0.0   3.6  12.0 333263
1895  220  16.6  22.3   7.1   0.0   3.6  10.8 333263
1895  221  15.6  22.8   8.6   0.0   3.5  10.8 333263
1895  222  16.6  23.3  10.1   0.0   3.1  13.2 333263
1895  223  14.6  22.8  11.1   0.0   2.9  14.4 333263
1895  224  12.7  22.8  13.1   0.0   3.1  14.4 333263
1895  225  16.6  23.3  13.1   8.8   3.1  16.8 333263
1895  226  16.6  24.3  14.1   1.0   3.3  18.0 333263
1895  227  16.6  24.3  12.1   0.0   3.7  15.6 333263
1895  228  17.6  23.8   8.6   0.0   3.8  13.2 333263
1895  229  17.6  23.8   7.6   0.0   3.6  12.0 333263
1895  230  17.6  23.3  10.1   0.0   3.3  13.2 333263
1895  231  16.6  22.8  10.1   0.0   3.3  14.4 333263
1895  232  16.6  24.3  11.6   2.1   3.3  16.8 333263
1895  233  17.6  24.3  13.1   0.3   4.0  16.8 333263
1895  234  17.6  23.8   9.6   0.0   4.1   9.6 333263
1895  235  16.6  23.8   7.1   0.0   4.3   9.6 333263
1895  236  17.6  25.8   7.1   0.0   3.9  12.0 333263
1895  237  17.6  26.8   8.1   0.0   4.2  15.6 333263
1895  238  16.6  26.8  11.6   0.0   4.7  13.2 333263
1895  239  17.6  27.8  11.6   0.0   4.1  13.2 333263
1895  240  18.5  28.3  11.1   0.0   4.6  19.2 333263
1895  241  18.5  26.8  10.6   0.0   4.5  10.8 333263
1895  242  19.5  25.3   7.6   0.0   4.5  10.8 333263
1895  243  18.5  26.3   9.1   0.0   4.9  12.0 333263
1895  244  18.1  26.6  10.1   0.0   5.3  13.0 333263
1895  245  20.1  28.1  10.6   0.0   5.3  15.3 333263
1895  246  19.1  29.1  12.1   0.0   5.5  16.5 333263
1895  247  19.1  28.6  15.6   0.0   6.2  15.3 333263
1895  248  20.1  27.6  10.6   0.0   6.2   9.4 333263
1895  249  20.1  29.6  10.6   0.0   6.0  13.0 333263
1895  250  20.1  30.1  11.6   0.0   5.9  15.3 333263
1895  251  20.1  30.1  13.1   0.0   6.2  16.5 333263
1895  252  21.2  30.1  13.6   0.0   6.4  15.3 333263
1895  253  21.2  30.6  15.6   0.0   5.1  15.3 333263
1895  254  17.1  29.1  17.1   0.1   4.8  17.7 333263
1895  255  19.1  28.6  17.1   0.1   4.8  20.0 333263
1895  256  21.2  27.6  16.1   0.0   4.7  18.9 333263
1895  257  21.2  27.1  15.6   0.0   5.1  18.9 333263
1895  258  21.2  28.1  14.1   0.0   4.9  17.7 333263
1895  259  20.1  28.6  16.1   0.0   4.0  20.0 333263
1895  260  18.1  26.6  18.6  26.7   3.8  21.2 333263
1895  261  18.1  23.1  16.6   3.0   5.2  16.5 333263
1895  262  22.2  23.1  12.6   0.0   4.7   9.4 333263
1895  263  21.2  23.1  10.6   0.0   5.0  11.8 333263
1895  264  22.2  24.6  11.6   0.0   5.9  13.0 333263
1895  265  22.2  27.6  10.1   0.0   6.1  11.8 333263
1895  266  23.2  24.6  10.1   0.0   6.0   7.1 333263
1895  267  23.2  24.1   8.6   0.0   3.8   7.1 333263
1895  268  18.1  22.6  15.6  25.2   3.8  16.5 333263
1895  269  20.1  25.1  17.1   2.3   5.1  21.2 333263
1895  270  22.2  26.1  16.6   0.0   5.0  15.3 333263
1895  271  22.2  25.1  12.6   0.0   4.3  14.1 333263
1895  272  20.1  25.6  13.6   0.0   4.3  17.7 333263
1895  273  22.2  25.1  14.6   0.0   4.8  18.9 333263
1895  274  22.0  24.1  17.1   5.1   3.9  17.5 333263
1895  275  19.0  24.1  18.6  16.4   4.6  21.0 333263
1895  276  22.0  26.6  16.1  12.9   4.3  22.2 333263
1895  277  19.0  26.6  18.1  19.1   4.5  22.2 333263
1895  278  21.0  26.6  17.6   2.8   4.7  22.2 333263
1895  279  21.0  27.1  19.1   0.1   3.5  22.2 333263
1895  280  16.0  26.1  19.6   1.5   5.7  24.5 333263
1895  281  24.0  30.1  19.1   0.3   7.0  23.4 333263
1895  282  25.0  31.6  17.6   0.0   7.2  18.7 333263
1895  283  24.0  31.1  16.6   0.0   6.0  16.4 333263
1895  284  23.0  30.6  16.6   0.0   5.8  22.2 333263
1895  285  22.0  30.6  20.6   0.1   6.0  23.4 333263
1895  286  22.0  30.6  21.1   0.0   6.1  22.2 333263
1895  287  22.0  30.1  19.1   2.0   5.3  19.9 333263
1895  288  22.0  29.6  19.6   0.0   5.2  24.5 333263
1895  289  21.0  29.1  19.1   0.0   5.2  22.2 333263
1895  290  21.0  27.6  19.1   0.0   5.6  19.9 333263
1895  291  23.0  29.1  16.1   0.0   6.0  21.0 333263
1895  292  25.0  29.1  17.6   0.0   5.2  21.0 333263
1895  293  21.0  28.6  18.6   0.0   6.0  21.0 333263
1895  294  24.0  29.6  17.6   0.0   6.2  21.0 333263
1895  295  25.0  30.6  17.6   0.0   7.2  22.2 333263
1895  296  25.0  33.1  18.1   0.0   7.4  21.0 333263
1895  297  23.0  33.6  19.1   0.0   7.0  19.9 333263
1895  298  23.0  32.1  20.1   0.0   6.4  19.9 333263
1895  299  22.0  30.6  19.6   0.0   6.7  19.9 333263
1895  300  24.0  31.6  19.1   0.0   6.5  21.0 333263
1895  301  21.0  31.1  20.1   0.7   4.8  18.7 333263
1895  302  19.0  27.6  21.1   0.0   5.4  22.2 333263
1895  303  23.0  28.1  18.1   0.0   6.7  21.0 333263
1895  304  26.0  31.6  18.6   0.0   7.9  22.2 333263
1895  305  26.2  34.3  20.9   0.0   7.1  22.2 333263
1895  306  23.1  32.3  22.9   0.1   5.8  23.4 333263
1895  307  23.1  28.8  20.9  11.3   6.7  23.4 333263
1895  308  23.1  27.3  15.4   1.1   7.1  12.9 333263
1895  309  25.2  28.3  16.4   0.0   6.2  15.2 333263
1895  310  23.1  28.8  17.9   0.0   7.1  19.9 333263
1895  311  25.2  31.3  18.9   0.0   7.2  21.1 333263
1895  312  25.2  32.3  17.9   0.0   7.8  22.2 333263
1895  313  25.2  32.8  18.4   0.0   8.3  19.9 333263
1895  314  25.2  34.3  18.9   0.0   7.4  21.1 333263
1895  315  23.1  33.3  19.9   0.0   6.3  22.2 333263
1895  316  20.1  30.3  20.4   0.0   7.5  19.9 333263
1895  317  23.1  30.8  19.9   0.0   7.0  16.4 333263
1895  318  23.1  31.3  20.9  12.5   5.8  21.1 333263
1895  319  20.1  30.3  21.4   1.6   6.8  23.4 333263
1895  320  24.2  31.8  20.9   0.6   6.9  23.4 333263
1895  321  25.2  31.3  19.9  67.7   5.2  22.2 333263
1895  322  20.1  29.8  20.9   6.2   6.8  25.7 333263
1895  323  23.1  31.8  20.9   2.6   7.1  22.2 333263
1895  324  25.2  33.3  19.9   7.5   6.2  25.7 333263
1895  325  22.1  30.8  21.4   2.0   6.7  23.4 333263
1895  326  24.2  32.3  21.9   0.0   6.3  25.7 333263
1895  327  23.1  31.3  22.9   6.8   6.4  25.7 333263
1895  328  24.2  30.8  21.9   1.0   6.1  24.6 333263
1895  329  24.2  29.8  21.4   0.0   7.0  24.6 333263
1895  330  26.2  32.8  18.9   3.5   6.7  25.7 333263
1895  331  23.1  32.8  21.4  25.0   5.6  25.7 333263
1895  332  22.1  29.3  20.9   0.4   5.6  24.6 333263
1895  333  22.1  27.8  20.4   0.0   6.6  21.1 333263
1895  334  23.1  30.8  17.9   0.0   6.1  21.1 333263
1895  335  20.4  30.7  21.3   1.0   6.0  24.6 333263
1895  336  23.4  30.2  21.3  23.0   6.3  28.1 333263
1895  337  22.4  33.2  23.3  19.9   6.6  29.3 333263
1895  338  22.4  34.2  22.8   0.8   6.6  29.3 333263
1895  339  22.4  33.7  24.8   0.6   5.3  29.3 333263
1895  340  20.4  29.7  23.8  65.0   4.2  29.3 333263
1895  341  17.5  27.7  21.8  12.0   5.1  28.1 333263
1895  342  22.4  28.7  22.8   7.4   5.6  30.4 333263
1895  343  23.4  30.7  21.3   0.0   5.7  30.4 333263
1895  344  23.4  30.7  20.8   0.0   5.2  29.3 333263
1895  345  19.5  30.7  24.3  30.7   6.8  29.3 333263
1895  346  25.3  32.7  23.8   2.2   5.8  29.3 333263
1895  347  22.4  32.2  23.8   0.0   6.4  31.6 333263
1895  348  22.4  33.7  25.3   0.0   6.9  30.4 333263
1895  349  24.3  34.2  23.3   0.0   7.7  30.4 333263
1895  350  25.3  35.2  22.8   0.0   7.0  26.9 333263
1895  351  25.3  32.7  22.3   0.5   7.4  26.9 333263
1895  352  25.3  32.2  21.3   0.3   6.8  22.3 333263
1895  353  25.3  32.2  20.3   0.0   6.4  26.9 333263
1895  354  24.3  32.7  23.3  14.6   5.6  30.4 333263
1895  355  19.5  30.7  20.8   0.2   6.6  23.4 333263
1895  356  25.3  29.2  19.3  13.4   6.7  23.4 333263
1895  357  24.3  28.2  17.8   1.4   4.6  16.4 333263
1895  358  18.5  27.7  20.8  76.8   4.7  26.9 333263
1895  359  18.5  29.7  21.8   4.2   6.1  28.1 333263
1895  360  23.4  31.2  22.3   0.8   6.2  28.1 333263
1895  361  23.4  32.7  23.3   0.0   6.7  30.4 333263
1895  362  24.3  33.2  23.3   0.3   6.4  29.3 333263
1895  363  23.4  33.2  24.3   0.0   5.7  30.4 333263
1895  364  21.4  32.2  23.3  44.7   6.4  30.4 333263
1895  365  25.3  31.2  21.8   0.0   6.9  29.3 333263
1896    1  26.4  33.2  22.9  17.2   8.0  26.7 333263
1896    2  26.4  34.7  22.4   0.0   7.4  25.5 333263
1896    3  24.3  35.2  23.9   0.0   7.8  29.0 333263
1896    4  26.4  35.7  24.4   0.0   8.0  31.3 333263
1896    5  24.3  36.2  24.4   0.0   8.0  27.8 333263
1896    6  25.3  36.7  25.4   0.0   7.0  31.3 333263
1896    7  24.3  33.7  23.9   0.0   7.1  29.0 333263
1896    8  25.3  32.7  25.4   8.4   6.5  27.8 333263
1896    9  23.3  33.2  24.9   7.4   6.6  30.2 333263
1896   10  23.3  33.2  23.9   0.4   7.0  29.0 333263
1896   11  23.3  35.2  23.9   0.0   7.0  31.3 333263
1896   12  23.3  34.7  23.9   0.0   7.7  30.2 333263
1896   13  24.3  34.7  24.9   0.0   6.9  26.7 333263
1896   14  24.3  34.7  22.9   0.0   7.2  31.3 333263
1896   15  25.3  35.2  24.4   0.0   7.3  32.5 333263
1896   16  25.3  34.7  23.9   0.0   7.8  30.2 333263
1896   17  26.4  35.2  23.4   0.0   7.6  29.0 333263
1896   18  26.4  35.2  23.9   0.0   7.3  30.2 333263
1896   19  25.3  34.2  23.9   0.1   7.3  29.0 333263
1896   20  22.3  35.7  24.9   0.0   7.2  29.0 333263
1896   21  25.3  35.2  25.4   0.6   7.8  32.5 333263
1896   22  25.3  37.2  25.9   9.4   6.9  33.6 333263
1896   23  24.3  34.7  26.9   2.3   7.1  33.6 333263
1896   24  25.3  34.2  25.4   0.1   6.4  31.3 333263
1896   25  22.3  33.7  24.9   0.0   7.3  30.2 333263
1896   26  22.3  36.2  24.9   2.7   7.2  30.2 333263
1896   27  24.3  34.2  24.9   3.6   6.8  29.0 333263
1896   28  23.3  33.7  25.9   4.3   4.0  30.2 333263
1896   29  15.2  30.7  25.4  53.0   4.0  32.5 333263
1896   30  14.2  27.7  21.9  16.0   3.2  24.4 333263
1896   31  14.2  28.2  21.9   1.1   5.3  30.2 333263
1896   32  19.3  32.4  25.2   0.0   5.5  32.8 333263
1896   33  21.3  31.4  26.2  48.2   3.7  29.3 333263
1896   34  13.5  30.4  24.2   6.1   5.4  30.4 333263
1896   35  21.3  29.4  22.2   0.3   5.0  24.6 333263
1896   36  19.3  29.9  23.2   0.3   5.9  26.9 333263
1896   37  24.2  30.9  23.2   0.0   4.9  28.1 333263
1896   38  18.4  31.4  23.7   0.0   5.1  29.3 333263
1896   39  21.3  30.4  23.2   0.8   5.0  29.3 333263
1896   40  21.3  29.9  22.7 134.1   2.0  29.3 333263
1896   41   8.7  27.9  24.7  27.3   2.9  32.8 333263
1896   42  12.6  28.9  24.7  38.0   2.7  31.6 333263
1896   43  11.6  26.4  25.2  14.8   4.0  29.3 333263
1896   44  17.4  28.9  23.7   1.9   4.3  29.3 333263
1896   45  18.4  29.9  24.7   0.5   4.4  31.6 333263
1896   46  18.4  30.4  24.7   0.9   4.4  31.6 333263
1896   47  19.3  30.4  24.7  20.0   4.8  32.8 333263
1896   48  21.3  30.4  24.7  20.5   3.6  31.6 333263
1896   49  19.3  26.4  24.7  40.2   4.8  32.8 333263
1896   50  20.3  31.4  24.2  55.2   5.1  30.4 333263
1896   51  20.3  30.9  24.2  10.1   4.6  29.3 333263
1896   52  19.3  29.9  23.2  17.8   3.9  29.3 333263
1896   53  13.5  30.4  24.2  21.4   4.2  28.1 333263
1896   54  17.4  29.9  24.7   1.9   4.6  31.6 333263
1896   55  17.4  29.9  23.7   0.3   4.8  25.8 333263
1896   56  18.4  29.4  23.7   0.0   4.0  26.9 333263
1896   57  15.5  30.4  23.7  61.9   2.8  30.4 333263
1896   58  12.6  26.9  23.7  36.4   4.5  29.3 333263
1896   59  19.3  28.4  22.7   7.8   4.4  26.9 333263
1896   60  17.4  29.4  24.2   2.9   5.4  28.1 333263
1896   61  22.6  30.3  22.1   0.0   5.0  24.8 333263
1896   62  23.6  29.8  22.1   2.3   4.9  29.5 333263
1896   63  22.6  29.8  23.1   0.4   4.9  28.3 333263
1896   64  19.7  29.8  21.1   0.0   5.5  23.6 333263
1896   65  23.6  29.8  20.6   0.0   4.6  24.8 333263
1896   66  18.7  28.8  19.6   7.5   4.5  23.6 333263
1896   67  19.7  28.8  20.6   1.4   4.6  25.9 333263
1896   68  20.6  29.3  20.1   1.8   4.5  25.9 333263
1896   69  20.6  28.3  19.6   2.9   4.9  24.8 333263
1896   70  21.6  28.8  19.6   0.1   5.0  23.6 333263
1896   71  21.6  29.8  19.6   0.0   4.8  25.9 333263
1896   72  19.7  30.8  20.1   0.4   4.5  25.9 333263
1896   73  19.7  30.3  21.6   0.3   4.1  29.5 333263
1896   74  17.7  30.3  22.1   0.0   4.4  29.5 333263
1896   75  18.7  30.8  22.6   0.0   4.3  29.5 333263
1896   76  18.7  31.3  23.1  18.3   4.8  31.8 333263
1896   77  20.6  31.3  22.6   0.8   4.8  29.5 333263
1896   78  20.6  31.3  22.1   0.0   4.8  29.5 333263
1896   79  20.6  31.3  21.6   1.6   4.0  29.5 333263
1896   80  17.7  30.8  23.6  15.2   4.0  31.8 333263
1896   81  17.7  28.8  22.6   2.3   5.2  27.1 333263
1896   82  21.6  29.8  20.1   0.0   4.7  23.6 333263
1896   83  19.7  29.3  20.1   0.0   4.0  24.8 333263
1896   84  16.7  27.8  22.1   0.0   4.1  24.8 333263
1896   85  17.7  27.8  21.6   0.0   3.2  24.8 333263
1896   86  15.7  26.3  21.6   0.9   4.2  27.1 333263
1896   87  18.7  28.8  21.1  16.0   4.5  25.9 333263
1896   88  20.6  29.3  20.6   3.0   4.9  27.1 333263
1896   89  20.6  29.8  20.1   0.6   5.3  24.8 333263
1896   90  21.6  28.3  15.1   0.0   5.3  18.9 333263
1896   91  20.6  28.3  14.1   0.0   4.9  17.7 333263
1896   92  21.4  30.0  15.8   0.0   4.4  21.5 333263
1896   93  19.5  29.5  16.8   0.0   4.5  22.7 333263
1896   94  20.5  29.5  16.8   0.0   4.4  22.7 333263
1896   95  20.5  29.0  16.3   0.0   4.2  22.7 333263
1896   96  18.5  30.0  18.3   0.0   4.7  25.0 333263
1896   97  19.5  31.0  19.8   0.0   4.2  23.8 333263
1896   98  17.5  31.0  19.8   0.0   4.1  26.2 333263
1896   99  16.6  31.5  22.3   0.0   4.1  27.4 333263
1896  100  16.6  31.5  24.3   4.7   3.4  28.6 333263
1896  101  14.6  30.5  22.8   6.4   3.9  29.8 333263
1896  102  17.5  29.0  20.3   0.0   4.3  23.8 333263
1896  103  16.6  28.0  14.3   0.0   3.5  16.7 333263
1896  104  15.6  26.5  16.3   0.0   3.3  21.5 333263
1896  105  15.6  26.0  16.8   0.0   3.4  21.5 333263
1896  106  14.6  26.5  17.8   0.0   3.9  20.3 333263
1896  107  17.5  25.5  16.3   0.1   3.5  17.9 333263
1896  108  14.6  26.5  17.3   0.0   3.2  19.1 333263
1896  109  14.6  26.0  18.8   0.0   3.6  21.5 333263
1896  110  15.6  26.5  18.8   0.2   3.2  20.3 333263
1896  111  15.6  26.5  17.3   0.0   2.9  23.8 333263
1896  112  12.7  26.5  18.3   0.7   2.4  21.5 333263
1896  113   9.7  25.5  19.8   5.4   2.5  22.7 333263
1896  114  10.7  27.0  21.3   0.5   3.4  25.0 333263
1896  115  14.6  26.0  16.3   0.0   3.4  17.9 333263
1896  116  17.5  26.0  14.3   0.0   3.6  22.7 333263
1896  117  15.6  27.0  16.8   4.4   3.5  19.1 333263
1896  118  13.6  26.0  18.3   0.2   3.4  17.9 333263
1896  119  13.6  26.5  16.8   0.4   3.2  19.1 333263
1896  120  14.6  27.0  17.3   0.0   3.4  22.7 333263
1896  121  16.6  27.0  16.8   0.0   3.2  23.8 333263
1896  122  16.9  27.4  15.6   0.0   2.9  20.9 333263
1896  123  15.9  27.4  17.1   0.0   3.1  24.4 333263
1896  124  14.9  28.9  18.1   0.0   3.4  23.2 333263
1896  125  15.9  28.9  18.6   0.0   3.3  23.2 333263
1896  126  14.9  27.4  16.1   0.0   3.6  18.6 333263
1896  127  15.9  26.4  12.1   0.0   2.9  13.9 333263
1896  128  13.9  24.4  14.6   0.2   1.9  17.4 333263
1896  129   7.9  23.9  16.6   0.5   2.9  17.4 333263
1896  130  12.9  25.4  16.6   0.0   3.1  17.4 333263
1896  131  14.9  25.9  15.1   0.9   2.4  18.6 333263
1896  132  10.9  25.4  16.1   0.1   2.8  18.6 333263
1896  133  13.9  24.9  14.6   0.0   3.6  18.6 333263
1896  134  15.9  22.4  11.1   0.2   3.1   8.1 333263
1896  135  14.9  21.4   9.6   0.0   3.1  10.5 333263
1896  136  14.9  23.4  10.6   0.0   3.0  13.9 333263
1896  137  13.9  24.9  15.1   0.0   2.3  16.3 333263
1896  138   9.9  24.9  14.6   0.6   2.5  17.4 333263
1896  139  11.9  24.4  15.6   1.2   2.5  18.6 333263
1896  140  11.9  24.9  17.6   0.2   2.1  18.6 333263
1896  141   9.9  24.9  17.6  21.2   1.6  19.7 333263
1896  142   7.0  24.4  18.6   5.3   2.9  20.9 333263
1896  143  13.9  22.9  14.6   0.0   2.9  13.9 333263
1896  144  13.9  21.4  12.6   0.0   2.6  12.8 333263
1896  145  11.9  20.9  13.1   0.0   2.8  11.6 333263
1896  146  13.9  21.4  13.1   0.0   3.0  13.9 333263
1896  147  13.9  22.9  10.6   0.0   3.0  12.8 333263
1896  148  13.9  23.4  12.1   0.0   2.7  13.9 333263
1896  149  12.9  23.4  14.6   0.0   2.5  16.3 333263
1896  150  11.9  24.4  15.1   0.0   2.7  18.6 333263
1896  151  13.9  24.9  14.1   0.0   3.0  18.6 333263
1896  152  14.9  23.9  12.1   0.0   3.2  15.1 333263
1896  153  15.5  21.8  10.1   0.0   3.0  10.8 333263
1896  154  14.5  21.3   9.6   0.0   2.9  10.8 333263
1896  155  14.5  21.3   9.1   0.0   2.6  12.0 333263
1896  156  12.6  22.8  13.1   0.0   2.6  13.2 333263
1896  157  12.6  23.8  15.6   0.0   2.7  16.8 333263
1896  158  12.6  23.3  11.1   0.0   2.3  12.0 333263
1896  159  10.7  22.8  15.1   3.4   2.1  15.6 333263
1896  160  10.7  23.8  16.1   1.1   1.7  19.2 333263
1896  161   8.7  22.3  18.1   2.8   2.3  19.2 333263
1896  162  11.6  24.8  17.6   0.0   2.6  19.2 333263
1896  163  12.6  25.8  15.1   4.3   2.5  18.0 333263
1896  164  13.6  23.8  16.1   2.3   2.7  19.2 333263
1896  165  13.6  21.3  12.6   0.2   2.6  12.0 333263
1896  166  12.6  21.3   9.1   0.0   3.1  12.0 333263
1896  167  15.5  21.8   7.6   0.0   2.9  10.8 333263
1896  168  13.6  21.8   6.6   0.0   2.5   9.6 333263
1896  169  11.6  22.3   8.1   0.0   2.1  12.0 333263
1896  170   9.7  21.8  10.6   0.5   1.2  14.4 333263
1896  171   5.8  19.3  10.6   1.1   2.4  15.6 333263
1896  172  12.6  18.3   9.1   1.0   2.4  10.8 333263
1896  173  12.6  18.3   8.1   0.0   2.4  10.8 333263
1896  174  12.6  17.3   6.6   0.0   1.9   9.6 333263
1896  175  10.7  18.8   9.6   0.0   2.5  14.4 333263
1896  176  12.6  19.3  11.1   0.0   2.9  10.8 333263
1896  177  14.5  20.8   9.6   0.0   3.0  10.8 333263
1896  178  14.5  21.8   8.1   0.0   3.1  10.8 333263
1896  179  14.5  23.3   8.6   0.0   2.9  10.8 333263
1896  180  13.6  24.3   9.6   0.0   2.8  13.2 333263
1896  181  13.6  23.8  11.6   0.0   3.0  14.4 333263
1896  182  14.5  20.3  10.1   0.0   2.9   9.6 333263
1896  183  15.6  19.1   5.4   0.0   3.0   9.6 333263
1896  184  15.6  20.1   3.9   0.0   3.2   8.4 333263
1896  185  15.6  21.1   3.9   0.0   3.0   8.4 333263
1896  186  14.6  21.6   3.9   0.0   2.8   9.6 333263
1896  187  12.7  24.1   7.4   0.0   2.8  13.2 333263
1896  188  13.6  25.1  14.4   0.4   2.2  18.0 333263
1896  189  11.7  25.1  16.9  32.3   2.2  21.6 333263
1896  190  11.7  21.6  15.4   4.6   2.7  16.8 333263
1896  191  14.6  17.6   8.4   0.0   2.7   8.4 333263
1896  192  14.6  17.6   4.4   0.0   2.6   9.6 333263
1896  193  12.7  19.1   4.4   0.0   2.7   7.2 333263
1896  194  12.7  19.1  11.4   0.0   3.1   8.4 333263
1896  195  14.6  20.1   6.4   0.0   3.0   7.2 333263
1896  196  14.6  19.1   5.4   0.0   2.8   7.2 333263
1896  197  12.7  20.6   6.9   1.7   1.8   8.4 333263
1896  198   8.8  19.1  11.4   8.4   1.5  13.2 333263
1896  199   8.8  19.6  12.4   1.7   1.3  16.8 333263
1896  200   5.8  21.1  15.4  15.9   1.3  18.0 333263
1896  201   6.8  18.6  16.4  46.2   2.1  16.8 333263
1896  202  13.6  20.1  14.4   3.0   2.5  16.8 333263
1896  203  13.6  20.1  10.4   0.6   2.9  10.8 333263
1896  204  13.6  19.1   9.4   0.0   3.0   7.2 333263
1896  205  16.6  19.1   8.4   0.0   2.6  10.8 333263
1896  206  14.6  20.1   6.9   0.8   2.4  12.0 333263
1896  207  13.6  21.1  10.4   0.1   2.7  14.4 333263
1896  208  14.6  20.6   9.9   6.2   2.9  12.0 333263
1896  209  15.6  20.6   7.9   2.0   3.2  10.8 333263
1896  210  16.6  19.1   6.4   0.0   2.9   7.2 333263
1896  211  15.6  19.1   4.9   0.0   2.7   9.6 333263
1896  212  15.6  19.1   5.4   0.0   3.0  10.8 333263
1896  213  16.6  19.6   4.9   0.0   3.1   9.6 333263
1896  214  16.6  18.3   6.6   0.0   3.1   9.6 333263
1896  215  15.6  19.8   7.6   0.0   3.5  10.8 333263
1896  216  16.6  19.8   6.6   0.0   3.5   8.4 333263
1896  217  15.6  20.8   4.6   0.0   4.0   8.4 333263
1896  218  16.6  23.8   5.1   0.0   3.6   9.6 333263
1896  219  16.6  21.3   7.1   0.0   3.0   9.6 333263
1896  220  12.7  22.8  11.1   0.1   2.8  13.2 333263
1896  221  13.7  22.8  12.1   0.0   3.1  15.6 333263
1896  222  15.6  22.3  11.1   0.0   3.3  14.4 333263
1896  223  14.6  23.3  12.1   0.0   3.8  13.2 333263
1896  224  17.6  24.3   9.6   0.0   3.7  13.2 333263
1896  225  16.6  24.3   9.6   0.0   3.4  13.2 333263
1896  226  15.6  24.3  13.1   1.6   1.7  15.6 333263
1896  227   8.8  20.8  16.6   0.4   2.8  19.2 333263
1896  228  14.6  23.8  12.6   0.1   3.0  16.8 333263
1896  229  15.6  21.3  10.6   0.0   3.0  13.2 333263
1896  230  14.6  21.8  10.6   0.0   3.3  13.2 333263
1896  231  16.6  21.8  12.6   1.0   3.8  13.2 333263
1896  232  17.6  22.8   9.1   0.0   3.4  10.8 333263
1896  233  17.6  22.8  10.6   0.0   3.3  14.4 333263
1896  234  17.6  23.3  10.6   0.0   3.3  15.6 333263
1896  235  16.6  23.8  13.1   0.5   3.2  15.6 333263
1896  236  16.6  24.3  14.6   2.1   3.6  18.0 333263
1896  237  18.5  26.8  12.6   0.0   2.8  19.2 333263
1896  238  12.7  25.3  13.1   0.0   3.0  18.0 333263
1896  239  15.6  23.8  16.1   0.0   4.0  18.0 333263
1896  240  20.5  20.8   8.6   0.0   4.2   8.4 333263
1896  241  19.5  21.8  10.1   0.0   3.8   8.4 333263
1896  242  17.6  22.3   8.6   0.0   3.6  10.8 333263
1896  243  14.6  20.8  10.1   0.0   3.9   7.2 333263
1896  244  20.5  21.3   6.6   0.0   5.0  10.8 333263
1896  245  21.2  24.6   7.1   0.0   5.3  10.6 333263
1896  246  21.2  26.6   9.1   0.0   5.4  13.0 333263
1896  247  20.1  27.6  11.6   0.0   4.4  14.1 333263
1896  248  18.1  25.6  14.6   0.7   5.7  16.5 333263
1896  249  22.2  24.6   9.6   0.1   4.8   8.3 333263
1896  250  21.2  25.6  12.1   2.2   4.0  15.3 333263
1896  251  18.1  25.1  14.1   0.0   4.5  17.7 333263
1896  252  20.1  25.1  12.1   0.0   4.3  15.3 333263
1896  253  18.1  25.1  14.1   0.0   4.6  15.3 333263
1896  254  18.1  26.6  13.6   0.0   5.0  16.5 333263
1896  255  22.2  26.6  12.6   0.0   4.8  16.5 333263
1896  256  21.2  27.1  14.1   0.0   4.4  17.7 333263
1896  257  16.1  27.6  15.1   0.2   5.0  17.7 333263
1896  258  22.2  27.1  13.6   0.1   4.7  17.7 333263
1896  259  20.1  29.6  15.6   0.0   4.4  22.4 333263
1896  260  18.1  28.1  16.1   0.0   5.0  20.0 333263
1896  261  21.2  28.1  17.1   0.0   3.8  18.9 333263
1896  262  15.1  24.1  16.1   0.0   5.2  15.3 333263
1896  263  21.2  26.1  13.6   0.0   5.0  14.1 333263
1896  264  20.1  26.1  13.1   0.0   5.2  14.1 333263
1896  265  22.2  25.1  13.1   0.0   4.6  13.0 333263
1896  266  21.2  24.6  13.1   0.0   4.3  15.3 333263
1896  267  20.1  25.6  14.1   7.4   5.4  17.7 333263
1896  268  24.2  28.1  12.6   0.7   6.1  17.7 333263
1896  269  24.2  27.6  12.6   0.0   5.9  13.0 333263
1896  270  23.2  26.1  12.1   0.0   5.3  10.6 333263
1896  271  24.2  25.1  13.6   0.0   4.8  14.1 333263
1896  272  22.2  25.1  12.6   0.0   4.9  15.3 333263
1896  273  22.2  27.1  13.1   3.7   3.9  17.7 333263
1896  274  16.1  25.1  17.1   0.0   5.1  17.7 333263
1896  275  22.0  25.6  12.6   0.0   5.0  16.4 333263
1896  276  22.0  26.6  14.6   0.1   5.3  18.7 333263
1896  277  23.0  25.6  14.6   0.0   5.3  16.4 333263
1896  278  23.0  25.1  14.1   0.3   5.9  16.4 333263
1896  279  24.0  27.1  14.1   0.0   6.1  16.4 333263
1896  280  24.0  28.1  13.6   0.0   6.1  16.4 333263
1896  281  24.0  28.6  15.1   0.0   6.1  17.5 333263
1896  282  23.0  29.1  15.1   0.0   6.0  17.5 333263
1896  283  22.0  29.6  16.6   0.0   6.6  18.7 333263
1896  284  24.0  30.6  17.6   0.0   6.5  18.7 333263
1896  285  23.0  30.6  17.6   0.0   6.4  18.7 333263
1896  286  23.0  31.6  19.6   0.0   6.5  22.2 333263
1896  287  24.0  31.1  19.1   0.0   6.5  21.0 333263
1896  288  24.0  31.1  19.1   0.0   6.2  21.0 333263
1896  289  23.0  30.6  18.1   1.1   5.8  21.0 333263
1896  290  22.0  29.6  19.6   0.3   5.8  21.0 333263
1896  291  22.0  30.6  17.6   0.2   5.9  22.2 333263
1896  292  23.0  32.1  17.6   1.6   6.3  25.7 333263
1896  293  23.0  31.1  19.1   0.2   7.3  21.0 333263
1896  294  27.0  31.6  18.6   0.0   6.2  19.9 333263
1896  295  24.0  31.6  18.1   0.0   6.6  23.4 333263
1896  296  24.0  31.6  19.1   0.0   6.8  21.0 333263
1896  297  26.0  31.6  19.1   0.0   7.0  22.2 333263
1896  298  25.0  32.1  20.1   0.0   7.2  21.0 333263
1896  299  24.0  32.6  21.6   0.0   7.1  21.0 333263
1896  300  24.0  33.6  21.1   0.0   6.0  23.4 333263
1896  301  21.0  32.1  21.6   0.0   6.2  24.5 333263
1896  302  24.0  30.6  19.6   0.0   6.7  22.2 333263
1896  303  25.0  32.6  17.6   0.0   6.6  23.4 333263
1896  304  26.0  31.1  18.1   8.6   5.9  22.2 333263
1896  305  22.0  30.1  21.6   0.3   3.9  22.2 333263
1896  306  15.1  26.8  19.4  45.0   1.8  22.2 333263
1896  307   8.1  20.8  17.4  61.5   5.8  19.9 333263
1896  308  23.1  26.8  16.4  16.7   5.5  18.7 333263
1896  309  22.1  25.3  16.9   1.9   6.0  16.4 333263
1896  310  25.2  26.3  16.9   0.3   5.4  18.7 333263
1896  311  20.1  27.3  18.4  15.6   4.6  18.7 333263
1896  312  21.1  26.3  18.4   2.3   5.3  23.4 333263
1896  313  25.2  30.3  16.4   8.9   7.0  28.1 333263
1896  314  27.2  29.3  18.9   0.2   6.1  18.7 333263
1896  315  24.2  28.8  16.4   0.0   6.6  21.1 333263
1896  316  25.2  29.8  18.4   0.0   6.5  21.1 333263
1896  317  25.2  30.8  17.9   0.0   7.4  23.4 333263
1896  318  26.2  31.8  19.4   0.0   6.8  21.1 333263
1896  319  27.2  30.8  18.9   0.2   6.9  23.4 333263
1896  320  24.2  32.3  19.9   0.0   6.6  23.4 333263
1896  321  24.2  31.3  22.4   0.0   6.9  24.6 333263
1896  322  26.2  32.3  20.9   0.6   6.9  25.7 333263
1896  323  25.2  32.8  20.4   0.0   7.0  25.7 333263
1896  324  25.2  32.3  22.4   2.7   5.3  24.6 333263
1896  325  23.1  29.3  21.9  27.2   3.3  26.9 333263
1896  326  18.1  22.3  20.4  25.8   4.9  23.4 333263
1896  327  22.1  28.3  20.9  21.5   4.9  25.7 333263
1896  328  23.1  27.3  22.4   8.3   5.5  25.7 333263
1896  329  24.2  29.3  20.4   0.9   6.2  25.7 333263
1896  330  24.2  30.8  20.4   0.0   5.1  24.6 333263
1896  331  23.1  29.8  21.4   0.4   6.3  29.2 333263
1896  332  24.2  32.3  20.4   4.7   3.5  26.9 333263
1896  333  11.1  28.8  21.9   4.7   4.4  25.7 333263
1896  334  18.1  26.3  18.9  29.7   5.6  22.2 333263
1896  335  25.2  28.8  19.9   4.3   6.5  25.7 333263
1896  336  24.3  28.7  20.8   0.5   6.0  23.4 333263
1896  337  21.4  30.2  19.8   0.0   3.6  22.3 333263
1896  338  12.7  27.2  20.8   9.6   5.4  24.6 333263
1896  339  21.4  28.7  19.8  25.4   5.4  25.8 333263
1896  340  23.4  27.7  20.8   4.3   6.6  28.1 333263
1896  341  23.4  33.2  20.8   0.8   5.9  25.8 333263
1896  342  21.4  30.7  23.3   0.1   5.3  26.9 333263
1896  343  19.5  31.2  22.3   3.9   5.3  28.1 333263
1896  344  20.4  30.2  22.8  11.3   6.3  28.1 333263
1896  345  23.4  31.7  20.8   1.0   6.4  26.9 333263
1896  346  25.3  31.2  21.8   0.0   6.6  29.3 333263
1896  347  25.3  31.7  21.3   0.0   7.0  28.1 333263
1896  348  25.3  33.2  23.3   0.0   6.8  28.1 333263
1896  349  23.4  33.7  23.3   0.0   6.9  28.1 333263
1896  350  24.3  33.2  23.3  15.1   7.1  28.1 333263
1896  351  26.3  32.2  22.8   1.5   7.0  26.9 333263
1896  352  25.3  32.7  23.3   0.0   6.7  28.1 333263
1896  353  23.4  32.7  22.8   8.9   6.1  26.9 333263
1896  354  21.4  31.7  21.3   4.2   6.2  25.8 333263
1896  355  23.4  30.7  21.8  11.5   6.8  26.9 333263
1896  356  25.3  29.7  21.8   1.6   6.4  22.3 333263
1896  357  24.3  28.7  19.8   2.0   6.2  22.3 333263
1896  358  23.4  29.7  19.8   1.6   7.2  23.4 333263
1896  359  27.3  30.7  20.3   0.0   6.9  24.6 333263
1896  360  25.3  33.7  22.3   0.0   6.8  29.3 333263
1896  361  25.3  32.2  21.8   0.3   7.0  28.1 333263
1896  362  25.3  33.7  23.3   0.0   6.9  29.3 333263
1896  363  24.3  33.7  24.8   0.2   7.4  29.3 333263
1896  364  24.3  35.7  23.8   0.5   7.1  29.3 333263
1896  365  24.3  33.7  25.3   1.5   5.9  28.1 333263
1896  366  19.5  33.2  23.8  32.7   6.6  28.1 333263
1897    1  23.3  33.7  24.4   0.0   6.6  27.8 333263
1897    2  24.3  32.2  24.9   0.0   6.7  29.0 333263
1897    3  24.3  31.7  23.4  19.7   7.2  25.5 333263
1897    4  27.4  32.7  24.4   1.1   5.9  29.0 333263
1897    5  20.3  33.2  24.9   4.6   5.5  30.2 333263
1897    6  20.3  30.7  24.4   0.4   6.9  27.8 333263
1897    7  26.4  30.7  22.4   2.6   6.9  25.5 333263
1897    8  25.3  31.7  22.4   2.5   5.1  25.5 333263
1897    9  15.2  32.2  25.4   9.3   5.7  27.8 333263
1897   10  21.3  29.7  23.4  10.4   5.7  26.7 333263
1897   11  20.3  26.7  18.9   0.1   6.5  17.4 333263
1897   12  22.3  30.7  20.4   0.0   6.8  22.0 333263
1897   13  24.3  31.7  19.9   0.0   6.6  24.4 333263
1897   14  25.3  32.2  22.9   0.0   6.9  29.0 333263
1897   15  24.3  33.7  22.4   0.0   6.3  27.8 333263
1897   16  22.3  32.2  22.4   3.8   7.1  26.7 333263
1897   17  24.3  33.7  22.9  16.1   8.5  27.8 333263
1897   18  28.4  31.7  21.9   0.6   7.3  18.6 333263
1897   19  26.4  31.2  18.4   0.0   7.8  22.0 333263
1897   20  28.4  32.2  20.9   0.0   8.5  23.2 333263
1897   21  30.4  33.7  21.9   0.0   8.9  25.5 333263
1897   22  28.4  36.7  23.4   0.1   9.5  27.8 333263
1897   23  29.4  36.7  25.9   7.5   7.2  26.7 333263
1897   24  23.3  34.2  25.9  16.9   7.2  27.8 333263
1897   25  24.3  33.7  24.4   0.4   7.3  27.8 333263
1897   26  24.3  33.2  23.4   0.4   7.9  25.5 333263
1897   27  27.4  33.7  21.4   0.2   7.7  25.5 333263
1897   28  26.4  34.7  22.4   0.0   8.2  27.8 333263
1897   29  25.3  35.7  25.9   0.0   6.8  27.8 333263
1897   30  24.3  31.2  24.9   0.0   6.4  25.5 333263
1897   31  23.3  31.2  22.9   0.0   6.9  25.5 333263
1897   32  24.2  32.9  22.7   0.0   7.1  28.1 333263
1897   33  25.1  33.9  22.2   0.0   6.8  25.8 333263
1897   34  25.1  33.9  21.7   0.0   7.6  28.1 333263
1897   35  25.1  36.4  24.2   0.0   6.4  29.3 333263
1897   36  20.3  34.9  26.2  26.5   3.9  29.3 333263
1897   37  14.5  30.9  24.2  21.0   5.5  31.6 333263
1897   38  21.3  32.9  22.2   1.8   6.1  30.4 333263
1897   39  23.2  32.4  21.2   0.3   5.6  26.9 333263
1897   40  21.3  30.9  23.2   2.0   5.5  26.9 333263
1897   41  21.3  30.4  21.7   3.7   4.9  25.8 333263
1897   42  19.3  29.4  20.7   0.4   5.6  25.8 333263
1897   43  21.3  29.4  21.2   0.3   5.0  22.2 333263
1897   44  17.4  29.9  20.7   5.1   5.8  23.4 333263
1897   45  21.3  30.9  19.2   0.0   6.6  23.4 333263
1897   46  23.2  31.4  20.7   0.0   5.5  21.1 333263
1897   47  21.3  28.9  20.2   0.4   5.5  23.4 333263
1897   48  22.2  28.9  20.7   1.4   5.5  24.6 333263
1897   49  21.3  30.9  19.7   0.0   6.2  25.8 333263
1897   50  23.2  32.9  21.7   0.0   5.9  28.1 333263
1897   51  23.2  32.4  21.2   0.0   6.3  29.3 333263
1897   52  22.2  34.4  23.2   0.5   5.8  29.3 333263
1897   53  19.3  33.4  25.7   1.3   5.6  29.3 333263
1897   54  20.3  33.9  24.7   0.9   6.0  32.8 333263
1897   55  22.2  35.4  24.7   6.2   7.8  35.1 333263
1897   56  24.2  35.9  24.2   0.0   8.3  23.4 333263
1897   57  25.1  34.9  21.2   0.0   6.7  19.9 333263
1897   58  22.2  33.4  20.2   0.0   3.8  24.6 333263
1897   59  13.5  30.9  23.7   5.6   2.3  30.4 333263
1897   60   9.8  27.3  24.6  86.5   3.7  30.6 333263
1897   61  17.7  30.3  24.6  10.1   4.8  31.8 333263
1897   62  20.6  31.8  24.1   0.0   4.4  30.6 333263
1897   63  19.7  31.8  23.6   0.0   5.4  33.0 333263
1897   64  21.6  33.3  23.1   0.5   7.1  29.5 333263
1897   65  25.6  34.3  22.6   0.0   5.3  23.6 333263
1897   66  18.7  31.8  21.1   0.0   3.9  24.8 333263
1897   67  14.7  29.8  21.6  10.2   6.1  27.1 333263
1897   68  24.6  30.3  20.6   0.3   5.8  21.2 333263
1897   69  22.6  27.3  15.1   0.0   5.9  14.2 333263
1897   70  23.6  27.8  14.1   0.0   5.5  16.5 333263
1897   71  21.6  28.3  17.1   0.0   5.3  18.9 333263
1897   72  20.6  30.3  18.6   0.0   5.6  22.4 333263
1897   73  21.6  31.8  18.6   0.0   6.4  24.8 333263
1897   74  23.6  33.3  18.6   0.0   5.7  23.6 333263
1897   75  20.6  33.8  21.6   0.0   7.2  28.3 333263
1897   76  23.6  35.3  21.6   0.0   6.3  23.6 333263
1897   77  21.6  34.8  20.6   0.0   6.4  27.1 333263
1897   78  21.6  32.3  21.6   0.0   5.4  20.0 333263
1897   79  20.6  31.3  22.1   0.0   5.2  25.9 333263
1897   80  20.6  30.3  21.1   0.0   5.5  24.8 333263
1897   81  21.6  31.8  20.1   0.0   6.1  25.9 333263
1897   82  21.6  33.3  21.6   0.0   5.6  24.8 333263
1897   83  20.6  31.8  22.1   0.0   4.4  24.8 333263
1897   84  15.7  29.3  22.1   0.0   5.0  23.6 333263
1897   85  19.7  29.3  20.1   3.5   4.8  22.4 333263
1897   86  19.7  27.8  19.1   3.8   3.8  21.2 333263
1897   87  17.7  26.8  19.1   6.7   4.1  24.8 333263
1897   88  17.7  28.3  19.6   2.0   4.1  24.8 333263
1897   89  18.7  27.8  19.6  12.4   4.1  24.8 333263
1897   90  18.7  27.3  19.1   1.1   4.3  23.6 333263
1897   91  19.5  28.5  18.3   0.2   4.5  21.5 333263
1897   92  19.5  29.5  18.8   0.0   4.7  22.7 333263
1897   93  20.5  30.0  18.8   0.0   4.4  22.7 333263
1897   94  18.5  30.0  17.3   0.0   4.0  22.7 333263
1897   95  19.5  30.0  17.8   0.0   4.5  27.4 333263
1897   96  19.5  31.5  18.3   0.0   5.1  25.0 333263
1897   97  21.4  32.0  19.8   0.0   5.4  25.0 333263
1897   98  20.5  33.0  17.3   0.0   5.0  22.7 333263
1897   99  18.5  32.0  17.8   0.0   5.0  22.7 333263
1897  100  19.5  32.5  18.8   0.0   4.9  25.0 333263
1897  101  20.5  32.0  18.8   0.0   4.8  25.0 333263
1897  102  19.5  32.0  19.8   0.0   5.1  25.0 333263
1897  103  19.5  33.0  20.8   0.0   4.6  25.0 333263
1897  104  15.6  30.0  19.8   0.0   4.4  17.9 333263
1897  105  16.6  29.5  18.8   0.0   4.4  20.3 333263
1897  106  17.5  29.0  18.3   0.0   4.0  20.3 333263
1897  107  17.5  28.5  16.3   0.0   4.1  21.5 333263
1897  108  18.5  28.0  16.8   0.0   4.1  21.5 333263
1897  109  17.5  29.5  16.8   0.0   4.7  22.7 333263
1897  110  18.5  31.0  16.8   0.0   4.4  21.5 333263
1897  111  17.5  29.5  18.3   0.0   5.1  20.3 333263
1897  112  19.5  27.0  14.8   0.0   4.9  11.9 333263
1897  113  19.5  25.5  12.8   0.0   4.5  10.7 333263
1897  114  18.5  27.5  13.3   0.0   4.1  16.7 333263
1897  115  16.6  28.5  15.3   0.0   4.4  19.1 333263
1897  116  17.5  29.0  16.8   0.0   4.9  19.1 333263
1897  117  17.5  29.5  16.3   0.0   5.0  16.7 333263
1897  118  18.5  28.5  14.3   0.0   4.8  14.3 333263
1897  119  18.5  26.5  12.3   0.0   4.5  11.9 333263
1897  120  18.5  26.5  11.3   0.0   4.1  14.3 333263
1897  121  18.9  27.4  10.1   0.0   3.7  13.9 333263
1897  122  16.9  27.9  11.6   0.0   3.8  16.3 333263
1897  123  17.9  27.9  12.6   0.0   3.7  17.4 333263
1897  124  16.9  28.4  13.6   0.0   3.6  17.4 333263
1897  125  16.9  28.4  14.1   0.0   3.3  19.7 333263
1897  126  13.9  28.4  13.6   0.0   3.5  17.4 333263
1897  127  13.9  24.4  12.1   0.0   3.2   8.1 333263
1897  128  12.9  21.4   7.1   0.0   3.3   7.0 333263
1897  129  13.9  23.4   8.1   0.0   2.8  10.5 333263
1897  130  11.9  23.9  12.1   0.0   2.0  12.8 333263
1897  131   7.9  22.9  15.1   0.0   2.1  16.3 333263
1897  132   8.9  24.9  14.1   0.0   3.1  18.6 333263
1897  133  13.9  26.9  18.1   0.0   3.5  19.7 333263
1897  134  15.9  28.4  15.1   0.0   3.9  19.7 333263
1897  135  16.9  28.9  12.6   0.0   3.5  16.3 333263
1897  136  14.9  28.9  13.1   0.0   3.8  17.4 333263
1897  137  16.9  28.9  15.1   0.0   3.8  18.6 333263
1897  138  15.9  30.9  16.1   0.0   3.5  19.7 333263
1897  139  14.9  27.9  15.1   0.0   3.7  16.3 333263
1897  140  16.9  24.4  11.1   0.0   3.4  11.6 333263
1897  141  15.9  23.4   9.1   0.0   3.3  11.6 333263
1897  142  14.9  24.4  10.1   0.0   3.4  11.6 333263
1897  143  14.9  25.4  11.6   0.0   3.1  12.8 333263
1897  144  12.9  25.4  14.1   3.8   2.9  13.9 333263
1897  145  12.9  26.4  15.6   0.5   2.9  18.6 333263
1897  146  14.9  26.9  13.6   0.0   3.3  22.1 333263
1897  147  15.9  22.4   9.6   0.0   3.1  10.5 333263
1897  148  14.9  20.9   7.1   0.0   3.2   9.3 333263
1897  149  13.9  23.4   7.1   0.0   2.0   9.3 333263
1897  150   8.9  21.9  13.1   0.4   2.2  15.1 333263
1897  151   9.9  23.4  18.1   2.8   1.9  18.6 333263
1897  152   9.7  24.8  19.6   1.5   2.4  22.8 333263
1897  153  11.6  25.8  16.6   0.1   2.8  19.2 333263
1897  154  12.6  25.8  11.6   0.0   2.0  14.4 333263
1897  155   9.7  21.8  12.6   0.4   2.5  15.6 333263
1897  156  11.6  23.8  15.6   2.0   2.7  14.4 333263
1897  157  12.6  24.3  15.6   7.2   2.6  15.6 333263
1897  158  11.6  24.3  15.1   3.9   2.5  15.6 333263
1897  159  11.6  24.3  15.6   0.5   2.5  16.8 333263
1897  160  12.6  23.8  14.6   0.0   2.6  16.8 333263
1897  161  12.6  25.3  14.6   0.0   2.7  16.8 333263
1897  162  12.6  24.8  13.1   0.0   2.0  15.6 333263
1897  163   9.7  23.3  15.6   0.0   2.8  16.8 333263
1897  164  13.6  22.3  13.6   0.0   2.9  12.0 333263
1897  165  13.6  22.3  11.6   0.0   2.8  10.8 333263
1897  166  12.6  23.3  12.1   0.0   2.6  12.0 333263
1897  167  11.6  23.8  13.1   0.0   1.9  13.2 333263
1897  168   7.8  23.8  16.1   2.2   1.4  16.8 333263
1897  169   6.8  22.3  18.6   6.1   1.2  20.4 333263
1897  170   5.8  22.3  17.6  19.7   2.0  20.4 333263
1897  171  10.7  22.8  16.1   1.4   2.5  19.2 333263
1897  172  12.6  24.3  13.1   0.0   2.0  16.8 333263
1897  173   8.7  24.3  14.1   0.0   2.4  15.6 333263
1897  174  10.7  24.8  16.6   0.0   2.1  16.8 333263
1897  175   9.7  24.3  19.1  13.3   1.6  20.4 333263
1897  176   7.8  25.3  19.1   2.8   1.3  22.8 333263
1897  177   5.8  23.8  20.1   0.0   2.5  21.6 333263
1897  178  12.6  25.8  16.6   0.0   2.2  20.4 333263
1897  179  10.7  26.3  17.6   0.0   2.4  21.6 333263
1897  180  12.6  25.8  17.6   0.9   2.5  22.8 333263
1897  181  12.6  25.8  17.6   0.0   2.4  20.4 333263
1897  182  12.7  24.6  18.4   4.5   2.4  20.4 333263
1897  183  12.7  24.6  15.4   1.3   2.6  19.2 333263
1897  184  13.6  23.1  14.4   0.4   2.8  15.6 333263
1897  185  12.7  23.6  11.4   0.0   3.0  12.0 333263
1897  186  14.6  24.1   9.9   0.0   2.9  14.4 333263
1897  187  13.6  24.1  10.4   0.0   3.0  13.2 333263
1897  188  13.6  23.6   7.9   0.0   3.0  12.0 333263
1897  189  13.6  23.1   8.4   0.0   2.4  10.8 333263
1897  190  11.7  22.1  12.4   0.1   2.1  14.4 333263
1897  191  10.7  24.1  14.9   0.8   2.3  19.2 333263
1897  192  11.7  23.1  15.9   0.4   2.9  16.8 333263
1897  193  14.6  21.1   9.9   0.0   2.9  10.8 333263
1897  194  14.6  20.1   8.4   0.0   2.9   9.6 333263
1897  195  14.6  21.1   8.4   0.0   3.2  10.8 333263
1897  196  14.6  23.6   8.4   0.0   3.1  10.8 333263
1897  197  14.6  23.6   9.4   0.0   2.8  12.0 333263
1897  198  14.6  22.1   7.9   0.0   3.1  13.2 333263
1897  199  14.6  24.1   6.9   0.0   3.3  10.8 333263
1897  200  15.6  24.6   8.4   0.0   3.4  12.0 333263
1897  201  14.6  25.6   9.9   0.0   3.2  12.0 333263
1897  202  15.6  23.1  13.4   0.0   3.1  13.2 333263
1897  203  14.6  23.6   9.4   5.0   2.1  12.0 333263
1897  204   9.7  23.1  13.4   4.2   1.1  15.6 333263
1897  205   5.8  20.6  18.4  30.9   0.8  20.4 333263
1897  206   5.8  21.1  18.9  81.5   2.3  24.0 333263
1897  207  13.6  21.6  12.4   6.3   2.8  12.0 333263
1897  208  14.6  23.1  14.4   0.0   2.6  16.8 333263
1897  209  12.7  23.6  13.4   0.0   2.4  14.4 333263
1897  210  11.7  23.1  14.9   0.4   2.2  15.6 333263
1897  211  12.7  22.6  15.9   0.9   2.3  19.2 333263
1897  212  13.6  24.1  15.9   0.1   3.0  20.4 333263
1897  213  14.6  25.8  13.6   0.0   3.0  19.2 333263
1897  214  16.6  23.3  12.6   0.0   3.4  16.8 333263
1897  215  16.6  21.3   9.6   0.0   3.2  10.8 333263
1897  216  15.6  21.3  10.6   0.0   2.8  12.0 333263
1897  217  14.6  21.3  11.6   0.0   1.7  14.4 333263
1897  218   7.8  18.8  11.1   1.2   3.2  14.4 333263
1897  219  17.6  18.8   9.1   0.1   3.2   9.6 333263
1897  220  14.6  22.3  12.1   0.3   3.2  13.2 333263
1897  221  17.6  22.3  12.1   0.0   3.5  15.6 333263
1897  222  17.6  21.8   9.6   0.0   3.8  10.8 333263
1897  223  16.6  23.8  12.6   0.0   3.5  12.0 333263
1897  224  16.6  24.3  14.6   0.0   2.8  15.6 333263
1897  225  11.7  24.3  14.1   0.0   3.7  16.8 333263
1897  226  18.5  24.3  14.6   0.0   3.8  15.6 333263
1897  227  18.5  23.8  11.1   0.0   4.2  13.2 333263
1897  228  19.5  24.8   9.1   0.0   4.4  12.0 333263
1897  229  18.5  26.8  11.1   0.0   4.4  13.2 333263
1897  230  19.5  24.3  12.1   0.0   3.8  10.8 333263
1897  231  17.6  22.8   9.1   0.0   3.0  10.8 333263
1897  232  15.6  21.8  14.1   3.8   2.4  15.6 333263
1897  233  15.6  20.8  14.6  15.9   3.1  19.2 333263
1897  234  17.6  22.8  13.6   2.1   3.6  15.6 333263
1897  235  18.5  23.8   9.6   0.0   3.2  14.4 333263
1897  236  15.6  23.3  12.1   4.9   3.0  15.6 333263
1897  237  14.6  24.3  15.1   0.4   3.3  18.0 333263
1897  238  18.5  23.3  10.1   0.1   3.1  15.6 333263
1897  239  17.6  23.3  10.6   0.5   2.7  16.8 333263
1897  240  15.6  23.8  13.6   0.0   2.7  19.2 333263
1897  241  15.6  24.3  18.1   0.0   3.6  21.6 333263
1897  242  17.6  27.8  19.6   0.0   4.1  21.6 333263
1897  243  18.5  26.8  16.6   0.0   4.9  16.8 333263
1897  244  20.1  26.1  13.6   0.0   5.3  14.1 333263
1897  245  21.2  23.6  12.6   0.0   4.3   9.4 333263
1897  246  19.1  23.1   8.6   0.0   4.3  13.0 333263
1897  247  20.1  24.6   9.6   0.0   4.4  15.3 333263
1897  248  20.1  26.1  12.1   0.0   3.6  17.7 333263
1897  249  15.1  25.6  14.6   5.6   3.2  18.9 333263
1897  250  14.1  24.1  13.6   4.1   3.9  17.7 333263
1897  251  17.1  22.6  11.6   3.9   4.6  13.0 333263
1897  252  16.1  25.6  13.1   0.4   4.9  13.0 333263
1897  253  23.2  25.6  13.6   0.0   5.3  16.5 333263
1897  254  23.2  28.1  13.6   0.0   4.3  17.7 333263
1897  255  15.1  28.6  16.6   0.7   4.3  20.0 333263
1897  256  19.1  27.6  16.6   0.2   5.2  21.2 333263
1897  257  22.2  28.1  14.1   0.0   5.6  17.7 333263
1897  258  22.2  28.6  13.6   0.0   4.6  16.5 333263
1897  259  22.2  26.1  15.1   2.3   3.7  18.9 333263
1897  260  19.1  25.1  17.6   0.5   4.7  21.2 333263
1897  261  22.2  27.1  17.1   0.0   3.6  20.0 333263
1897  262  13.1  27.6  17.6   0.0   4.5  21.2 333263
1897  263  19.1  28.6  16.6   0.0   4.0  21.2 333263
1897  264  18.1  28.1  19.1   0.6   3.7  23.6 333263
1897  265  17.1  26.1  21.6   3.5   4.1  22.4 333263
1897  266  20.1  26.1  19.1   4.3   4.0  21.2 333263
1897  267  18.1  26.1  17.1   3.5   4.7  20.0 333263
1897  268  22.2  25.1  16.1   0.9   4.4  16.5 333263
1897  269  21.2  24.1  13.6   0.4   4.2  15.3 333263
1897  270  19.1  25.6  13.6   0.7   2.4  17.7 333263
1897  271  13.1  24.1  20.6  36.2   4.7  24.7 333263
1897  272  24.2  26.1  18.1   2.9   5.4  18.9 333263
1897  273  24.2  26.6  14.1   0.0   5.5  15.3 333263
1897  274  24.0  27.6  14.1   0.0   6.1  19.9 333263
1897  275  24.0  31.1  16.6   0.0   5.8  22.2 333263
1897  276  23.0  29.6  19.1   0.0   6.2  22.2 333263
1897  277  24.0  28.1  16.1   0.0   4.3  16.4 333263
1897  278  18.0  25.6  17.1   4.9   3.2  19.9 333263
1897  279  15.0  25.6  20.1   6.0   5.7  24.5 333263
1897  280  26.0  27.1  16.1   0.6   4.7  18.7 333263
1897  281  21.0  27.1  15.1   0.3   3.1  21.0 333263
1897  282  10.0  28.6  20.1  20.0   2.5  25.7 333263
1897  283  13.0  24.1  21.6   4.2   5.6  25.7 333263
1897  284  24.0  25.1  17.1   0.3   5.6  14.0 333263
1897  285  24.0  24.1  10.6   0.0   5.2  12.9 333263
1897  286  23.0  25.6  12.6   0.0   4.2  17.5 333263
1897  287  20.0  25.6  14.6  22.0   4.3  21.0 333263
1897  288  20.0  25.6  17.1   1.6   4.4  21.0 333263
1897  289  22.0  26.1  17.1   2.2   4.1  23.4 333263
1897  290  21.0  26.6  18.6   0.3   3.3  24.5 333263
1897  291  16.0  26.6  20.1   0.0   3.2  25.7 333263
1897  292  15.0  26.6  20.6   7.4   5.1  25.7 333263
1897  293  23.0  28.6  19.6   1.4   5.7  23.4 333263
1897  294  25.0  28.1  16.1   0.0   4.6  19.9 333263
1897  295  19.0  29.1  18.1   0.0   5.7  24.5 333263
1897  296  25.0  30.1  19.1   9.2   5.4  24.5 333263
1897  297  23.0  29.6  20.6   1.1   5.4  24.5 333263
1897  298  24.0  30.1  18.1   0.0   6.6  25.7 333263
1897  299  25.0  33.1  21.1   0.0   6.9  25.7 333263
1897  300  25.0  33.6  22.6   0.0   6.6  25.7 333263
1897  301  26.0  32.6  22.6   0.0   7.2  26.9 333263
1897  302  27.0  32.1  22.1   6.3   5.7  22.2 333263
1897  303  25.0  29.6  21.6   1.4   5.8  25.7 333263
1897  304  22.0  32.1  20.6  12.0   6.4  25.7 333263
1897  305  24.2  32.8  20.9  13.5   7.2  26.9 333263
1897  306  25.2  29.3  19.4   3.3   7.5  16.4 333263
1897  307  26.2  28.3  14.9   0.0   7.3  12.9 333263
1897  308  25.2  30.3  12.9   0.0   8.4  16.4 333263
1897  309  27.2  33.8  15.4   0.0   8.3  19.9 333263
1897  310  27.2  34.3  17.4   0.0   6.8  22.2 333263
1897  311  22.1  33.8  19.4   0.0   7.5  25.7 333263
1897  312  25.2  33.8  19.9   1.8   7.5  24.6 333263
1897  313  24.2  34.3  22.4   0.0   4.2  25.7 333263
1897  314  17.1  29.3  23.4   0.0   6.0  29.2 333263
1897  315  27.2  29.8  19.9   0.0   7.3  26.9 333263
1897  316  25.2  33.3  19.9   0.0   7.7  23.4 333263
1897  317  26.2  33.3  19.9  16.5   5.8  23.4 333263
1897  318  23.1  30.8  20.9   3.7   5.2  26.9 333263
1897  319  23.1  28.3  21.4   2.2   5.8  25.7 333263
1897  320  24.2  29.8  20.9   0.6   6.9  25.7 333263
1897  321  26.2  32.8  20.4   0.0   6.4  26.9 333263
1897  322  27.2  31.3  20.9   0.0   6.4  28.1 333263
1897  323  26.2  31.8  20.4   0.0   7.3  26.9 333263
1897  324  25.2  34.3  21.4   0.0   7.8  26.9 333263
1897  325  25.2  34.8  22.4   0.0   8.3  25.7 333263
1897  326  26.2  34.8  23.4   6.5   7.9  24.6 333263
1897  327  24.2  33.8  22.4   0.1   7.9  22.2 333263
1897  328  25.2  34.3  21.4   0.0   8.2  24.6 333263
1897  329  28.2  34.3  22.4   0.0   7.3  25.7 333263
1897  330  24.2  33.8  22.4   0.0   7.6  25.7 333263
1897  331  24.2  34.8  21.9   4.3   7.0  25.7 333263
1897  332  24.2  32.8  22.4   0.9   5.9  25.7 333263
1897  333  22.1  29.8  20.4   0.0   7.1  23.4 333263
1897  334  22.1  30.8  20.9   0.0   6.7  17.6 333263
1897  335  23.4  29.2  20.8   0.0   6.9  22.3 333263
1897  336  24.3  32.2  22.3   0.0   6.6  25.8 333263
1897  337  22.4  32.7  21.8   1.4   4.2  25.8 333263
1897  338  14.6  28.7  21.8  50.7   4.5  25.8 333263
1897  339  20.4  23.2  18.8  17.0   4.8  23.4 333263
1897  340  19.5  25.7  18.3   0.7   4.6  21.1 333263
1897  341  18.5  25.7  17.8   6.2   5.9  22.3 333263
1897  342  23.4  28.2  19.8   7.5   7.7  23.4 333263
1897  343  28.2  31.7  20.8   1.3   6.7  22.3 333263
1897  344  23.4  31.2  22.3  48.9   5.2  23.4 333263
1897  345  18.5  28.7  20.8  27.5   6.4  23.4 333263
1897  346  26.3  28.2  18.8   8.5   6.8  24.6 333263
1897  347  26.3  31.2  19.3   0.7   7.9  25.8 333263
1897  348  30.2  31.7  22.3   0.0   7.0  24.6 333263
1897  349  26.3  31.2  22.3   0.0   6.3  25.8 333263
1897  350  24.3  30.7  22.3   0.0   7.5  26.9 333263
1897  351  28.2  32.7  22.3   0.2   6.3  26.9 333263
1897  352  22.4  33.2  21.8   0.0   7.6  28.1 333263
1897  353  27.3  32.2  23.3   0.0   5.6  24.6 333263
1897  354  19.5  30.7  23.8   0.0   5.2  25.8 333263
1897  355  18.5  29.7  22.8   0.1   5.5  25.8 333263
1897  356  20.4  29.2  21.8   7.0   6.4  24.6 333263
1897  357  24.3  31.2  21.8   0.1   6.5  26.9 333263
1897  358  25.3  31.2  22.8   0.8   6.2  28.1 333263
1897  359  23.4  29.2  22.8   7.3   6.2  23.4 333263
1897  360  23.4  30.2  21.8   1.4   5.9  25.8 333263
1897  361  21.4  31.7  21.3   3.9   5.8  26.9 333263
1897  362  22.4  30.2  22.3  13.4   4.6  26.9 333263
1897  363  17.5  29.2  22.8  76.5   2.8  28.1 333263
1897  364  11.7  26.7  22.8  39.3   2.8  29.3 333263
1897  365  13.6  25.7  23.3   6.0   6.6  31.4 333263
1898    1  28.4  35.2  25.4   1.3   5.5  33.6 333263
1898    2  20.3  33.2  26.4   5.3   4.4  33.6 333263
1898    3  17.2  31.2  25.9   5.9   3.9  33.6 333263
1898    4  15.2  29.2  25.4   2.6   4.4  30.2 333263
1898    5  17.2  30.2  24.9   2.1   4.1  31.3 333263
1898    6  15.2  29.2  24.9   7.9   3.9  29.0 333263
1898    7  10.1  29.7  23.4   4.9   3.2  24.4 333263
1898    8  10.1  27.2  23.4  45.9   4.4  25.5 333263
1898    9  19.3  26.7  23.4 155.2   2.0  27.8 333263
1898   10  10.1  24.7  21.9 162.6   2.2  28.4 333263
1898   11  10.1  26.7  23.4  25.0   2.5  30.2 333263
1898   12  11.2  29.2  25.4   8.5   3.2  34.8 333263
1898   13  13.2  29.7  26.4   7.1   4.6  33.6 333263
1898   14  18.3  31.7  25.4   1.3   6.1  33.6 333263
1898   15  24.3  31.7  25.4   2.3   6.4  31.3 333263
1898   16  22.3  34.2  24.9   1.3   5.8  31.3 333263
1898   17  23.3  31.7  25.4  10.1   5.1  32.5 333263
1898   18  18.3  29.7  22.9   1.1   7.5  25.5 333263
1898   19  26.4  33.7  21.9   0.0   6.8  26.7 333263
1898   20  23.3  34.2  24.4   0.0   7.7  30.2 333263
1898   21  27.4  34.7  24.4  20.5   6.8  30.2 333263
1898   22  24.3  30.2  22.9   6.5   6.3  22.0 333263
1898   23  23.3  26.7  20.4  36.2   5.1  17.4 333263
1898   24  22.3  25.2  20.4   5.9   6.2  22.0 333263
1898   25  25.3  31.7  19.9   1.2   7.3  29.0 333263
1898   26  26.4  34.2  23.4   0.0   6.9  29.0 333263
1898   27  25.3  33.7  24.4   0.2   7.1  31.3 333263
1898   28  28.4  31.2  24.9   0.0   5.5  27.8 333263
1898   29  19.3  30.2  22.9   0.0   6.5  24.4 333263
1898   30  21.3  31.2  22.9   1.3   6.0  23.2 333263
1898   31  23.3  30.7  21.4   3.5   2.5  26.7 333263
1898   32   7.7  27.4  22.7   3.4   3.5  28.1 333263
1898   33  12.6  28.4  23.2   1.0   3.7  25.8 333263
1898   34  11.6  28.9  22.7   0.5   3.2  24.6 333263
1898   35  10.6  28.9  24.2   0.5   3.1  28.1 333263
1898   36  10.6  29.9  23.7   0.0   5.3  29.3 333263
1898   37  19.3  34.4  23.7   0.0   3.6  33.9 333263
1898   38  12.6  30.4  24.2   0.0   4.2  29.3 333263
1898   39  14.5  29.4  22.7   0.0   5.5  24.6 333263
1898   40  19.3  32.4  21.7   0.0   5.5  26.9 333263
1898   41  19.3  33.9  21.7   0.0   5.2  30.4 333263
1898   42  17.4  33.4  22.7   0.0   4.2  29.3 333263
1898   43  14.5  31.4  24.7  46.6   4.7  30.4 333263
1898   44  18.4  31.9  25.7  24.5   5.1  32.8 333263
1898   45  20.3  31.9  24.2   3.2   5.8  31.6 333263
1898   46  21.3  33.9  25.2   0.0   5.3  31.6 333263
1898   47  21.3  32.4  25.2   0.0   5.9  33.9 333263
1898   48  22.2  33.9  25.7   4.6   4.0  31.6 333263
1898   49  13.5  29.9  23.2   0.6   3.3  26.9 333263
1898   50  13.5  26.4  21.2  25.8   4.2  25.8 333263
1898   51  20.3  26.4  20.2 119.6   3.5  26.9 333263
1898   52  14.5  28.4  22.2  68.0   3.9  28.1 333263
1898   53  15.5  29.4  23.7  47.2   4.3  29.3 333263
1898   54  18.4  27.9  22.7   2.5   5.7  26.9 333263
1898   55  25.1  27.9  20.2   0.4   5.3  24.6 333263
1898   56  19.3  27.9  20.2   0.0   5.6  18.7 333263
1898   57  20.3  28.9  19.2   0.0   5.2  21.1 333263
1898   58  19.3  29.4  20.2   0.0   5.3  23.4 333263
1898   59  20.3  29.9  20.7   0.0   5.4  24.6 333263
1898   60  21.6  32.3  21.6   0.0   5.5  28.3 333263
1898   61  21.6  33.3  23.1   0.0   5.2  29.5 333263
1898   62  19.7  32.8  24.1  11.8   4.8  29.5 333263
1898   63  19.7  31.8  26.1  19.2   3.6  31.8 333263
1898   64  10.8  30.8  25.1   2.0   4.5  27.1 333263
1898   65  19.7  28.8  23.1 146.6   2.4  27.1 333263
1898   66   8.8  27.8  23.1 168.4   2.9  28.3 333263
1898   67  11.8  28.3  23.6  24.1   3.7  28.3 333263
1898   68  16.7  29.8  23.1   0.0   5.4  30.6 333263
1898   69  20.6  31.3  21.6   0.0   5.2  23.6 333263
1898   70  21.6  30.8  19.6   0.0   5.8  25.9 333263
1898   71  22.6  32.8  19.6   0.0   5.7  25.9 333263
1898   72  19.7  32.8  21.6   0.0   6.0  24.8 333263
1898   73  21.6  33.3  21.1   0.0   5.8  25.9 333263
1898   74  19.7  33.8  21.1   0.6   5.0  25.9 333263
1898   75  18.7  31.8  22.6   0.0   4.5  27.1 333263
1898   76  18.7  30.8  20.1   2.3   3.8  28.3 333263
1898   77  14.7  29.8  21.6   0.1   4.1  27.1 333263
1898   78  17.7  28.8  20.6   1.6   3.9  25.9 333263
1898   79  17.7  29.3  23.1 209.2   2.2  29.5 333263
1898   80   9.8  28.8  24.6  38.3   2.6  33.0 333263
1898   81  10.8  24.8  21.6   2.5   3.3  22.4 333263
1898   82  11.8  27.3  21.6   0.0   3.7  22.4 333263
1898   83  14.7  28.3  21.6   1.3   4.1  25.9 333263
1898   84  16.7  28.8  20.6   9.2   3.6  24.8 333263
1898   85  16.7  26.8  20.6  13.5   4.3  25.9 333263
1898   86  19.7  26.8  22.1   5.1   3.5  23.6 333263
1898   87  16.7  27.3  20.6  37.3   4.0  27.1 333263
1898   88  18.7  27.3  20.1   7.1   4.5  24.8 333263
1898   89  19.7  26.8  20.1   0.3   4.3  21.2 333263
1898   90  16.7  27.3  18.6   0.0   4.5  20.0 333263
1898   91  19.5  28.0  19.8   0.0   4.9  20.3 333263
1898   92  19.5  30.5  16.3   0.0   4.8  20.3 333263
1898   93  18.5  32.5  16.3   0.0   5.1  25.0 333263
1898   94  20.5  32.0  20.3   0.0   4.1  23.8 333263
1898   95  18.5  30.5  18.3   0.0   3.9  26.2 333263
1898   96  17.5  30.0  20.3   0.0   3.8  26.2 333263
1898   97  17.5  30.0  20.3   0.0   3.9  27.4 333263
1898   98  17.5  30.0  20.8   7.6   3.5  26.2 333263
1898   99  16.6  28.5  20.8   3.2   3.8  26.2 333263
1898  100  17.5  29.5  20.3   1.5   3.7  26.2 333263
1898  101  16.6  28.0  19.8   4.9   3.5  22.7 333263
1898  102  16.6  27.0  19.3   2.2   3.2  23.8 333263
1898  103  16.6  26.5  18.8   1.2   3.5  23.8 333263
1898  104  14.6  28.5  18.3   0.2   3.9  22.7 333263
1898  105  16.6  29.0  17.3   0.0   4.1  22.7 333263
1898  106  15.6  30.0  16.8   0.0   4.3  21.5 333263
1898  107  16.6  30.5  18.3   0.0   3.9  22.7 333263
1898  108  14.6  29.5  18.3   0.0   3.9  21.5 333263
1898  109  12.7  30.0  18.8   0.0   3.5  20.3 333263
1898  110  12.7  29.5  21.8   0.0   4.1  25.0 333263
1898  111  15.6  29.5  20.3   1.6   3.8  21.5 333263
1898  112  16.6  27.0  15.8   0.1   3.8  19.1 333263
1898  113  15.6  27.5  15.8   0.0   3.8  19.1 333263
1898  114  14.6  29.0  18.3   0.0   3.8  21.5 333263
1898  115  15.6  29.5  15.8   0.0   4.3  22.7 333263
1898  116  16.6  30.5  16.3   0.0   4.3  21.5 333263
1898  117  16.6  30.0  15.3   0.0   4.1  20.3 333263
1898  118  15.6  29.0  15.8   9.5   3.7  19.1 333263
1898  119  16.6  27.5  17.8  13.7   3.2  22.7 333263
1898  120  13.6  27.5  20.3   0.7   2.8  23.8 333263
1898  121  14.9  25.9  18.6  62.3   2.8  22.1 333263
1898  122  13.9  26.4  20.6   8.3   2.7  22.1 333263
1898  123  13.9  25.9  18.6   0.0   2.6  22.1 333263
1898  124  13.9  25.9  18.6   0.2   1.6  23.2 333263
1898  125   7.9  22.9  17.1   0.0   2.6  19.7 333263
1898  126  12.9  20.4  11.6   0.0   3.4  11.6 333263
1898  127  15.9  23.4  15.6   0.0   2.9  12.8 333263
1898  128  13.9  22.9  12.1   0.0   2.7  13.9 333263
1898  129  11.9  24.4  12.6   4.9   2.3  15.1 333263
1898  130  10.9  21.9  14.6  10.3   2.8  16.3 333263
1898  131  13.9  22.4  15.1   1.2   2.6  16.3 333263
1898  132  12.9  23.4  11.1   0.0   3.4  15.1 333263
1898  133  15.9  23.9  10.1   0.0   3.1  11.6 333263
1898  134  14.9  23.9  11.1   0.0   2.7  15.1 333263
1898  135  12.9  23.4  10.1   0.0   3.0  15.1 333263
1898  136  13.9  25.4  11.6   0.0   2.9  16.3 333263
1898  137  13.9  25.9  12.6   0.2   3.2  18.6 333263
1898  138  14.9  24.4  12.6   0.2   3.2  13.9 333263
1898  139  14.9  22.9  11.1   0.0   3.0  11.6 333263
1898  140  13.9  22.9  10.1   0.0   3.2  12.8 333263
1898  141  14.9  22.9   9.1   0.0   2.9  11.6 333263
1898  142  12.9  23.4   8.6   0.0   3.2  11.6 333263
1898  143  14.9  24.4   8.1   0.0   2.7  12.8 333263
1898  144  12.9  22.4   9.1   0.0   3.0  13.9 333263
1898  145  13.9  21.4   8.1   0.0   2.9  10.5 333263
1898  146  12.9  22.4  10.6   2.2   2.8  11.6 333263
1898  147  12.9  24.4  12.6   0.2   2.8  16.3 333263
1898  148  12.9  24.4  14.1   6.4   2.8  16.3 333263
1898  149  12.9  24.4  14.6   0.0   2.8  16.3 333263
1898  150  12.9  23.9  13.1   0.0   2.4  15.1 333263
1898  151  10.9  23.4  13.6   1.5   1.7  16.3 333263
1898  152   7.8  22.8  15.6   3.8   2.3  16.8 333263
1898  153  11.6  23.3  15.1  14.5   2.3  16.8 333263
1898  154  11.6  24.3  15.6  10.8   1.9  18.0 333263
1898  155   8.7  23.8  17.1   8.3   2.5  18.0 333263
1898  156  12.6  24.3  16.6   0.2   2.6  18.0 333263
1898  157  12.6  24.8  14.6   0.1   2.6  16.8 333263
1898  158  12.6  24.3  13.6   0.0   2.8  15.6 333263
1898  159  13.6  23.8  13.1   0.0   2.7  15.6 333263
1898  160  13.6  23.3  10.6   0.0   2.5  14.4 333263
1898  161  11.6  24.3   9.6   0.0   2.0  14.4 333263
1898  162  10.7  23.3  13.6   0.1   2.3  20.4 333263
1898  163  13.6  23.8  15.1   0.0   2.3  20.4 333263
1898  164  11.6  23.3  12.1   0.0   2.3  16.8 333263
1898  165  11.6  23.8  14.6   0.0   1.9  18.0 333263
1898  166   9.7  24.3  16.1   0.2   1.2  20.4 333263
1898  167   4.8  24.3  20.6   0.0   2.4  21.6 333263
1898  168  11.6  24.3  17.6   0.0   1.7  16.8 333263
1898  169   7.8  20.8  14.6   0.0   2.1  14.4 333263
1898  170  10.7  18.8  13.6   0.4   2.6  14.4 333263
1898  171  12.6  24.8  13.6   0.2   2.6  16.8 333263
1898  172  14.5  22.3  12.6   0.0   2.8  16.8 333263
1898  173  12.6  23.3  11.6   0.0   2.6  10.8 333263
1898  174  12.6  22.8  13.6   0.1   2.6  14.4 333263
1898  175  12.6  23.3  10.6   0.0   2.7  14.4 333263
1898  176  12.6  22.3   9.1   0.0   2.5  12.0 333263
1898  177  12.6  20.8   7.1   0.0   2.5  12.0 333263
1898  178  11.6  22.3   6.6   0.1   1.9  10.8 333263
1898  179   9.7  21.3  10.1  15.2   1.5  16.8 333263
1898  180   8.7  21.8  14.1   5.1   2.4  20.4 333263
1898  181  12.6  20.8  11.6   0.4   1.9  12.0 333263
1898  182   9.7  18.1   9.9   2.1   2.4  12.0 333263
1898  183  12.7  20.6  14.4   0.2   2.6  13.2 333263
1898  184  12.7  22.6  12.9   0.0   2.4  13.2 333263
1898  185  11.7  23.1  11.9   0.5   2.3  14.4 333263
1898  186  10.7  22.6  11.9   0.1   2.6  14.4 333263
1898  187  13.6  22.1   9.4   0.0   2.8  13.2 333263
1898  188  13.6  22.1   8.9   0.0   2.8  10.8 333263
1898  189  13.6  22.6   6.9   0.0   2.5  12.0 333263
1898  190  11.7  22.6   7.9   1.7   2.6  12.0 333263
1898  191  12.7  22.1   9.4   0.5   2.9  13.2 333263
1898  192  13.6  22.6   7.9   0.0   2.8  10.8 333263
1898  193  12.7  23.6  10.4   0.0   2.9  13.2 333263
1898  194  13.6  23.6  10.9   0.0   2.9  13.2 333263
1898  195  13.6  23.6  11.4   0.0   2.7  13.2 333263
1898  196  12.7  24.6  11.4   0.0   2.4  15.6 333263
1898  197  11.7  25.6  14.4   1.1   2.4  19.2 333263
1898  198  13.6  21.1  13.9   0.0   2.9  15.6 333263
1898  199  14.6  21.6  10.4   0.0   3.1  10.8 333263
1898  200  14.6  21.6   8.9   0.0   3.1   9.6 333263
1898  201  14.6  22.6   7.4   0.0   3.0  10.8 333263
1898  202  14.6  21.1   5.4   0.0   3.1   9.6 333263
1898  203  15.6  21.1   7.4   0.0   2.3   9.6 333263
1898  204  10.7  19.1   8.4   0.0   2.8   9.6 333263
1898  205  13.6  21.6  10.4   0.2   2.7  12.0 333263
1898  206  13.6  22.1   6.9   0.0   2.9  12.0 333263
1898  207  14.6  23.6   6.9   0.0   3.8  13.2 333263
1898  208  14.6  28.6   7.4   0.0   3.9  10.8 333263
1898  209  15.6  28.6  10.9   0.0   3.6  13.2 333263
1898  210  15.6  28.1  10.4   0.0   3.2  14.4 333263
1898  211  15.6  24.1   9.4   0.0   3.0  13.2 333263
1898  212  14.6  26.1  15.9   0.0   2.0  19.2 333263
1898  213   7.8  23.3  16.6   0.0   2.7  19.2 333263
1898  214  11.7  23.3  13.6   0.0   3.8  15.6 333263
1898  215  15.6  21.3   8.1   0.0   3.7   7.2 333263
1898  216  15.6  22.3   6.1   0.0   3.6   9.6 333263
1898  217  15.6  22.8   9.1   0.0   3.8  10.8 333263
1898  218  16.6  25.8   9.6   0.0   3.5  14.4 333263
1898  219  15.6  26.3  13.1   0.2   3.3  18.0 333263
1898  220  16.6  22.3  14.1   0.2   3.6  14.4 333263
1898  221  16.6  21.8  10.1   0.0   3.8  10.8 333263
1898  222  16.6  23.3   8.6   0.0   3.4  10.8 333263
1898  223  13.7  23.3  12.1   0.0   3.2  12.0 333263
1898  224  12.7  22.8  13.1   0.0   2.7  12.0 333263
1898  225  13.7  20.8  14.1   1.9   3.0  14.4 333263
1898  226  16.6  21.8  11.6   1.0   3.1  15.6 333263
1898  227  16.6  23.3  10.1   0.5   3.7  15.6 333263
1898  228  15.6  26.3  10.1   0.0   4.0  14.4 333263
1898  229  17.6  26.3  12.6   0.4   2.0  15.6 333263
1898  230   7.8  22.8  15.1   6.7   2.9  18.0 333263
1898  231  13.7  23.3  13.1   0.5   3.4  15.6 333263
1898  232  14.6  24.3  11.6   0.1   3.1  14.4 333263
1898  233  16.6  23.3  11.6   0.0   3.2  16.8 333263
1898  234  15.6  23.3  12.1   0.7   3.9  14.4 333263
1898  235  17.6  24.3  12.6   0.3   2.8  13.2 333263
1898  236  13.7  23.8  13.6   6.8   3.0  18.0 333263
1898  237  14.6  23.3  15.1   4.2   3.0  15.6 333263
1898  238  16.6  22.3  14.6   2.1   3.4  16.8 333263
1898  239  16.6  24.3  14.1   0.1   3.5  15.6 333263
1898  240  17.6  25.3  12.6   0.0   3.2  18.0 333263
1898  241  16.6  24.8  13.1   0.0   2.9  18.0 333263
1898  242  15.6  23.8  12.6   2.3   2.6  18.0 333263
1898  243  13.7  24.3  17.1  13.3   3.9  20.4 333263
1898  244  19.1  25.6  13.6   0.0   4.7  17.7 333263
1898  245  19.1  27.6  14.1   0.0   4.3  17.7 333263
1898  246  18.1  26.6  14.6   0.3   4.5  17.7 333263
1898  247  20.1  27.1  14.6   0.0   3.9  18.9 333263
1898  248  18.1  26.6  13.6   0.3   3.9  20.0 333263
1898  249  18.1  26.6  17.6   0.0   4.3  21.2 333263
1898  250  18.1  27.1  14.1   0.0   4.4  18.9 333263
1898  251  19.1  27.6  16.1   0.0   4.7  20.0 333263
1898  252  18.1  27.6  16.1   0.0   4.7  17.7 333263
1898  253  19.1  27.6  16.1   0.0   3.3  18.9 333263
1898  254  17.1  23.6  17.6  12.2   4.2  20.0 333263
1898  255  18.1  25.6  15.6   0.0   4.9  16.5 333263
1898  256  20.1  27.6  13.6   0.0   5.9  17.7 333263
1898  257  21.2  30.1  13.6   0.0   5.4  16.5 333263
1898  258  21.2  27.1  12.6   0.0   4.5  14.1 333263
1898  259  20.1  26.1  13.1   0.0   5.1  17.7 333263
1898  260  21.2  28.6  15.6   0.7   5.2  18.9 333263
1898  261  22.2  27.1  14.1   0.0   5.9  16.5 333263
1898  262  22.2  28.6  11.6   0.0   5.4  14.1 333263
1898  263  22.2  29.1  14.1   0.0   5.6  18.9 333263
1898  264  22.2  29.6  16.1   0.0   5.8  18.9 333263
1898  265  22.2  30.6  16.6   0.0   6.7  20.0 333263
1898  266  23.2  32.1  20.1   0.0   5.1  18.9 333263
1898  267  17.1  29.1  19.6   0.0   4.3  18.9 333263
1898  268  20.1  27.1  19.6   6.7   3.1  22.4 333263
1898  269  13.1  26.6  19.6   2.2   4.5  23.6 333263
1898  270  21.2  27.1  18.1   0.0   6.3  20.0 333263
1898  271  22.2  28.1  12.1   0.0   4.5  10.6 333263
1898  272  22.2  24.1  14.6   0.0   2.3  16.5 333263
1898  273   9.1  22.1  15.1   4.5   1.9  17.7 333263
1898  274   8.0  19.1  15.1   5.7   2.4  16.4 333263
1898  275  17.0  16.6  16.6  26.2   4.4  19.3 333263
1898  276  22.0  21.1  15.6   0.0   5.1  15.2 333263
1898  277  23.0  24.1  13.1   0.0   5.1  15.2 333263
1898  278  22.0  25.6  13.1   0.0   4.5  16.4 333263
1898  279  23.0  25.1  13.6   0.0   5.4  21.0 333263
1898  280  22.0  27.6  13.1   0.0   5.9  17.5 333263
1898  281  23.0  28.6  16.1   0.0   6.1  18.7 333263
1898  282  22.0  29.1  14.6   0.0   5.0  16.4 333263
1898  283  22.0  26.1  14.1   0.0   5.7  18.7 333263
1898  284  23.0  29.1  16.6   0.0   5.6  19.9 333263
1898  285  23.0  28.6  17.6   0.0   6.1  21.0 333263
1898  286  24.0  30.1  16.1   0.0   6.8  21.0 333263
1898  287  24.0  31.6  19.1   0.0   5.9  19.9 333263
1898  288  23.0  29.6  18.1   0.0   5.2  21.0 333263
1898  289  22.0  28.6  19.1   0.0   6.0  23.4 333263
1898  290  23.0  32.1  15.1   0.0   5.9  23.4 333263
1898  291  25.0  30.1  16.1   0.0   6.3  23.4 333263
1898  292  24.0  31.1  17.6   0.0   6.6  21.0 333263
1898  293  23.0  32.1  18.1   0.0   6.3  21.0 333263
1898  294  23.0  31.1  20.6   0.0   5.1  22.2 333263
1898  295  21.0  29.1  21.1   3.6   6.5  24.5 333263
1898  296  23.0  31.6  14.6   0.0   7.6  18.7 333263
1898  297  25.0  33.1  14.1   0.0   7.5  17.5 333263
1898  298  24.0  34.1  17.6   0.0   7.7  21.0 333263
1898  299  24.0  34.6  19.6   0.0   7.5  21.0 333263
1898  300  24.0  34.1  22.1   0.0   8.6  22.2 333263
1898  301  24.0  36.1  23.6   0.0   7.6  21.0 333263
1898  302  24.0  29.6  18.6   0.0   6.3  11.7 333263
1898  303  23.0  28.6  12.1   0.0   6.0  15.2 333263
1898  304  23.0  28.6  14.6   0.0   6.5  17.5 333263
1898  305  23.1  30.3  15.4   0.0   6.9  18.7 333263
1898  306  24.2  30.8  16.4   0.0   8.1  19.9 333263
1898  307  25.2  33.8  18.4   0.0   6.7  19.9 333263
1898  308  22.1  31.8  19.4   0.0   7.2  22.2 333263
1898  309  25.2  31.8  19.9   0.0   7.7  22.2 333263
1898  310  24.2  33.8  19.9   0.5   8.0  22.2 333263
1898  311  25.2  34.3  20.9   7.0   7.6  23.4 333263
1898  312  24.2  33.8  20.4   0.0   8.6  23.4 333263
1898  313  24.2  35.3  20.4   0.3   7.9  21.1 333263
1898  314  24.2  33.3  18.4   0.0   8.7  19.9 333263
1898  315  27.2  33.8  17.9   0.0   6.9  18.7 333263
1898  316  25.2  32.3  18.9   0.0  11.0  24.6 333263
1898  317  26.2  40.3  22.4   0.0   9.6  22.2 333263
1898  318  28.2  36.8  23.4   0.0   7.3  24.6 333263
1898  319  23.1  34.3  23.9   0.0   6.8  26.9 333263
1898  320  18.1  34.8  22.9  10.5   6.2  25.7 333263
1898  321  18.1  32.8  21.9   0.0   7.8  24.6 333263
1898  322  25.2  35.8  20.9   0.0   8.1  28.1 333263
1898  323  26.2  35.3  21.9   0.0   7.9  25.7 333263
1898  324  27.2  34.3  21.9   7.0   7.7  25.7 333263
1898  325  23.1  34.8  22.9   0.0   8.4  24.6 333263
1898  326  26.2  33.3  23.9  10.5   8.3  21.1 333263
1898  327  23.1  34.8  23.9   0.0   7.1  22.2 333263
1898  328  22.1  34.3  23.4   0.0   5.8  26.9 333263
1898  329  20.1  32.3  23.9   0.0   6.9  28.1 333263
1898  330  22.1  33.8  22.4  19.9   5.4  25.7 333263
1898  331  23.1  29.3  20.9  66.6   5.8  26.9 333263
1898  332  21.1  31.3  21.4   0.0   7.3  25.7 333263
1898  333  25.2  34.3  23.4   0.0   8.6  28.1 333263
1898  334  26.2  32.8  20.4  12.8   6.9  16.4 333263
1898  335  24.3  28.7  18.3   0.0   6.5  21.1 333263
1898  336  24.3  29.2  17.8   0.0   6.8  21.1 333263
1898  337  24.3  31.7  17.8   0.0   7.6  23.4 333263
1898  338  24.3  33.2  17.8   0.0   7.2  18.7 333263
1898  339  25.3  30.2  17.8   0.0   8.2  19.9 333263
1898  340  26.3  35.7  21.3   0.0   7.7  24.6 333263
1898  341  27.3  33.2  20.8   0.0   7.9  25.8 333263
1898  342  24.3  34.7  22.8   6.1   9.4  21.1 333263
1898  343  27.3  32.2  18.3   0.0   8.7   7.0 333263
1898  344  27.3  31.2  16.3   0.0   8.1  11.7 333263
1898  345  27.3  32.7  17.8   0.0   7.4  21.1 333263
1898  346  24.3  34.2  19.8   0.0   8.2  24.6 333263
1898  347  26.3  34.7  22.8   0.0   7.3  23.4 333263
1898  348  22.4  35.2  23.3   0.0   8.2  25.8 333263
1898  349  25.3  35.7  24.3   0.0   8.6  24.6 333263
1898  350  23.4  37.7  25.8   0.0   5.1  23.4 333263
1898  351  14.6  31.2  23.3   0.0   7.1  23.4 333263
1898  352  24.3  34.2  22.3  15.6   5.4  29.3 333263
1898  353  17.5  31.7  24.3  49.9   5.8  26.9 333263
1898  354  23.4  29.7  23.3  15.0   6.2  29.3 333263
1898  355  24.3  29.7  21.8   0.0   5.7  24.6 333263
1898  356  20.4  30.2  22.3   0.0   6.0  24.6 333263
1898  357  20.4  32.2  22.8   0.0   4.4  26.9 333263
1898  358  14.6  30.7  21.3  19.4   7.6  26.9 333263
1898  359  28.2  30.2  20.8   0.0   7.2  21.1 333263
1898  360  25.3  29.2  19.8   0.0   7.5  17.6 333263
1898  361  26.3  30.7  19.8   0.0   6.9  19.9 333263
1898  362  23.4  30.7  18.8   0.0   6.2  18.7 333263
1898  363  22.4  29.2  19.8   0.0   6.6  22.3 333263
1898  364  24.3  30.7  18.3   0.0   6.0  23.4 333263
1898  365  23.4  29.7  18.8   0.0   6.5  25.8 333263
1899    1  23.3  33.2  21.4   0.0   7.5  25.5 333263
1899    2  23.3  35.7  24.4   2.4   6.5  29.0 333263
1899    3  17.2  35.2  24.9   0.0   5.4  27.8 333263
1899    4  10.1  34.7  22.4   0.0   6.8  24.4 333263
1899    5  19.3  34.7  23.4  40.4   6.2  27.8 333263
1899    6  23.3  31.2  23.4   0.0   6.7  27.8 333263
1899    7  24.3  31.7  23.4   0.0   7.0  25.5 333263
1899    8  25.3  33.2  23.4   0.0   6.9  29.0 333263
1899    9  22.3  34.2  25.4   0.0   7.2  27.8 333263
1899   10  22.3  35.2  25.4   0.8   4.2  29.0 333263
1899   11  13.2  32.2  26.9  39.0   8.0  32.5 333263
1899   12  23.3  37.2  24.9   0.0   9.4  30.2 333263
1899   13  24.3  36.2  21.9   0.0   7.4  17.4 333263
1899   14  23.3  32.7  18.4   0.0   7.5  20.9 333263
1899   15  27.4  32.7  22.4   0.0   5.6  26.7 333263
1899   16  12.2  34.2  20.4   0.0   9.1  23.2 333263
1899   17  23.3  37.2  23.4   0.0  10.6  23.2 333263
1899   18  28.4  39.7  25.9   0.3   8.1  26.7 333263
1899   19  23.3  38.7  26.4   0.0  10.0  33.6 333263
1899   20  24.3  38.7  25.4   0.0   9.4  22.0 333263
1899   21  26.4  36.7  21.4   0.0   8.0  22.0 333263
1899   22  23.3  34.7  21.9   0.0   4.6  22.0 333263
1899   23  11.2  31.7  24.4  11.1   3.0  25.5 333263
1899   24   9.1  27.7  22.4  11.8   4.2  25.5 333263
1899   25  12.2  29.2  23.4   1.3   6.0  24.4 333263
1899   26  17.2  33.2  21.4   0.0   6.9  25.5 333263
1899   27  24.3  33.2  23.9   0.0   6.2  29.0 333263
1899   28  20.3  34.2  25.9   0.0   5.1  31.3 333263
1899   29  18.3  32.7  26.4  29.5   5.8  33.6 333263
1899   30  21.3  32.2  24.9  10.6   8.2  30.2 333263
1899   31  25.3  31.7  21.9   0.0   6.2  16.2 333263
1899   32  22.2  28.4  21.7   0.0   3.3  22.2 333263
1899   33  14.5  26.9  18.7   0.0   3.6  26.9 333263
1899   34  13.5  26.9  21.7   0.0   3.6  23.4 333263
1899   35  11.6  28.9  21.7   0.0   5.8  24.6 333263
1899   36  24.2  28.4  21.7   3.2   3.2  24.6 333263
1899   37  11.6  25.4  20.7   0.0   2.5  22.2 333263
1899   38   8.7  24.4  21.2  19.8   1.9  22.2 333263
1899   39   7.7  24.9  21.2   5.4   2.9  26.9 333263
1899   40  14.5  25.4  22.2   5.2   5.1  28.1 333263
1899   41  22.2  28.9  21.2   0.0   5.7  25.8 333263
1899   42  22.2  30.4  20.2   0.0   5.1  24.6 333263
1899   43  19.3  28.9  20.7   0.0   5.6  23.4 333263
1899   44  22.2  29.4  19.2  19.0   6.0  23.4 333263
1899   45  23.2  30.4  20.2   0.0   5.6  24.6 333263
1899   46  20.3  32.4  21.2   0.0   5.9  28.1 333263
1899   47  22.2  32.9  22.2   0.0   5.8  29.3 333263
1899   48  23.2  31.4  22.7   0.0   5.3  28.1 333263
1899   49  21.3  30.9  21.7   1.6   5.0  28.1 333263
1899   50  19.3  31.9  21.7   0.0   5.6  29.3 333263
1899   51  21.3  31.9  22.2   0.0   5.9  28.1 333263
1899   52  22.2  32.9  22.7   0.0   4.2  29.3 333263
1899   53  16.4  28.4  23.2   4.6   5.0  26.9 333263
1899   54  22.2  28.9  20.7   0.0   5.1  28.1 333263
1899   55  20.3  29.4  18.7   1.0   5.3  23.4 333263
1899   56  20.3  28.9  20.7   0.0   4.8  23.4 333263
1899   57  18.4  30.4  20.2   0.0   6.0  26.9 333263
1899   58  20.3  32.9  21.2   0.0   5.4  24.6 333263
1899   59  19.3  32.4  23.7   0.0   5.9  29.3 333263
1899   60  20.6  34.3  23.6   0.0   3.7  28.3 333263
1899   61  10.8  31.8  23.6   0.0   4.3  28.3 333263
1899   62  15.7  30.3  24.1   0.0   3.9  27.1 333263
1899   63  15.7  29.3  23.6   0.0   3.4  28.3 333263
1899   64  14.7  27.3  23.1   0.0   4.3  25.9 333263
1899   65  17.7  29.3  20.1   0.0   4.6  24.8 333263
1899   66  18.7  28.8  19.6   1.0   4.3  23.6 333263
1899   67  16.7  28.3  18.6   1.0   2.8  22.4 333263
1899   68   9.8  26.8  20.6   8.3   3.7  23.6 333263
1899   69  15.7  27.8  21.1  11.2   4.1  24.8 333263
1899   70  17.7  28.8  20.1   1.9   4.5  25.9 333263
1899   71  19.7  28.3  19.1   0.0   4.5  23.6 333263
1899   72  18.7  27.8  19.1   0.6   4.4  22.4 333263
1899   73  20.6  26.8  18.6   0.0   4.7  23.6 333263
1899   74  20.6  28.3  19.1   0.0   4.8  23.6 333263
1899   75  19.7  29.8  19.1   0.4   5.0  23.6 333263
1899   76  19.7  30.3  20.1   0.0   4.9  24.8 333263
1899   77  20.6  30.3  18.6   0.0   4.4  25.9 333263
1899   78  14.7  31.3  21.1   0.0   4.1  24.8 333263
1899   79  14.7  29.3  23.1   3.5   2.8  24.8 333263
1899   80  13.8  24.8  22.1   0.0   4.5  25.9 333263
1899   81  18.7  30.8  20.1   0.0   5.5  27.1 333263
1899   82  20.6  32.8  19.1   0.0   5.3  25.9 333263
1899   83  19.7  31.8  22.1   0.0   5.4  25.9 333263
1899   84  20.6  30.8  21.1   0.0   4.0  23.6 333263
1899   85  17.7  29.8  18.1   0.0   5.4  28.3 333263
1899   86  19.7  31.8  21.6   0.0   5.5  23.6 333263
1899   87  20.6  32.8  19.6   0.0   5.0  27.1 333263
1899   88  18.7  32.8  20.1   0.0   4.6  28.3 333263
1899   89  16.7  30.8  22.1   0.0   4.8  25.9 333263
1899   90  16.7  31.3  21.1   0.0   4.2  24.8 333263
1899   91  18.5  30.0  19.8  12.1   4.2  25.0 333263
1899   92  17.5  31.0  20.8   0.0   1.7  26.2 333263
1899   93   7.8  25.5  19.8  17.5   2.4  26.2 333263
1899   94  11.7  25.5  18.8  17.5   3.1  22.7 333263
1899   95  12.7  27.0  16.3   0.0   4.1  20.3 333263
1899   96  18.5  28.5  15.3   0.0   4.1  21.5 333263
1899   97  19.5  29.0  15.3   0.0   4.7  23.8 333263
1899   98  18.5  32.0  15.3   0.0   4.5  22.7 333263
1899   99  16.6  31.0  18.8   7.6   2.6  21.5 333263
1899  100  11.7  28.0  20.8   6.6   1.3  27.4 333263
1899  101   7.8  25.5  21.3  34.0   1.7  29.8 333263
1899  102   9.7  25.0  20.8   2.5   1.7  26.2 333263
1899  103   9.7  24.5  19.8   3.1   2.9  26.2 333263
1899  104  15.6  26.5  20.3   0.0   2.9  25.0 333263
1899  105  15.6  26.0  19.3   0.0   3.1  25.0 333263
1899  106  15.6  26.5  18.3   0.0   3.4  23.8 333263
1899  107  16.6  28.0  17.8   1.9   3.4  25.0 333263
1899  108  16.6  26.5  18.3  17.7   3.0  22.7 333263
1899  109  14.6  27.0  19.8   3.5   2.8  25.0 333263
1899  110  14.6  27.0  21.3   0.0   3.3  27.4 333263
1899  111  15.6  28.5  21.3   0.0   3.1  26.2 333263
1899  112  15.6  27.0  19.3   3.7   3.3  25.0 333263
1899  113  15.6  27.5  18.8   0.0   3.4  23.8 333263
1899  114  15.6  28.5  16.8   0.0   4.1  23.8 333263
1899  115  17.5  29.0  17.3   0.0   3.4  21.5 333263
1899  116  15.6  26.0  15.8   0.0   3.9  20.3 333263
1899  117  16.6  26.0  14.8   0.0   3.7  16.7 333263
1899  118  15.6  26.5  14.3   0.0   3.8  17.9 333263
1899  119  15.6  27.5  14.8   0.0   3.4  19.1 333263
1899  120  14.6  28.0  15.8   0.0   3.4  22.7 333263
1899  121  15.9  29.4  17.1   0.0   3.5  20.9 333263
1899  122  14.9  28.4  13.6   0.0   3.7  17.4 333263
1899  123  15.9  29.4  14.1   0.0   3.7  18.6 333263
1899  124  15.9  28.9  15.1   0.0   3.5  17.4 333263
1899  125  15.9  26.4  11.1   0.0   3.4  15.1 333263
1899  126  14.9  26.4  13.6   0.0   2.9  15.1 333263
1899  127  13.9  26.9  12.1   0.0   3.0  19.7 333263
1899  128  13.9  25.9  13.6   0.0   3.2  17.4 333263
1899  129  13.9  26.9  16.1   0.0   2.9  17.4 333263
1899  130  13.9  24.9  15.6   0.0   2.8  17.4 333263
1899  131  13.9  24.9  15.1   0.0   2.9  18.6 333263
1899  132  13.9  25.9  16.6   0.0   2.7  18.6 333263
1899  133  12.9  24.4  16.6   0.0   2.1  18.6 333263
1899  134   9.9  24.9  17.6   0.0   2.9  19.7 333263
1899  135  13.9  24.9  15.6   0.0   2.6  18.6 333263
1899  136  12.9  26.4  16.1   0.0   2.6  20.9 333263
1899  137  12.9  27.4  17.6   0.0   3.0  23.2 333263
1899  138  13.9  26.4  17.6   0.0   2.8  18.6 333263
1899  139  11.9  23.4   9.6   0.0   2.4  11.6 333263
1899  140   9.9  22.4  10.1   0.0   2.6  12.8 333263
1899  141  11.9  20.9  12.1   0.0   3.1  11.6 333263
1899  142  13.9  23.9  10.6   0.0   3.0  12.8 333263
1899  143  13.9  21.9   8.1   0.0   2.8  10.5 333263
1899  144  13.9  22.9   7.6   0.0   2.9  15.1 333263
1899  145  12.9  23.4   8.6   0.0   2.6  12.8 333263
1899  146  10.9  23.4  11.1   0.0   1.1  12.8 333263
1899  147   5.0  18.9  14.6  31.4   2.5  16.3 333263
1899  148  12.9  19.9  14.6   1.2   3.0  13.9 333263
1899  149  13.9  22.4  15.6   0.0   2.7  12.8 333263
1899  150  12.9  23.9  16.6   0.0   3.0  17.4 333263
1899  151  13.9  23.9  12.1   0.0   3.0  13.9 333263
1899  152  14.5  23.3  10.6   0.0   2.6  13.2 333263
1899  153  11.6  23.8  11.1   0.0   2.2  13.2 333263
1899  154  10.7  22.8  16.1   2.7   2.3  18.0 333263
1899  155  12.6  23.3  17.1   0.0   2.2  20.4 333263
1899  156  10.7  21.3  13.1   0.0   2.7  13.2 333263
1899  157  12.6  21.8  12.6   0.0   2.8  12.0 333263
1899  158  13.6  22.8  11.6   0.0   2.5  13.2 333263
1899  159  11.6  24.8  15.1   0.3   2.4  16.8 333263
1899  160  11.6  25.3  17.6   0.0   1.8  19.2 333263
1899  161   8.7  21.8  11.6   0.0   2.6  14.4 333263
1899  162  12.6  23.3  11.6   0.0   2.2  14.4 333263
1899  163  11.6  21.3   9.1   0.0   2.5  14.4 333263
1899  164  12.6  17.3   9.6   0.0   2.6   7.2 333263
1899  165  13.6  17.8   8.6   0.0   2.7  10.8 333263
1899  166  13.6  19.8  10.1   0.0   2.4   9.6 333263
1899  167  13.6  22.3  10.6   0.0   2.0  19.2 333263
1899  168  10.7  22.8  15.1   7.0   2.0  16.8 333263
1899  169  10.7  22.3  15.1  33.2   2.0  18.0 333263
1899  170  10.7  21.3  16.1  17.4   2.3  18.0 333263
1899  171  12.6  23.3  15.1   2.7   2.3  19.2 333263
1899  172  11.6  24.3  15.1   0.9   2.5  19.2 333263
1899  173  12.6  24.3  16.1   0.0   2.2  18.0 333263
1899  174  10.7  25.8  17.1   0.0   2.3  20.4 333263
1899  175  12.6  24.3  18.1   0.0   2.4  21.6 333263
1899  176  12.6  21.3  13.1   0.0   2.4  14.4 333263
1899  177  12.6  20.8   9.1   8.3   1.6  13.2 333263
1899  178   7.8  18.8  11.6   4.7   2.7  13.2 333263
1899  179  13.6  21.8  14.6   0.0   2.8  13.2 333263
1899  180  13.6  20.8   8.1   0.0   2.8  10.8 333263
1899  181  13.6  20.3   7.1   0.0   2.8   9.6 333263
1899  182  13.6  21.1   5.9   0.0   2.4  10.8 333263
1899  183  12.7  18.6   7.4   0.0   2.8   9.6 333263
1899  184  13.6  18.6   5.4   0.0   2.9   7.2 333263
1899  185  13.6  20.6   5.4   0.0   2.7   8.4 333263
1899  186  12.7  22.1   7.9   0.0   2.3  12.0 333263
1899  187  11.7  22.6  12.4   0.0   2.3  15.6 333263
1899  188  11.7  22.6  10.4   0.0   1.7  15.6 333263
1899  189   8.8  21.6  12.9   0.6   1.7  16.8 333263
1899  190  10.7  19.6  14.4  72.0   2.1  18.0 333263
1899  191  11.7  20.6  14.9   0.0   2.6  14.4 333263
1899  192  12.7  19.1  13.9   0.0   2.7   9.6 333263
1899  193  12.7  23.1  13.9   0.0   2.6  14.4 333263
1899  194  12.7  23.1  13.9   0.0   2.4  14.4 333263
1899  195  12.7  23.1  12.9   0.0   2.3  16.8 333263
1899  196  11.7  23.1  13.9   6.1   2.3  16.8 333263
1899  197  12.7  22.1  12.9  20.5   2.1  16.8 333263
1899  198  10.7  21.1  12.4   4.5   2.9  14.4 333263
1899  199  14.6  20.1  11.4   0.0   2.8   9.6 333263
1899  200  14.6  19.6   8.9   0.0   2.9  10.8 333263
1899  201  14.6  20.1   7.4   0.0   2.8   8.4 333263
1899  202  14.6  20.1   7.9   0.0   2.5  10.8 333263
1899  203  12.7  22.1   8.9   0.0   2.6  13.2 333263
1899  204  13.6  21.1  11.4   2.4   2.3  13.2 333263
1899  205  12.7  21.1  12.4   0.0   2.2  15.6 333263
1899  206  11.7  21.1  10.4   0.9   1.6  14.4 333263
1899  207   6.8  21.1  13.4   0.0   1.3  14.4 333263
1899  208   5.8  20.1  13.9   0.0   1.9  15.6 333263
1899  209   8.8  21.6  13.9   3.0   2.0  14.4 333263
1899  210  10.7  22.1  13.9   0.0   2.5  18.0 333263
1899  211  14.6  22.6  13.9   0.0   2.7  18.0 333263
1899  212  14.6  23.6  12.4  42.5   2.7  16.8 333263
1899  213  13.7  22.3  13.6   7.6   2.7  16.8 333263
1899  214  13.7  22.8  14.1   4.7   3.0  16.8 333263
1899  215  14.6  23.3  14.6   0.0   2.8  15.6 333263
1899  216  14.6  23.3  12.6   0.0   3.0  18.0 333263
1899  217  14.6  23.8  15.1   8.4   2.8  16.8 333263
1899  218  14.6  22.8  12.6   0.0   3.1  16.8 333263
1899  219  15.6  22.3  10.6   0.0   3.3  13.2 333263
1899  220  15.6  21.3   8.1   0.0   3.8  10.8 333263
1899  221  16.6  20.3   4.6   0.0   3.3   6.0 333263
1899  222  13.7  21.3   6.6   0.0   1.8   9.6 333263
1899  223   9.8  14.8  10.1   2.5   3.0  10.8 333263
1899  224  15.6  19.8   8.1   0.0   3.6  10.8 333263
1899  225  16.6  21.8  10.6   0.0   3.9  10.8 333263
1899  226  16.6  24.8  14.1   0.0   3.4  13.2 333263
1899  227  16.6  22.8   9.6   0.0   3.6  13.2 333263
1899  228  16.6  23.3   8.1   0.0   3.5  12.0 333263
1899  229  17.6  22.8   9.6   0.0   3.2  13.2 333263
1899  230  17.6  20.8  11.6   0.0   3.4  13.2 333263
1899  231  16.6  22.3  11.6   0.0   3.3  13.2 333263
1899  232  16.6  23.3  12.6   0.0   2.0  15.6 333263
1899  233  10.7  20.8  14.1   2.2   1.5  18.0 333263
1899  234   9.8  18.8  16.1   8.9   1.6  18.0 333263
1899  235   9.8  22.8  16.6   7.3   2.7  22.8 333263
1899  236  14.6  23.3  15.6   0.0   2.8  16.8 333263
1899  237  15.6  20.8  14.6   0.0   3.5  15.6 333263
1899  238  17.6  21.3   9.6   0.0   3.5  10.8 333263
1899  239  17.6  22.8  10.1   0.0   3.3  13.2 333263
1899  240  17.6  23.8  10.6   0.0   3.2  16.8 333263
1899  241  17.6  23.3  11.1   0.0   3.4  15.6 333263
1899  242  17.6  22.8  10.6   0.0   3.8  13.2 333263
1899  243  17.6  24.8  11.1   0.0   4.2  14.4 333263
1899  244  19.1  25.1  14.1   1.4   4.3  16.5 333263
1899  245  19.1  24.6  14.1   0.0   3.7  15.3 333263
1899  246  19.1  23.6  14.1   7.9   3.8  17.7 333263
1899  247  18.1  24.1  15.6   0.0   4.6  17.7 333263
1899  248  20.1  26.1  14.1   1.4   4.0  16.5 333263
1899  249  19.1  24.1  14.1   0.0   4.1  16.5 333263
1899  250  20.1  24.1  12.1   0.0   3.9  16.5 333263
1899  251  18.1  24.6  12.1   0.0   4.1  16.5 333263
1899  252  17.1  24.6  15.1   0.0   4.6  15.3 333263
1899  253  19.1  25.6  17.1   0.0   3.6  16.5 333263
1899  254  16.1  25.1  18.6   2.8   2.5  20.0 333263
1899  255  11.1  24.1  18.1   4.3   3.6  21.2 333263
1899  256  19.1  25.6  15.1   0.0   4.3  21.2 333263
1899  257  21.2  27.1  17.6   1.2   4.1  21.2 333263
1899  258  20.1  25.6  16.6   4.3   4.3  20.0 333263
1899  259  21.2  26.6  14.6   0.0   4.6  20.0 333263
1899  260  21.2  28.1  15.1   0.0   4.3  21.2 333263
1899  261  19.1  27.1  16.6   5.0   3.1  20.0 333263
1899  262  17.1  26.1  17.6   3.4   2.8  24.7 333263
1899  263  13.1  22.6  16.1   0.5   3.7  17.7 333263
1899  264  20.1  22.6  14.6   0.0   3.8  17.7 333263
1899  265  20.1  24.6  13.1   0.0   4.8  18.9 333263
1899  266  23.2  26.1  13.6   0.0   4.8  17.7 333263
1899  267  22.2  26.1  16.1   0.0   4.5  17.7 333263
1899  268  21.2  25.1  13.6   0.0   3.6  16.5 333263
1899  269  16.1  24.1  17.1  15.5   3.8  17.7 333263
1899  270  18.1  25.1  18.6   2.6   2.0  20.0 333263
1899  271  10.1  22.1  17.1   3.4   3.9  20.0 333263
1899  272  20.1  22.6  14.6   0.9   3.9  15.3 333263
1899  273  22.2  24.1  12.6   0.0   5.3  18.9 333263
1899  274  23.0  20.6  12.1   0.0   5.1   9.3 333263
1899  275  24.0  21.1   7.6   0.0   5.6  11.7 333263
1899  276  25.0  23.1   7.6   0.0   5.6  11.7 333263
1899  277  24.0  25.1   8.6   0.0   6.0  14.0 333263
1899  278  23.0  27.6  13.1   0.0   6.3  15.2 333263
1899  279  25.0  29.6  16.6   0.0   6.1  19.9 333263
1899  280  23.0  29.6  20.1   0.0   5.1  19.9 333263
1899  281  21.0  28.6  18.1   0.0   5.5  22.2 333263
1899  282  23.0  29.6  19.6   0.0   6.4  23.4 333263
1899  283  22.0  32.6  20.1   5.5   7.5  23.4 333263
1899  284  22.0  35.6  23.1   0.0   4.1  24.5 333263
1899  285  15.0  27.1  19.1   0.0   3.5  21.0 333263
1899  286  14.0  24.1  18.1   0.0   4.7  18.7 333263
1899  287  20.0  26.6  17.6   0.0   5.3  19.9 333263
1899  288  22.0  28.1  15.6   0.0   5.0  19.9 333263
1899  289  21.0  28.6  20.6   0.0   5.0  23.4 333263
1899  290  22.0  25.1  16.6   0.0   4.6  17.5 333263
1899  291  22.0  24.1  12.1   0.0   4.8  17.5 333263
1899  292  21.0  25.1  15.1   0.0   5.2  17.5 333263
1899  293  23.0  26.6  17.6   2.2   5.0  19.9 333263
1899  294  24.0  26.6  19.1  17.8   4.5  22.2 333263
1899  295  22.0  26.1  16.6   0.0   5.2  22.2 333263
1899  296  24.0  27.1  16.6   0.0   5.3  21.0 333263
1899  297  23.0  30.1  16.6  13.2   6.1  24.5 333263
1899  298  22.0  31.1  19.6   0.0   5.0  21.0 333263
1899  299  20.0  26.6  17.1   6.8   3.6  18.7 333263
1899  300  18.0  19.6  15.1   5.5   5.3  15.2 333263
1899  301  25.0  23.1  12.6   0.0   4.7  14.0 333263
1899  302  23.0  23.6  14.1   0.0   4.8  17.5 333263
1899  303  23.0  24.6  12.6   0.0   4.7  17.5 333263
1899  304  22.0  25.1  13.1   0.0   5.1  18.7 333263
1899  305  24.2  25.8  13.4   0.0   6.1  19.9 333263
1899  306  24.2  28.3  13.9   0.0   6.6  18.7 333263
1899  307  25.2  29.8  15.4   0.0   5.6  19.9 333263
1899  308  23.1  27.8  16.9   0.0   5.8  21.1 333263
1899  309  22.1  29.3  17.4   0.0   6.9  21.1 333263
1899  310  25.2  31.3  18.4   0.0   6.7  22.2 333263
1899  311  23.1  32.3  19.4   2.0   6.5  23.4 333263
1899  312  22.1  32.3  20.9   0.0   7.2  24.6 333263
1899  313  23.1  32.8  19.4   0.0   7.3  22.2 333263
1899  314  25.2  33.3  19.4   0.0   5.3  24.6 333263
1899  315  23.1  28.3  19.4   0.0   5.3  24.6 333263
1899  316  21.1  29.8  21.4   0.0   5.5  25.7 333263
1899  317  21.1  28.8  18.9   0.0   6.1  22.2 333263
1899  318  24.2  28.8  16.4   0.0   6.3  21.1 333263
1899  319  26.2  29.8  15.9   0.0   6.5  23.4 333263
1899  320  23.1  32.8  19.9  14.9   7.2  25.7 333263
1899  321  25.2  32.8  21.4   0.0   8.5  24.6 333263
1899  322  25.2  32.8  21.4   0.0   7.7  16.4 333263
1899  323  23.1  31.8  15.4   0.0   8.6  16.4 333263
1899  324  25.2  34.3  14.9   0.0   9.6  17.6 333263
1899  325  25.2  37.3  16.4   6.3   5.8  19.9 333263
1899  326  23.1  30.3  21.4   0.0   7.0  26.9 333263
1899  327  23.1  33.3  21.9  10.5   6.0  24.6 333263
1899  328  22.1  32.3  22.4   0.0   6.5  28.1 333263
1899  329  24.2  32.8  21.9   0.0   5.2  28.1 333263
1899  330  17.1  32.8  22.9   0.0   6.5  29.2 333263
1899  331  25.2  33.8  20.4   2.9   7.6  30.4 333263
1899  332  27.2  33.8  20.9   0.0   7.9  25.7 333263
1899  333  29.2  33.8  22.4   0.0   7.3  26.9 333263
1899  334  27.2  32.8  24.4   0.0   8.2  26.9 333263
1899  335  24.3  35.7  24.3   0.0   7.0  25.8 333263
1899  336  23.4  33.2  24.3   0.0   7.5  26.9 333263
1899  337  23.4  34.7  22.3   0.0   5.5  23.4 333263
1899  338  22.4  32.7  23.8   0.0   6.0  37.5 333263
1899  339  23.4  30.2  21.8   0.0   6.6  24.6 333263
1899  340  23.4  31.7  21.3   0.0   6.8  24.6 333263
1899  341  24.3  32.2  21.3   0.0   7.3  25.8 333263
1899  342  26.3  31.7  22.8   0.0   6.9  24.6 333263
1899  343  24.3  32.7  20.8   0.0   6.6  25.8 333263
1899  344  23.4  33.2  21.8   0.0   6.9  28.1 333263
1899  345  23.4  34.2  22.8  28.2   5.6  28.1 333263
1899  346  22.4  32.2  22.8  19.1   4.5  34.0 333263
1899  347  18.5  28.7  24.8   0.0   6.1  29.3 333263
1899  348  24.3  30.7  21.8   0.0   8.0  28.1 333263
1899  349  25.3  35.2  19.3   0.0   6.8  21.1 333263
1899  350  25.3  30.7  20.8   0.0   6.1  25.8 333263
1899  351  23.4  27.7  18.8   0.0   6.8  19.9 333263
1899  352  25.3  31.2  17.8   0.0   7.6  24.6 333263
1899  353  28.2  32.7  18.8   0.0   7.0  25.8 333263
1899  354  26.3  32.2  19.3   0.0   7.0  26.9 333263
1899  355  25.3  32.7  21.3   0.0   6.4  25.8 333263
1899  356  25.3  29.2  21.8   0.0   6.2  25.8 333263
1899  357  24.3  31.2  23.3   0.0   6.0  29.3 333263
1899  358  23.4  32.2  21.3   0.0   5.7  30.4 333263
1899  359  21.4  31.7  21.3   0.0   6.1  29.3 333263
1899  360  22.4  32.2  22.3   0.0   4.5  28.1 333263
1899  361  15.6  30.7  25.3  10.5   4.7  29.3 333263
1899  362  17.5  30.2  24.3  98.5   6.3  29.3 333263
1899  363  25.3  27.7  21.3   2.7   6.6  23.4 333263
1899  364  24.3  29.2  18.8  44.6   5.4  19.9 333263
1899  365  22.4  27.2  21.8  67.8   5.4  26.9 333263
1900    1  24.3  29.7  22.9   0.0   5.9  27.8 333263
1900    2  25.3  29.2  20.9   0.0   7.0  26.7 333263
1900    3  25.3  30.7  21.9   0.0   7.3  22.0 333263
1900    4  24.3  34.7  20.9  17.1   7.0  27.8 333263
1900    5  24.3  33.2  23.4   0.0   6.0  27.8 333263
1900    6  21.3  31.7  22.4  16.1   6.0  26.7 333263
1900    7  23.3  30.2  22.4  37.2   4.6  26.7 333263
1900    8  19.3  30.2  23.9 113.7   4.7  31.3 333263
1900    9  22.3  28.2  23.9   7.9   4.8  31.3 333263
1900   10  19.3  32.2  23.9   0.0   5.0  33.6 333263
1900   11  20.3  31.7  23.9   5.5   4.5  32.5 333263
1900   12  17.2  28.2  22.9   0.0   6.1  25.5 333263
1900   13  24.3  29.2  19.9   0.0   5.1  24.4 333263
1900   14  20.3  27.7  19.9   0.0   4.7  23.2 333263
1900   15  19.3  27.7  20.9   1.0   5.9  25.5 333263
1900   16  22.3  30.2  20.9   0.0   6.1  25.5 333263
1900   17  24.3  30.2  20.9   5.5   6.1  26.7 333263
1900   18  23.3  31.2  20.9   0.0   6.9  26.7 333263
1900   19  25.3  31.2  19.4   0.0   6.7  23.2 333263
1900   20  24.3  32.2  22.4   0.0   6.7  26.7 333263
1900   21  25.3  32.2  22.9   8.4   6.3  27.8 333263
1900   22  21.3  32.2  22.4   0.0   5.9  25.5 333263
1900   23  21.3  31.2  22.9   0.0   6.3  26.7 333263
1900   24  23.3  30.7  23.9   0.0   5.4  25.5 333263
1900   25  18.3  29.7  23.4   0.0   6.1  24.4 333263
1900   26  23.3  30.2  21.4   0.0   6.2  25.5 333263
1900   27  22.3  31.2  19.9   0.0   6.8  24.4 333263
1900   28  22.3  33.2  20.4   0.0   6.9  25.5 333263
1900   29  25.3  32.2  22.4   0.0   6.9  26.7 333263
1900   30  23.3  32.7  20.9   0.0   7.3  24.4 333263
1900   31  24.3  33.2  23.4   0.0   6.6  25.5 333263
1900   32  22.2  32.4  23.2   5.8   6.0  26.9 333263
1900   33  22.2  31.9  22.2   2.5   6.0  26.9 333263
1900   34  23.2  30.9  21.7   0.0   5.4  25.8 333263
1900   35  21.3  30.9  22.2   0.0   6.0  28.1 333263
1900   36  22.2  32.4  21.7   0.0   6.1  26.9 333263
1900   37  22.2  32.9  22.2   0.0   6.8  28.1 333263
1900   38  24.2  34.4  21.2   0.0   6.6  28.1 333263
1900   39  23.2  33.9  21.2   0.0   6.2  26.9 333263
1900   40  21.3  33.4  22.2   0.0   5.9  26.9 333263
1900   41  19.3  31.9  21.2   0.0   5.5  22.2 333263
1900   42  20.3  31.4  19.7   0.0   6.1  26.9 333263
1900   43  23.2  32.4  20.2   0.0   6.6  26.9 333263
1900   44  22.2  33.4  21.7 118.8   5.8  24.6 333263
1900   45  20.3  32.9  22.2   0.4   6.1  28.1 333263
1900   46  22.2  33.4  22.7   0.0   6.7  29.3 333263
1900   47  23.2  34.9  23.2  27.6   5.2  29.3 333263
1900   48  22.2  30.4  24.7   4.8   5.3  31.6 333263
1900   49  20.3  32.9  24.7  11.3   4.9  31.6 333263
1900   50  20.3  30.9  22.2  21.2   5.4  30.4 333263
1900   51  21.3  31.9  22.7   0.0   5.9  29.3 333263
1900   52  22.2  34.4  23.7   0.0   5.9  32.8 333263
1900   53  22.2  33.4  25.2   2.9   6.0  31.6 333263
1900   54  23.2  32.9  24.7   0.0   6.1  30.4 333263
1900   55  22.2  33.9  24.7   0.0   5.5  30.4 333263
1900   56  19.3  32.9  25.2   0.0   5.1  30.4 333263
1900   57  20.3  30.4  23.7   0.0   6.0  29.3 333263
1900   58  22.2  33.4  22.2   0.0   6.0  29.3 333263
1900   59  23.2  32.4  22.2   0.0   4.9  29.3 333263
1900   60  19.7  31.8  22.1   0.0   5.4  28.3 333263
1900   61  22.6  32.3  22.1   0.0   6.2  29.5 333263
1900   62  22.6  35.3  22.1   0.0   4.2  29.5 333263
1900   63  18.7  29.3  22.1  13.5   4.4  28.3 333263
1900   64  19.7  29.3  22.1   0.0   5.5  27.1 333263
1900   65  20.6  32.8  21.6   0.0   5.4  27.1 333263
1900   66  19.7  32.8  24.6   0.0   4.9  28.3 333263
1900   67  18.7  29.8  21.1   0.0   5.3  23.6 333263
1900   68  19.7  31.8  21.6   0.0   5.3  25.9 333263
1900   69  21.6  30.8  20.6   0.0   4.6  25.9 333263
1900   70  19.7  30.8  19.1   0.0   5.3  28.3 333263
1900   71  20.6  32.3  21.1   0.0   5.1  27.1 333263
1900   72  20.6  31.8  20.6   1.6   5.1  28.3 333263
1900   73  20.6  30.3  21.1   0.0   5.0  24.8 333263
1900   74  21.6  30.8  20.1   0.0   4.9  28.3 333263
1900   75  20.6  31.3  20.6   0.0   4.7  28.3 333263
1900   76  19.7  31.8  21.1   0.0   4.6  29.5 333263
1900   77  18.7  32.3  21.6   0.0   4.5  30.6 333263
1900   78  18.7  31.8  22.1   1.3   5.3  30.6 333263
1900   79  19.7  32.8  21.1   0.0   4.9  27.1 333263
1900   80  19.7  31.3  22.6   8.3   4.4  28.3 333263
1900   81  16.7  28.8  18.6   1.0   4.8  21.2 333263
1900   82  18.7  29.3  19.1   0.0   4.7  22.4 333263
1900   83  17.7  30.3  20.1   0.0   4.7  24.8 333263
1900   84  17.7  31.3  21.1   0.0   5.7  27.1 333263
1900   85  19.7  32.3  19.6   0.0   5.5  22.4 333263
1900   86  19.7  32.3  21.6   0.0   5.2  25.9 333263
1900   87  18.7  32.3  22.6  19.0   4.6  27.1 333263
1900   88  17.7  31.3  24.6  24.1   2.0  29.5 333263
1900   89  10.8  25.3  22.1   9.6   3.2  29.5 333263
1900   90  13.8  29.8  22.1  31.7   3.3  29.5 333263
1900   91  17.5  29.0  21.8   9.5   3.8  29.8 333263
1900   92  18.5  31.0  19.8   0.0   4.0  28.6 333263
1900   93  18.5  32.0  22.3   2.5   4.5  31.0 333263
1900   94  18.5  28.5  20.8   0.0   4.1  19.1 333263
1900   95  17.5  26.0  13.8   0.0   3.8  16.7 333263
1900   96  17.5  28.0  16.3   0.0   3.7  22.7 333263
1900   97  17.5  28.0  17.8   0.0   3.6  23.8 333263
1900   98  17.5  26.5  19.8   2.5   3.1  22.7 333263
1900   99  15.6  26.5  20.3   0.0   3.6  25.0 333263
1900  100  17.5  29.0  17.8  11.7   4.1  26.2 333263
1900  101  18.5  27.0  18.3   0.0   4.5  19.1 333263
1900  102  19.5  26.0  13.3   0.0   3.6  14.3 333263
1900  103  14.6  26.5  12.8   0.0   3.8  17.9 333263
1900  104  16.6  28.5  13.8   0.0   5.3  21.5 333263
1900  105  15.6  35.5  18.8   0.0   4.4  23.8 333263
1900  106  16.6  23.0  16.8   0.0   4.2   9.5 333263
1900  107  18.5  23.0  10.8   0.0   3.6  11.9 333263
1900  108  16.6  25.5  14.3   0.0   3.9  19.1 333263
1900  109  16.6  27.0  17.8   0.0   2.6  19.1 333263
1900  110  12.7  25.5  19.3   0.0   3.8  23.8 333263
1900  111  17.5  28.0  17.8   0.0   3.7  22.7 333263
1900  112  15.6  28.0  17.3   0.0   3.7  21.5 333263
1900  113  15.6  27.5  15.8   0.0   3.8  20.3 333263
1900  114  17.5  29.0  16.8   0.0   3.8  25.0 333263
1900  115  16.6  29.0  17.3   0.6   3.8  22.7 333263
1900  116  16.6  27.0  17.3   0.0   3.0  20.3 333263
1900  117  16.6  27.0  17.8   0.0   3.5  27.4 333263
1900  118  16.6  28.5  15.3   0.0   3.5  22.7 333263
1900  119  14.6  29.0  16.3   0.0   3.2  23.8 333263
1900  120  13.6  29.0  17.8   0.0   3.1  25.0 333263
1900  121  14.9  26.4  15.1   0.0   2.9  18.6 333263
1900  122  13.9  25.9  16.1   0.2   2.4  19.7 333263
1900  123  12.9  25.4  20.1   2.3   3.0  23.2 333263
1900  124  13.9  27.4  20.1   0.0   3.3  20.9 333263
1900  125  14.9  27.9  19.1   0.0   3.0  20.9 333263
1900  126  13.9  27.9  17.1   0.0   3.3  22.1 333263
1900  127  14.9  27.4  17.1   0.0   3.4  18.6 333263
1900  128  15.9  27.4  14.6   0.0   3.4  18.6 333263
1900  129  15.9  29.9  15.1   0.0   3.3  23.2 333263
1900  130  14.9  27.9  17.6   0.2   1.7  19.7 333263
1900  131   9.9  19.9  18.1   4.1   2.8  19.7 333263
1900  132  13.9  24.4  13.6   0.0   3.0  16.3 333263
1900  133  12.9  23.4  10.1   0.0   2.9  10.5 333263
1900  134  12.9  23.9  10.1   0.8   1.8  12.8 333263
1900  135   8.9  20.9  15.1  10.6   2.0  17.4 333263
1900  136   9.9  23.9  17.1  31.6   1.9  19.7 333263
1900  137  10.9  23.4  19.1  15.3   2.9  23.2 333263
1900  138  14.9  21.4  13.1   0.0   3.1  12.8 333263
1900  139  14.9  22.4  13.1   0.0   2.0  12.8 333263
1900  140   7.9  21.4  13.1   0.0   2.5  12.8 333263
1900  141  10.9  21.4  14.6   0.0   2.1  12.8 333263
1900  142   9.9  20.9  15.1  35.2   2.7  16.3 333263
1900  143  12.9  24.9  17.6   0.0   2.6  18.6 333263
1900  144  12.9  22.9  14.1   0.0   2.3  16.3 333263
1900  145  11.9  23.9  14.1  12.0   2.4  18.6 333263
1900  146  11.9  24.9  14.6   0.0   2.3  18.6 333263
1900  147  10.9  23.9  13.6   0.0   2.7  17.4 333263
1900  148  12.9  22.4  12.6   0.0   2.8  15.1 333263
1900  149  12.9  22.9  10.6   0.0   2.8  12.8 333263
1900  150  12.9  22.9  11.1   0.0   2.9  13.9 333263
1900  151  12.9  23.4  10.6   0.0   2.8  12.8 333263
1900  152  12.6  23.8  11.6   0.0   2.4  13.2 333263
1900  153  11.6  25.3  15.1   0.0   2.4  19.2 333263
1900  154  11.6  26.3  15.6   0.0   2.4  19.2 333263
1900  155  11.6  25.3  15.6   2.0   2.2  19.2 333263
1900  156  10.7  25.8  15.1   0.0   2.0  20.4 333263
1900  157  10.7  24.3  17.6   9.3   2.6  21.6 333263
1900  158  13.6  21.3  14.6   0.0   2.4  14.4 333263
1900  159  12.6  20.3  13.1   0.0   2.9  13.2 333263
1900  160  14.5  23.3  13.1   0.0   2.7  13.2 333263
1900  161  12.6  22.8  12.6   0.0   2.8  13.2 333263
1900  162  13.6  23.3  11.1   0.0   2.4  14.4 333263
1900  163  12.6  21.8  13.6  12.9   2.5  15.6 333263
1900  164  12.6  23.3  15.1   0.0   2.3  15.6 333263
1900  165  11.6  24.3  14.6   0.9   2.2  18.0 333263
1900  166  11.6  21.8  17.6   0.0   2.5  18.0 333263
1900  167  12.6  23.8  14.6   0.0   2.3  16.8 333263
1900  168  11.6  22.3  12.1   0.0   2.1  14.4 333263
1900  169  10.7  23.8  15.6   0.0   2.2  19.2 333263
1900  170  10.7  24.3  13.6   0.0   2.4  16.8 333263
1900  171  12.6  24.3  13.1   5.8   1.3  18.0 333263
1900  172   6.8  21.3  17.1  25.1   2.5  19.2 333263
1900  173  12.6  22.8  17.1   0.0   2.6  16.8 333263
1900  174  12.6  25.3  12.1   0.0   2.7  15.6 333263
1900  175  12.6  27.3  14.6   8.6   2.6  20.4 333263
1900  176  12.6  23.3  15.6   0.0   2.5  14.4 333263
1900  177  11.6  22.3   9.6   0.0   2.8  12.0 333263
1900  178  13.6  21.3   9.6   0.0   2.6  12.0 333263
1900  179  12.6  20.3   7.6   0.0   2.7  10.8 333263
1900  180  13.6  20.3   8.6   0.0   2.6  10.8 333263
1900  181  12.6  19.8   9.1   0.0   2.5  10.8 333263
1900  182  12.7  19.1   4.4   0.0   2.8   9.6 333263
1900  183  13.6  19.6   4.4   0.0   1.6   8.4 333263
1900  184   8.8  18.1   9.9  43.7   2.4  13.2 333263
1900  185  13.6  20.6  13.4   0.0   2.3  15.6 333263
1900  186  12.7  18.1   8.4   0.0   2.3  10.8 333263
1900  187  13.6  16.1   8.4   0.0   2.7  10.8 333263
1900  188  13.6  22.1   8.9   0.0   2.3  12.0 333263
1900  189  12.7  20.6   7.9   0.0   2.7  13.2 333263
1900  190  13.6  21.1   7.4   0.0   2.6  10.8 333263
1900  191  13.6  20.1   7.9   0.0   2.6  12.0 333263
1900  192  13.6  21.1   8.4   0.0   2.8  12.0 333263
1900  193  13.6  21.6   7.4   0.0   3.0   9.6 333263
1900  194  13.6  23.6   7.4   0.0   3.0  12.0 333263
1900  195  13.6  23.6   6.9   0.0   2.6  10.8 333263
1900  196  12.7  18.6  10.4   0.0   2.5   9.6 333263
1900  197   9.7  21.6   8.4   0.0   2.8   8.4 333263
1900  198  13.6  19.6   6.9   0.0   3.0   8.4 333263
1900  199  14.6  19.6   3.4   0.0   3.3   7.2 333263
1900  200  14.6  21.1   3.4   0.0   2.9   6.0 333263
1900  201  13.6  21.6   8.4   3.3   1.8  10.8 333263
1900  202   8.8  20.1  12.4  73.2   2.0  14.4 333263
1900  203  13.6  18.6  14.9  35.6   2.4  18.0 333263
1900  204  13.6  21.1  15.4   0.0   2.6  15.6 333263
1900  205  14.6  21.6  11.4   0.0   2.9  14.4 333263
1900  206  14.6  25.6  11.4   0.0   2.8  16.8 333263
1900  207  14.6  25.1  14.4   0.0   2.2  18.0 333263
1900  208   9.7  23.6  13.9   0.0   2.9  15.6 333263
1900  209  13.6  24.6  10.4   0.0   2.3  13.2 333263
1900  210  13.6  22.1  12.9   0.0   2.0  19.2 333263
1900  211  11.7  23.1  14.4   0.9   1.7  19.2 333263
1900  212  11.7  21.6  17.4   2.4   2.9  22.8 333263
1900  213  14.6  26.3  15.1   0.5   2.2  20.4 333263
1900  214  10.7  23.8  17.1   0.0   3.2  20.4 333263
1900  215  15.6  24.8  15.6   0.0   3.3  18.0 333263
1900  216  15.6  23.8  11.6   0.0   3.1  14.4 333263
1900  217  14.6  20.8   7.1   0.0   2.4  10.8 333263
1900  218  15.6  20.3   7.6   0.0   3.4  16.8 333263
1900  219  16.6  22.8   6.1   0.0   3.9  10.8 333263
1900  220  16.6  24.8   7.6   0.0   3.6  12.0 333263
1900  221  16.6  24.8  10.1   0.0   2.9  14.4 333263
1900  222  13.7  22.3  12.1   0.0   2.6  14.4 333263
1900  223  12.7  22.3  14.1   0.0   2.9  16.8 333263
1900  224  16.6  23.8  16.1   0.0   3.2  19.2 333263
1900  225  14.6  25.3  16.1   1.1   3.0  18.0 333263
1900  226  14.6  25.3  13.1  13.6   2.8  19.2 333263
1900  227  13.7  23.8  14.1   0.0   3.1  16.8 333263
1900  228  15.6  24.8  10.1   0.0   3.5  16.8 333263
1900  229  16.6  25.8  13.6   0.0   2.3  16.8 333263
1900  230  10.7  21.3   9.6   0.0   3.4  14.4 333263
1900  231  16.6  22.3  11.1   0.0   3.6  12.0 333263
1900  232  18.5  20.8   7.6   0.0   3.5  10.8 333263
1900  233  17.6  20.3   5.1   0.0   3.7   9.6 333263
1900  234  17.6  23.3   5.6   0.0   3.7  12.0 333263
1900  235  16.6  26.3  11.6   0.0   3.9  16.8 333263
1900  236  17.6  24.8   8.6   0.0   3.6  13.2 333263
1900  237  17.6  23.8   7.6   0.0   3.6  13.2 333263
1900  238  17.6  24.3   7.6   0.0   4.0  14.4 333263
1900  239  18.5  23.3   8.6   0.0   3.4  10.8 333263
1900  240  17.6  22.8   9.6   0.0   4.3  14.4 333263
1900  241  17.6  30.3  15.1   0.0   3.8  20.4 333263
1900  242  18.5  29.8  16.1   0.0   4.0  25.3 333263
1900  243  15.6  28.3  19.1   1.4   2.5  18.0 333263
1900  244  14.1  21.1  16.1   6.7   4.3  18.9 333263
1900  245  19.1  23.6  11.6   0.0   4.0  13.0 333263
1900  246  19.1  22.1   8.6   0.0   4.5  13.0 333263
1900  247  19.1  23.6   8.6   0.0   3.8  11.8 333263
1900  248  19.1  22.6  11.1   0.0   3.9  15.3 333263
1900  249  18.1  23.6  11.1   0.0   3.7  15.3 333263
1900  250  17.1  24.1  11.1   0.0   4.8  16.5 333263
1900  251  19.1  29.1  15.6   2.8   4.8  20.0 333263
1900  252  19.1  28.1  17.6   0.0   4.5  18.9 333263
1900  253  21.2  24.1  11.6   0.0   4.2  14.1 333263
1900  254  19.1  24.6  10.6   0.0   3.9  15.3 333263
1900  255  17.1  26.1  17.6   2.6   4.0  20.0 333263
1900  256  17.1  27.6  18.6   0.0   5.1  22.4 333263
1900  257  21.2  26.6  12.1   0.0   4.6  14.1 333263
1900  258  21.2  25.6  12.1   0.0   3.9  16.5 333263
1900  259  20.1  25.6  13.1  16.4   3.2  20.0 333263
1900  260  19.1  24.1  18.1   8.5   3.4  22.4 333263
1900  261  21.2  24.1  14.6   0.0   4.0  21.2 333263
1900  262  21.2  26.1  15.6   0.0   3.8  21.2 333263
1900  263  19.1  25.6  16.6   0.0   4.0  21.2 333263
1900  264  15.1  28.1  20.6   4.8   4.8  22.4 333263
1900  265  21.2  28.1  16.1   0.0   4.6  20.0 333263
1900  266  22.2  27.1  16.1   0.0   5.3  20.0 333263
1900  267  22.2  28.1  15.6   0.0   4.5  17.7 333263
1900  268  22.2  24.1  12.6   0.9   4.9  15.3 333263
1900  269  22.2  26.6  12.1   0.0   5.5  16.5 333263
1900  270  21.2  27.6  12.6   0.0   4.9  14.1 333263
1900  271  21.2  24.6   9.6   0.0   5.2  13.0 333263
1900  272  22.2  26.1  10.1   0.0   4.2  14.1 333263
1900  273  22.2  25.1  13.6   0.0   5.1  18.9 333263
1900  274  23.0  26.1  14.6   0.0   4.4  18.7 333263
1900  275  23.0  27.1  14.1   0.0   5.5  24.5 333263
1900  276  23.0  29.6  14.6   0.0   6.2  21.0 333263
1900  277  23.0  30.6  15.1   0.0   5.9  19.9 333263
1900  278  22.0  30.6  19.1   0.0   4.5  22.2 333263
1900  279  21.0  25.1  16.1   0.0   5.0  19.9 333263
1900  280  21.0  26.6  13.1   0.0   5.7  17.5 333263
1900  281  22.0  29.1  16.6   0.0   7.5  19.9 333263
1900  282  23.0  34.6  18.6   0.0   6.2  21.0 333263
1900  283  25.0  28.1  17.1   0.0   4.9  18.7 333263
1900  284  21.0  26.1  16.1   0.0   5.4  18.7 333263
1900  285  22.0  28.6  14.6   0.0   6.0  19.9 333263
1900  286  22.0  29.6  17.6   0.0   4.8  18.7 333263
1900  287  21.0  25.1  14.1   0.0   4.7  17.5 333263
1900  288  22.0  24.6  13.6   0.0   5.3  17.5 333263
1900  289  23.0  25.6  13.6   0.0   5.0  16.4 333263
1900  290  21.0  26.6  12.6   0.0   6.4  17.5 333263
1900  291  22.0  32.1  12.6   0.0   7.4  19.9 333263
1900  292  24.0  33.1  15.6   0.0   7.1  18.7 333263
1900  293  24.0  33.1  16.6   0.0   6.6  21.0 333263
1900  294  22.0  33.1  18.6   0.0   6.4  23.4 333263
1900  295  24.0  30.6  20.1   0.0   7.0  21.0 333263
1900  296  22.0  34.1  22.6   0.0   7.2  23.4 333263
1900  297  24.0  32.1  17.6   0.0   7.6  18.7 333263
1900  298  25.0  32.6  17.1   0.0   4.7  17.5 333263
1900  299  19.0  28.6  20.6   0.0   5.7  24.5 333263
1900  300  23.0  31.6  19.6   0.0   5.1  25.7 333263
1900  301  23.0  29.1  21.6   0.0   6.6  25.7 333263
1900  302  24.0  28.1  14.6   0.0   6.3  12.9 333263
1900  303  25.0  27.6  15.6   0.0   5.7  16.4 333263
1900  304  23.0  30.1  15.6   0.0   6.3  22.2 333263
1900  305  24.2  31.3  18.9   0.0   6.9  23.4 333263
1900  306  24.2  31.8  19.9   0.0   7.2  22.2 333263
1900  307  25.2  32.3  20.9   0.0   5.9  23.4 333263
1900  308  22.1  30.3  21.9   2.5   3.8  24.6 333263
1900  309  15.1  27.3  20.9   8.2   5.0  24.6 333263
1900  310  22.1  28.3  19.9   0.0   5.5  25.7 333263
1900  311  22.1  29.8  19.4   0.0   6.0  24.6 333263
1900  312  23.1  30.8  18.9   0.0   6.2  24.6 333263
1900  313  23.1  31.8  19.4   0.0   6.6  25.7 333263
1900  314  25.2  31.3  19.9   0.0   5.8  24.6 333263
1900  315  23.1  30.3  18.4   0.0   6.3  24.6 333263
1900  316  25.2  30.3  19.9   0.0   5.8  24.6 333263
1900  317  23.1  29.8  20.9   0.0   6.8  24.6 333263
1900  318  25.2  32.8  22.4   0.0   7.2  26.9 333263
1900  319  26.2  33.3  20.4   0.0   7.8  25.7 333263
1900  320  23.1  35.3  23.4   0.0   7.5  25.7 333263
1900  321  24.2  34.3  24.9   0.0   6.3  26.9 333263
1900  322  24.2  34.3  25.4  28.5   6.8  33.9 333263
1900  323  25.2  31.8  21.4   0.5   7.4  24.6 333263
1900  324  26.2  30.3  17.9   0.0   6.5  17.6 333263
1900  325  25.2  28.3  17.4   0.0   5.2  18.7 333263
1900  326  24.2  28.3  17.9   0.0   5.8  25.7 333263
1900  327  21.1  29.3  19.4   0.0   6.3  21.1 333263
1900  328  24.2  29.8  18.9   0.0   6.3  22.2 333263
1900  329  26.2  29.3  20.4   0.0   6.5  23.4 333263
1900  330  26.2  31.3  20.4   0.0   5.8  25.7 333263
1900  331  25.2  33.3  19.9   0.0   6.6  32.7 333263
1900  332  26.2  31.8  20.4   0.0   6.9  25.7 333263
1900  333  26.2  32.3  20.4   0.0   6.7  25.7 333263
1900  334  25.2  33.3  20.9   0.0   7.1  28.1 333263
1900  335  23.4  33.2  22.3   1.2   5.8  26.9 333263
1900  336  22.4  30.2  23.8   0.0   6.3  29.3 333263
1900  337  24.3  31.2  21.3   0.0   6.4  28.1 333263
1900  338  24.3  31.7  22.3   2.1   6.3  28.1 333263
1900  339  22.4  30.7  21.8   0.0   6.3  23.4 333263
1900  340  23.4  30.7  21.3   0.0   5.5  25.8 333263
1900  341  22.4  28.2  21.8   0.0   6.7  25.8 333263
1900  342  23.4  32.7  20.3   0.0   7.1  24.6 333263
1900  343  24.3  33.2  20.8   0.0   7.4  24.6 333263
1900  344  23.4  33.2  20.3   0.0   6.7  19.9 333263
1900  345  24.3  32.2  22.8   0.0   6.6  28.1 333263
1900  346  24.3  32.7  24.8   0.0   7.5  29.3 333263
1900  347  24.3  35.7  25.3   0.0   8.6  28.1 333263
1900  348  23.4  37.2  21.8   0.0   7.0  19.9 333263
1900  349  24.3  32.2  20.8   0.0   6.1  25.8 333263
1900  350  23.4  33.7  21.8   0.0   7.4  34.0 333263
1900  351  25.3  35.7  24.8   0.0   7.9  29.3 333263
1900  352  27.3  34.2  25.8   3.2   7.2  26.9 333263
1900  353  27.3  30.2  25.3   0.0   6.7  25.8 333263
1900  354  23.4  32.7  23.3   0.0   7.4  25.8 333263
1900  355  26.3  33.2  23.8   0.0   6.6  26.9 333263
1900  356  23.4  32.7  22.3   0.9   6.0  26.9 333263
1900  357  22.4  31.7  22.3   0.0   6.5  29.3 333263
1900  358  24.3  32.2  21.3   0.0   5.7  28.1 333263
1900  359  22.4  30.2  22.8   0.0   5.6  28.1 333263
1900  360  21.4  30.2  21.3   0.0   6.0  26.9 333263
1900  361  22.4  30.2  20.3   0.0   6.9  24.6 333263
1900  362  23.4  32.7  20.3   0.0   7.6  23.4 333263
1900  363  26.3  32.7  20.3   0.0   6.5  23.4 333263
1900  364  22.4  33.2  21.3   0.0   6.5  26.9 333263
1900  365  22.4  33.7  21.8   0.0   7.0  28.1 333263
1901    1  25.3  34.7  23.4   0.0   7.5  29.0 333263
1901    2  23.3  35.2  24.9   0.0   8.6  27.8 333263
1901    3  24.3  36.7  24.4   0.0   7.6  25.5 333263
1901    4  25.3  36.2  22.4   0.0   8.8  31.3 333263
1901    5  26.4  37.2  24.4   0.0   6.9  27.8 333263
1901    6  21.3  35.7  23.4   0.0   7.7  30.2 333263
1901    7  21.3  35.7  24.4   0.0   6.9  25.5 333263
1901    8  20.3  33.2  22.4   0.0   6.1  23.2 333263
1901    9  23.3  32.7  21.9   0.0   5.6  31.3 333263
1901   10  19.3  31.2  22.9   0.0   5.7  25.5 333263
1901   11  21.3  30.7  22.4   0.0   8.3  26.7 333263
1901   12  29.4  34.2  21.4   0.0   7.4  25.5 333263
1901   13  22.3  35.2  23.4   0.0   6.5  26.7 333263
1901   14  22.3  32.7  23.4  10.3   7.7  27.8 333263
1901   15  25.3  36.2  22.9   0.0   7.6  30.2 333263
1901   16  26.4  33.2  20.9   0.0   6.9  24.4 333263
1901   17  26.4  31.7  20.9   0.0   7.2  26.7 333263
1901   18  26.4  32.2  20.9   0.0   7.8  24.4 333263
1901   19  28.4  33.2  20.4   0.0   6.5  25.5 333263
1901   20  23.3  32.2  22.4   0.0   7.0  26.7 333263
1901   21  25.3  33.2  23.9  61.5   7.6  29.0 333263
1901   22  25.3  34.7  24.4   0.0   6.7  27.8 333263
1901   23  24.3  30.2  22.9   3.4   6.1  23.2 333263
1901   24  22.3  30.7  23.4   0.8   6.4  25.5 333263
1901   25  22.3  30.7  21.9   0.0   6.8  23.2 333263
1901   26  23.3  32.7  21.4   0.0   7.1  25.5 333263
1901   27  22.3  34.2  21.9   0.0   7.8  25.5 333263
1901   28  26.4  34.7  22.4  16.6   7.2  27.8 333263
1901   29  25.3  31.2  19.9   0.0   7.5  22.0 333263
1901   30  28.4  32.7  20.4   0.0   8.8  26.7 333263
1901   31  30.4  35.7  21.4   0.0   8.1  26.7 333263
1901   32  27.1  34.9  24.7   1.6   6.9  28.1 333263
1901   33  21.3  35.4  23.2   5.4   5.7  25.8 333263
1901   34  21.3  31.4  21.2   0.0   5.2  26.9 333263
1901   35  21.3  29.4  21.2   0.0   5.8  26.9 333263
1901   36  22.2  31.9  21.7   0.0   6.6  26.9 333263
1901   37  26.1  31.9  21.7   0.0   6.3  26.9 333263
1901   38  25.1  31.4  22.2   0.0   6.2  26.9 333263
1901   39  23.2  32.4  23.2   0.0   6.2  26.9 333263
1901   40  25.1  31.9  22.2   0.0   5.2  29.3 333263
1901   41  20.3  31.9  21.2   0.0   5.7  29.3 333263
1901   42  23.2  31.4  22.7   0.0   6.3  29.3 333263
1901   43  25.1  32.4  21.7   0.0   6.5  28.1 333263
1901   44  25.1  32.4  22.7   0.0   6.6  26.9 333263
1901   45  24.2  34.4  23.7   0.0   6.0  30.4 333263
1901   46  21.3  33.9  24.2   1.9   5.1  30.4 333263
1901   47  20.3  29.9  23.7   1.0   4.8  28.1 333263
1901   48  19.3  29.9  23.7   0.0   5.8  28.1 333263
1901   49  22.2  30.4  20.2   0.0   5.4  23.4 333263
1901   50  20.3  30.9  19.2   0.0   5.3  25.8 333263
1901   51  19.3  31.4  20.7   0.0   4.0  26.9 333263
1901   52  14.5  29.4  21.7  56.3   4.4  26.9 333263
1901   53  19.3  27.4  21.2   8.3   4.8  25.8 333263
1901   54  19.3  28.9  19.2   1.0   5.1  24.6 333263
1901   55  20.3  29.9  20.7   9.0   4.8  25.8 333263
1901   56  20.3  28.9  21.7  20.9   5.3  26.9 333263
1901   57  20.3  30.9  23.2   1.3   5.0  26.9 333263
1901   58  19.3  29.4  22.2   0.0   5.0  25.8 333263
1901   59  19.3  28.9  21.2   0.0   4.9  23.4 333263
1901   60  19.7  29.3  21.1   0.0   4.7  23.6 333263
1901   61  18.7  30.3  20.1   0.0   5.0  25.9 333263
1901   62  19.7  32.3  18.6   0.0   4.7  27.1 333263
1901   63  19.7  31.3  20.6   0.0   5.5  29.5 333263
1901   64  18.7  33.8  24.6   3.2   5.3  28.3 333263
1901   65  19.7  32.8  23.1   1.9   3.8  28.3 333263
1901   66  18.7  26.3  22.6  30.8   4.0  27.1 333263
1901   67  17.7  29.3  22.1   5.2   3.8  27.1 333263
1901   68  18.7  28.8  24.1   0.6   3.2  30.6 333263
1901   69  15.7  28.3  25.1 134.8   4.0  31.8 333263
1901   70  19.7  29.3  23.6   0.6   4.3  30.6 333263
1901   71  18.7  30.3  23.1   2.9   4.0  28.3 333263
1901   72  18.7  28.8  22.1   8.3   4.8  28.3 333263
1901   73  20.6  30.8  22.1   5.4   4.7  28.3 333263
1901   74  20.6  30.3  22.1   0.0   5.1  28.3 333263
1901   75  20.6  31.8  22.6  16.0   4.3  28.3 333263
1901   76  18.7  31.3  24.1   2.5   4.0  33.0 333263
1901   77  16.7  31.8  23.6   0.0   3.1  33.0 333263
1901   78  14.7  30.8  25.1  24.1   2.7  36.5 333263
1901   79  12.8  27.8  23.1 165.3   2.5  29.5 333263
1901   80  12.8  26.8  24.1  50.0   2.8  30.6 333263
1901   81  16.7  27.3  23.6   0.6   4.3  33.0 333263
1901   82  21.6  30.8  21.1   0.0   4.7  30.6 333263
1901   83  18.7  28.8  18.1   0.0   4.1  21.2 333263
1901   84  18.7  28.3  21.1   0.0   4.7  27.1 333263
1901   85  19.7  29.3  20.6   0.0   4.5  24.8 333263
1901   86  20.6  28.8  20.1   0.0   4.9  27.1 333263
1901   87  20.6  30.3  20.1   0.0   5.1  25.9 333263
1901   88  21.6  30.3  21.1   0.0   5.1  25.9 333263
1901   89  20.6  31.3  21.1   0.0   3.3  27.1 333263
1901   90  16.7  26.3  18.6   0.0   3.9  27.1 333263
1901   91  18.5  29.0  19.8   0.0   4.3  23.8 333263
1901   92  19.5  28.5  19.8   0.0   3.5  22.7 333263
1901   93  17.5  28.0  19.3   7.0   4.5  26.2 333263
1901   94  20.5  28.5  19.3   0.0   3.8  21.5 333263
1901   95  17.5  29.0  17.3   0.0   3.4  25.0 333263
1901   96  17.5  29.0  17.8   0.0   3.6  27.4 333263
1901   97  17.5  29.0  19.8   0.0   3.9  26.2 333263
1901   98  17.5  29.5  19.8   0.0   3.1  25.0 333263
1901   99  14.6  27.0  19.8   0.0   3.9  25.0 333263
1901  100  19.5  29.0  19.8   0.0   3.8  26.2 333263
1901  101  16.6  29.0  20.3   0.0   3.7  23.8 333263
1901  102  16.6  29.0  18.3   0.0   3.6  25.0 333263
1901  103  18.5  30.0  18.8   0.6   3.6  29.8 333263
1901  104  15.6  30.0  19.3   0.0   3.1  26.2 333263
1901  105  14.6  28.0  19.8   0.0   2.7  26.2 333263
1901  106  16.6  26.5  24.3  11.4   3.0  31.0 333263
1901  107  16.6  29.0  22.3   0.0   3.0  31.0 333263
1901  108  16.6  28.0  21.8  10.7   3.3  28.6 333263
1901  109  14.6  27.5  22.3   0.0   2.9  23.8 333263
1901  110  14.6  28.0  20.3   1.6   3.1  28.6 333263
1901  111  15.6  27.5  23.3  77.1   3.7  27.4 333263
1901  112  17.5  27.5  21.8   0.0   4.1  23.8 333263
1901  113  18.5  26.0  16.8   0.0   4.0  16.7 333263
1901  114  18.5  23.5  12.3   0.0   3.2  14.3 333263
1901  115  15.6  22.0  12.3   0.0   4.1  15.5 333263
1901  116  18.5  24.0  11.3   0.0   3.8  13.1 333263
1901  117  18.5  24.5  10.8   0.0   2.7  16.7 333263
1901  118  11.7  24.5  14.3   0.0   3.4  19.1 333263
1901  119  16.6  25.5  17.3   0.0   3.5  21.5 333263
1901  120  15.6  26.0  16.8   0.0   2.8  19.1 333263
1901  121  14.9  24.4  16.1  10.4   2.5  19.7 333263
1901  122  13.9  22.4  18.1  28.7   2.5  19.7 333263
1901  123  14.9  23.9  17.6   4.9   2.8  23.2 333263
1901  124  14.9  24.4  19.6   0.0   3.2  20.9 333263
1901  125  13.9  25.9  17.1   0.0   3.2  13.9 333263
1901  126  16.9  24.9  15.6   0.0   2.8  19.7 333263
1901  127  14.9  25.4  16.6   0.0   3.2  20.9 333263
1901  128  15.9  26.4  15.6   0.0   3.3  18.6 333263
1901  129  14.9  27.9  16.1   0.0   3.7  19.7 333263
1901  130  16.9  26.4  16.1   0.0   3.7  15.1 333263
1901  131  16.9  24.9  10.1   0.0   3.1  11.6 333263
1901  132  13.9  25.4  11.6   0.0   3.4  15.1 333263
1901  133  15.9  25.4  12.6   0.0   3.1  15.1 333263
1901  134  14.9  25.9  13.1   0.0   2.9  17.4 333263
1901  135  13.9  25.4  13.6   0.0   3.1  18.6 333263
1901  136  13.9  26.4  14.6   0.0   2.9  17.4 333263
1901  137  13.9  25.4  15.6   1.0   3.0  18.6 333263
1901  138  14.9  25.9  15.1   0.0   2.7  19.7 333263
1901  139  12.9  26.9  14.1   0.0   2.9  19.7 333263
1901  140  12.9  26.9  15.6   0.0   3.2  18.6 333263
1901  141  14.9  28.4  17.1   0.0   3.1  22.1 333263
1901  142  13.9  25.9  14.1   0.0   3.0  16.3 333263
1901  143  14.9  24.9  13.1   0.6   2.6  18.6 333263
1901  144  12.9  24.9  15.1   0.0   2.5  18.6 333263
1901  145  12.9  25.4  15.1   0.0   2.2  20.9 333263
1901  146  11.9  26.9  16.1   0.0   2.3  25.5 333263
1901  147  10.9  26.4  17.1   2.8   2.0  22.1 333263
1901  148  10.9  23.9  21.1  13.4   2.7  23.2 333263
1901  149  14.9  21.4  14.6   0.0   2.4  16.3 333263
1901  150  13.9  21.9   9.1   0.0   2.4  18.0 333263
1901  151  12.9  22.9  12.6   0.0   2.5  18.6 333263
1901  152  13.6  22.3  14.1   0.0   2.4  16.8 333263
1901  153  12.6  21.8   7.6   0.0   2.6  14.4 333263
1901  154  13.6  22.3   7.1   0.0   2.9  13.2 333263
1901  155  14.5  23.3   7.1   0.0   2.5  12.0 333263
1901  156  11.6  25.8  11.6   0.0   2.1  18.0 333263
1901  157  11.6  22.3  12.1   0.0   1.8  18.0 333263
1901  158   9.7  20.3  11.6   6.1   1.9  16.8 333263
1901  159  11.6  21.3  13.1  33.2   1.8  20.1 333263
1901  160  11.6  22.8  16.1   0.0   1.7  22.8 333263
1901  161  10.7  23.8  18.1  16.5   1.8  25.2 333263
1901  162  10.7  22.3  18.1   0.0   2.5  21.6 333263
1901  163  13.6  20.8  11.1   0.0   2.5  13.2 333263
1901  164  11.6  21.3   7.6   0.0   2.8   9.6 333263
1901  165  13.6  23.3  10.1   0.0   2.8  13.2 333263
1901  166  13.6  23.3   8.6   0.0   2.5  13.2 333263
1901  167  12.6  24.3  11.6   0.0   2.6  18.0 333263
1901  168  12.6  25.8  14.6   0.0   2.5  18.0 333263
1901  169  12.6  20.8  15.1   0.0   2.7  13.2 333263
1901  170  13.6  18.8  10.1   0.0   2.5  10.8 333263
1901  171  13.6  18.3   6.1   0.0   2.8  10.8 333263
1901  172  14.5  17.8   8.1   0.0   2.9   8.4 333263
1901  173  14.5  20.8   6.6   0.0   2.7  10.8 333263
1901  174  12.6  21.3   6.1   0.0   2.2   9.6 333263
1901  175   9.7  20.8   7.1   0.0   2.6   9.6 333263
1901  176  12.6  21.8   9.1   0.0   2.0  13.2 333263
1901  177   9.7  22.3  11.1  14.9   2.0  14.4 333263
1901  178  11.6  19.3  13.6  22.1   2.2  16.8 333263
1901  179  12.6  19.3  14.6   0.0   2.6  15.6 333263
1901  180  13.6  20.8  11.1   0.0   2.4  12.0 333263
1901  181  12.6  20.8   8.6   0.0   2.7  13.2 333263
1901  182  13.6  20.6   8.4   0.0   2.2  10.8 333263
1901  183  12.7  20.6   9.9   0.0   1.0  15.6 333263
1901  184   4.9  19.1  13.4   0.0   1.6  16.8 333263
1901  185   8.8  20.1  13.9   1.5   1.7  15.6 333263
1901  186   8.8  19.6  14.4  15.1   1.3  15.6 333263
1901  187   5.8  19.6  14.4  22.9   2.0  15.6 333263
1901  188  12.7  19.6  13.4   0.6   2.1  16.8 333263
1901  189  11.7  21.6  11.9   1.5   2.0  15.6 333263
1901  190  10.7  21.6  13.9   0.0   2.4  16.8 333263
1901  191  12.7  20.1  10.4   3.3   2.3  12.0 333263
1901  192  10.7  19.6   8.9   0.0   2.9   9.6 333263
1901  193  14.6  20.1  10.4   0.0   2.8  10.8 333263
1901  194  13.6  20.6   9.9   0.0   2.3   9.6 333263
1901  195  10.7  20.1   7.9   0.0   2.6  10.8 333263
1901  196  12.7  21.6  11.4   0.0   2.7  13.2 333263
1901  197  13.6  20.6   7.9   0.0   2.9   9.6 333263
1901  198  13.6  20.1   7.4   0.0   2.8   8.4 333263
1901  199  13.6  21.6   6.4   0.0   2.8  10.8 333263
1901  200  12.7  23.1  10.4   0.0   2.6  12.0 333263
1901  201  13.6  23.6  11.9   0.0   2.9  16.8 333263
1901  202  13.6  25.1   9.9   0.0   3.1  14.4 333263
1901  203  14.6  24.1  10.9   0.0   3.0  13.2 333263
1901  204  13.6  21.6   8.9   0.0   2.1   9.6 333263
1901  205   9.7  21.6  13.4   0.4   2.5  15.6 333263
1901  206  13.6  22.6  14.4   0.0   2.8  16.8 333263
1901  207  14.6  20.6  11.4   0.0   3.0  10.8 333263
1901  208  15.6  20.6   7.4   0.0   2.6  10.8 333263
1901  209  13.6  19.1   9.4   0.0   2.6   9.6 333263
1901  210  14.6  15.6   6.4   0.0   2.7   8.4 333263
1901  211  15.6  17.1   6.9   0.0   3.1   9.6 333263
1901  212  16.6  20.1   4.4   0.0   3.4   8.4 333263
1901  213  16.6  19.8   5.6   0.0   3.3   9.6 333263
1901  214  15.6  21.8  10.1   0.0   3.3  12.0 333263
1901  215  14.6  22.3  10.6   0.0   3.1  12.0 333263
1901  216  15.6  23.3  11.6   0.0   3.2  15.6 333263
1901  217  14.6  23.8  10.1   0.0   3.0  14.4 333263
1901  218  13.7  23.8  11.6   3.6   3.4  15.6 333263
1901  219  15.6  25.8  14.1   0.0   3.3  18.0 333263
1901  220  14.6  21.8  10.1   0.0   3.6  10.8 333263
1901  221  17.6  20.3   6.1   0.0   3.7   8.4 333263
1901  222  16.6  21.8   9.6   0.0   3.1   9.6 333263
1901  223  15.6  22.8   9.6   0.0   3.5  14.4 333263
1901  224  16.6  23.3   9.6   0.0   3.2  13.2 333263
1901  225  14.6  24.3  10.6   0.0   2.9  15.6 333263
1901  226  13.7  23.8  13.1   0.0   3.0  16.8 333263
1901  227  15.6  24.3  12.6   0.0   3.4  18.0 333263
1901  228  17.6  24.8  11.6   0.0   3.3  16.8 333263
1901  229  16.6  25.3  14.6   0.0   2.9  18.0 333263
1901  230  15.6  24.3  15.6   0.0   3.1  20.4 333263
1901  231  16.6  25.8  15.1   7.3   3.1  20.4 333263
1901  232  16.6  24.3  17.1   7.6   3.6  19.2 333263
1901  233  19.5  22.8  12.6   0.0   3.4  14.4 333263
1901  234  17.6  22.8  10.6   0.0   3.8  14.4 333263
1901  235  17.6  26.3  11.1   0.0   3.4  16.8 333263
1901  236  18.5  26.3  15.6   7.0   2.1  21.6 333263
1901  237  16.6  20.8  18.1  43.9   3.0  22.8 333263
1901  238  17.6  21.3  14.1   0.0   3.5  14.4 333263
1901  239  18.5  22.8  12.1   0.0   3.5  14.4 333263
1901  240  18.5  21.8  11.6   0.0   3.8  13.2 333263
1901  241  19.5  23.3   8.1   0.0   3.2  13.2 333263
1901  242  16.6  22.8   9.1   0.0   2.1  14.4 333263
1901  243  15.6  19.3  14.1  33.0   2.7  19.2 333263
1901  244  18.1  22.1  16.1   1.2   5.1  20.0 333263
1901  245  22.2  26.6  14.1   0.0   5.1  15.3 333263
1901  246  21.2  26.6  12.6   0.0   4.5  15.3 333263
1901  247  21.2  25.6  12.6   0.0   4.4  17.7 333263
1901  248  20.1  24.1  10.1   0.0   5.0  14.1 333263
1901  249  22.2  26.1  11.1   0.0   4.6  15.3 333263
1901  250  22.2  25.6  11.6   0.0   4.3  16.5 333263
1901  251  20.1  26.6  12.6   0.0   4.7  18.9 333263
1901  252  21.2  27.6  16.1   0.0   4.0  20.0 333263
1901  253  18.1  27.6  17.6   0.0   4.0  22.4 333263
1901  254  19.1  25.6  17.6   0.0   4.3  20.0 333263
1901  255  19.1  26.6  15.6   0.0   4.3  18.9 333263
1901  256  20.1  26.6  15.6   0.0   4.3  20.0 333263
1901  257  19.1  27.1  15.6   0.0   4.0  20.0 333263
1901  258  19.1  27.1  14.6   0.0   4.0  21.2 333263
1901  259  19.1  26.6  15.6   0.0   4.5  21.2 333263
1901  260  22.2  28.1  15.1   0.0   4.2  22.4 333263
1901  261  21.2  28.1  16.1   0.0   4.2  23.6 333263
1901  262  19.1  27.6  19.6   0.0   3.8  22.4 333263
1901  263  19.1  27.6  19.1   0.0   4.3  24.7 333263
1901  264  20.1  28.6  16.1   0.0   4.4  22.4 333263
1901  265  21.2  28.1  19.6   0.0   4.5  23.6 333263
1901  266  20.1  27.1  20.6   0.0   4.1  21.2 333263
1901  267  18.1  26.1  16.1   0.0   3.6  18.9 333263
1901  268  18.1  25.1  18.1   8.3   3.6  21.2 333263
1901  269  21.2  25.1  16.1   0.0   4.2  22.4 333263
1901  270  23.2  26.1  15.6   0.0   4.1  21.2 333263
1901  271  21.2  25.6  15.6   0.0   4.3  20.0 333263
1901  272  22.2  26.6  14.6  14.2   4.7  21.2 333263
1901  273  22.2  26.6  17.1   0.0   5.2  18.9 333263
1901  274  26.0  23.6  10.6   0.0   4.8  16.4 333263
1901  275  24.0  23.1  11.1   0.0   4.9  16.4 333263
1901  276  23.0  24.6  13.1   0.0   5.0  17.5 333263
1901  277  23.0  25.1  14.1   0.0   5.0  17.5 333263
1901  278  24.0  26.1  12.1   0.0   5.1  19.9 333263
1901  279  21.0  27.6  12.6   0.0   5.5  18.7 333263
1901  280  23.0  27.6  14.1   0.0   5.7  18.7 333263
1901  281  23.0  28.6  15.6  14.3   4.2  19.9 333263
1901  282  17.0  25.6  17.1   0.4   3.3  18.7 333263
1901  283  16.0  22.1  16.1  22.3   5.2  18.7 333263
1901  284  23.0  27.1  15.1   0.0   4.3  19.9 333263
1901  285  21.0  29.1  16.6   4.0   6.5  28.0 333263
1901  286  23.0  30.6  19.1   0.0   5.1  17.5 333263
1901  287  23.0  29.1  15.6  17.4   5.1  24.5 333263
1901  288  24.0  29.1  19.1   0.0   6.0  25.7 333263
1901  289  26.0  27.6  14.1   0.0   4.7  17.5 333263
1901  290  25.0  27.6  15.1   0.9   4.3  26.0 333263
1901  291  20.0  26.1  19.6   0.0   4.7  22.2 333263
1901  292  22.0  26.6  18.6   0.0   4.7  22.2 333263
1901  293  22.0  27.6  17.1   0.0   5.3  23.4 333263
1901  294  25.0  30.1  17.6   0.0   4.8  26.9 333263
1901  295  21.0  29.1  20.6   0.0   4.6  25.7 333263
1901  296  21.0  29.1  20.1   0.0   4.8  26.9 333263
1901  297  21.0  30.1  18.1   0.0   5.2  26.9 333263
1901  298  23.0  29.6  20.1   0.0   5.6  25.7 333263
1901  299  25.0  29.6  19.6   0.0   6.0  24.5 333263
1901  300  22.0  30.6  20.1   0.0   6.2  21.0 333263
1901  301  27.0  27.1  21.6   0.0   5.2  19.9 333263
1901  302  23.0  25.6  13.1   0.0   5.4  16.4 333263
1901  303  23.0  27.6  15.6   0.0   5.1  19.9 333263
1901  304  22.0  27.1  17.1   0.0   5.7  19.9 333263
1901  305  25.2  27.8  16.9   0.0   5.8  21.1 333263
1901  306  24.2  27.8  17.9   0.0   5.5  21.1 333263
1901  307  23.1  28.8  16.9   0.0   5.3  23.4 333263
1901  308  23.1  27.3  17.4   0.0   6.2  22.2 333263
1901  309  24.2  30.3  16.9   8.0   6.9  22.2 333263
1901  310  27.2  31.3  17.9   0.3   5.4  23.4 333263
1901  311  22.1  27.8  16.9   0.0   6.0  21.1 333263
1901  312  24.2  27.3  16.9   0.0   6.6  18.7 333263
1901  313  26.2  29.3  14.9   0.0   5.6  19.9 333263
1901  314  23.1  29.3  15.9   0.0   6.0  23.4 333263
1901  315  23.1  29.8  18.9   0.0   6.9  22.2 333263
1901  316  26.2  31.8  16.9   0.0   5.7  23.4 333263
1901  317  25.2  31.3  19.4   2.9   5.2  29.2 333263
1901  318  22.1  27.8  20.9   0.5   5.6  23.4 333263
1901  319  25.2  29.3  20.9   0.0   6.5  26.9 333263
1901  320  26.2  31.3  20.9   0.0   6.1  25.7 333263
1901  321  24.2  31.3  21.9   9.5   7.4  26.9 333263
1901  322  25.2  33.8  22.4   0.0   5.7  25.7 333263
1901  323  23.1  28.8  21.9   0.0   6.4  24.6 333263
1901  324  26.2  31.3  22.4   0.0   6.7  26.9 333263
1901  325  26.2  31.8  22.4   0.0   6.6  26.9 333263
1901  326  27.2  31.3  20.9   0.0   5.6  26.9 333263
1901  327  23.1  29.8  20.9   0.0   5.8  25.7 333263
1901  328  24.2  28.8  20.4   0.0   5.8  23.4 333263
1901  329  24.2  29.3  20.9   2.9   6.3  24.6 333263
1901  330  25.2  31.3  19.9   0.0   7.1  25.7 333263
1901  331  27.2  32.8  18.9   0.0   7.0  25.7 333263
1901  332  26.2  32.3  21.9   0.0   6.4  25.7 333263
1901  333  24.2  30.3  21.4   0.0   7.2  23.4 333263
1901  334  27.2  32.8  17.4   0.0   7.4  24.6 333263
1901  335  24.3  32.7  20.8   0.0   5.8  23.4 333263
1901  336  22.4  31.7  22.3   0.0   6.6  31.6 333263
1901  337  25.3  31.7  22.8   0.0   5.9  26.9 333263
1901  338  24.3  31.7  21.3   0.0   6.8  32.8 333263
1901  339  24.3  33.2  21.3   0.0   6.9  25.8 333263
1901  340  23.4  32.2  21.8   3.5   6.3  23.4 333263
1901  341  24.3  27.7  19.3   0.0   6.2  21.1 333263
1901  342  24.3  28.7  17.3   0.0   6.9  22.3 333263
1901  343  25.3  31.2  18.3   0.0   8.1  22.3 333263
1901  344  27.3  34.2  17.8   2.7   6.6  22.3 333263
1901  345  25.3  29.2  21.3   0.0   6.3  24.6 333263
1901  346  22.4  31.7  20.8   0.0   7.0  24.6 333263
1901  347  26.3  32.2  21.8   0.0   4.5  28.1 333263
1901  348  21.4  23.7  22.3   0.0   6.0  26.9 333263
1901  349  25.3  31.2  21.8   0.0   6.3  30.4 333263
1901  350  25.3  32.7  23.3   7.0   8.3  32.8 333263
1901  351  27.3  38.2  25.3   0.0   9.5  31.6 333263
1901  352  27.3  41.2  27.3   0.0   9.5  32.8 333263
1901  353  26.3  37.7  24.8   0.0   7.2  19.9 333263
1901  354  25.3  32.7  21.8   0.0   6.9  26.9 333263
1901  355  25.3  32.2  22.8   0.0   5.4  26.9 333263
1901  356  16.6  33.2  23.8   0.0   7.6  26.9 333263
1901  357  23.4  35.7  24.3   0.0   6.4  26.9 333263
1901  358  21.4  31.2  21.8   0.0   6.6  23.4 333263
1901  359  23.4  30.7  22.3   0.0   6.4  23.4 333263
1901  360  23.4  30.2  19.3   0.0   7.3  23.4 333263
1901  361  25.3  32.2  19.8   0.0   8.1  22.3 333263
1901  362  27.3  33.7  18.3   0.0   7.3  22.3 333263
1901  363  23.4  34.2  20.3   0.0   7.3  24.6 333263
1901  364  25.3  34.2  20.3   0.0   7.8  28.1 333263
1901  365  26.3  34.2  21.8   0.0   7.8  24.6 333263
1902    1  23.3  36.2  21.9   0.0   8.0  24.4 333263
1902    2  24.3  35.2  23.9   0.0   6.3  25.5 333263
1902    3  22.3  32.7  23.4   0.0   5.8  29.0 333263
1902    4  20.3  33.7  22.4  17.4   8.1  31.3 333263
1902    5  24.3  35.2  25.4   0.0   9.7  25.5 333263
1902    6  28.4  36.2  22.4   0.0   6.9  20.9 333263
1902    7  22.3  33.2  20.9   0.0   5.5  24.4 333263
1902    8  21.3  30.7  25.4   0.0   5.5  30.2 333263
1902    9  18.3  33.2  26.4   7.2   7.7  31.3 333263
1902   10  26.4  34.2  22.9   0.3   6.8  27.8 333263
1902   11  22.3  34.2  23.9   2.1   6.5  29.0 333263
1902   12  22.3  33.7  24.4   0.8   7.7  30.2 333263
1902   13  25.3  36.7  24.9   0.0   9.6  32.5 333263
1902   14  24.3  41.2  26.4   0.0   5.0  32.5 333263
1902   15  17.2  30.7  23.4   0.0   6.4  27.8 333263
1902   16  22.3  32.2  21.9   0.0   7.6  26.7 333263
1902   17  25.3  33.7  25.4   0.0   6.8  26.7 333263
1902   18  23.3  33.7  24.4   0.0   7.9  29.0 333263
1902   19  26.4  34.7  25.9   0.0   8.3  27.8 333263
1902   20  27.4  35.7  25.4   0.3   7.8  29.0 333263
1902   21  27.4  34.2  26.9   0.0   9.3  29.0 333263
1902   22  28.4  38.2  26.4   0.0   7.7  30.2 333263
1902   23  23.3  34.2  26.9   0.0   3.7  25.5 333263
1902   24  10.1  29.2  24.4   0.0   5.5  25.5 333263
1902   25  19.3  30.7  22.9   0.0   6.4  26.7 333263
1902   26  22.3  33.2  23.4   0.0   7.5  29.0 333263
1902   27  23.3  35.2  22.4   0.0   4.4  26.7 333263
1902   28  14.2  29.2  22.4  22.4   7.2  24.4 333263
1902   29  23.3  32.2  20.9   0.0   7.0  22.0 333263
1902   30  23.3  33.7  21.4   0.0   6.0  26.7 333263
1902   31  25.3  32.2  21.9   0.0   7.4  32.5 333263
1902   32  26.1  32.4  21.2   0.0   6.7  24.6 333263
1902   33  21.3  35.4  22.2   0.0   7.0  26.9 333263
1902   34  21.3  35.9  24.2   0.0   7.2  28.1 333263
1902   35  23.2  34.9  24.7   0.0   6.0  26.9 333263
1902   36  23.2  31.9  25.7   8.1   5.9  30.4 333263
1902   37  21.3  33.9  25.7   0.0   5.3  31.6 333263
1902   38  20.3  32.4  23.7   0.0   5.1  31.6 333263
1902   39  19.3  31.9  22.7  21.5   5.4  29.3 333263
1902   40  21.3  30.9  24.2  10.2   5.1  28.1 333263
1902   41  19.3  31.4  23.2   0.0   5.5  28.1 333263
1902   42  22.2  29.4  22.2   0.0   5.6  25.8 333263
1902   43  22.2  29.9  20.2   0.0   7.0  24.6 333263
1902   44  24.2  34.4  19.7   0.0   4.4  24.6 333263
1902   45  13.5  30.4  23.7   0.0   6.5  24.6 333263
1902   46  22.2  32.4  23.2   0.0   6.0  24.6 333263
1902   47  19.3  33.9  20.7   3.2   5.0  25.8 333263
1902   48  16.4  32.4  23.7   0.0   5.9  28.1 333263
1902   49  21.3  32.4  22.2   0.0   5.6  26.9 333263
1902   50  21.3  32.4  22.2   0.0   6.9  29.3 333263
1902   51  23.2  35.4  22.7   0.0   6.8  28.1 333263
1902   52  23.2  35.4  24.2   0.0   6.2  30.4 333263
1902   53  22.2  34.9  24.7  27.3   5.1  32.8 333263
1902   54  19.3  31.9  23.2   0.0   5.8  30.4 333263
1902   55  22.2  32.4  23.2   0.0   6.8  29.3 333263
1902   56  22.2  35.9  23.7  25.7   7.0  29.3 333263
1902   57  22.2  35.9  23.7   0.0   7.3  29.3 333263
1902   58  22.2  34.4  22.2   0.0   4.9  22.2 333263
1902   59  17.4  30.4  24.2   0.0   5.1  26.9 333263
1902   60  19.7  31.3  21.6   0.0   5.1  25.9 333263
1902   61  19.7  31.8  20.6   0.0   5.8  27.1 333263
1902   62  20.6  33.3  20.6   0.0   6.2  25.9 333263
1902   63  21.6  33.8  20.1   0.0   6.4  24.8 333263
1902   64  22.6  33.8  22.6   0.0   5.4  25.9 333263
1902   65  20.6  31.8  21.6   0.0   4.1  25.9 333263
1902   66  13.8  30.3  23.1   0.0   5.9  25.9 333263
1902   67  21.6  32.8  22.1   0.0   4.8  25.9 333263
1902   68  20.6  30.3  21.6   0.0   5.0  28.3 333263
1902   69  20.6  30.8  20.6   0.0   4.4  25.9 333263
1902   70  20.6  30.3  21.1   0.0   5.0  30.6 333263
1902   71  21.6  30.3  19.6   0.0   5.2  24.8 333263
1902   72  19.7  30.8  19.6   0.0   4.7  23.6 333263
1902   73  20.6  29.8  20.6   0.0   4.9  27.1 333263
1902   74  20.6  30.8  20.6   0.0   5.2  27.1 333263
1902   75  19.7  31.3  21.1   0.0   5.2  24.8 333263
1902   76  18.7  33.3  21.6   0.0   5.7  28.3 333263
1902   77  20.6  33.3  22.1   0.0   5.4  27.1 333263
1902   78  20.6  32.3  22.1   0.0   4.4  27.1 333263
1902   79  20.6  29.3  20.1   0.0   4.4  28.3 333263
1902   80  19.7  26.8  17.6   0.0   5.1  21.2 333263
1902   81  20.6  27.8  17.1   0.0   4.3  18.9 333263
1902   82  18.7  29.3  16.1   0.0   6.3  25.9 333263
1902   83  20.6  33.8  18.1   0.0   7.2  21.2 333263
1902   84  20.6  35.3  19.6   0.0   6.0  20.0 333263
1902   85  17.7  33.8  21.6   0.0   3.6  23.6 333263
1902   86  11.8  30.3  23.1   4.2   4.7  28.3 333263
1902   87  17.7  27.3  14.6   0.0   5.6  16.5 333263
1902   88  20.6  28.8  16.1   0.0   4.6  17.7 333263
1902   89  18.7  27.8  15.1   0.0   4.1  21.2 333263
1902   90  17.7  28.3  17.6   0.0   4.2  24.8 333263
1902   91  18.5  29.0  17.3   0.0   4.6  21.5 333263
1902   92  19.5  30.5  16.3   0.0   5.1  22.7 333263
1902   93  20.5  31.0  16.3   0.0   3.7  20.3 333263
1902   94  18.5  29.0  18.8   0.0   4.4  27.4 333263
1902   95  19.5  29.0  18.3   0.0   4.6  21.5 333263
1902   96  17.5  29.0  17.3   0.0   4.9  17.9 333263
1902   97  20.5  29.5  16.3   0.0   4.7  20.3 333263
1902   98  17.5  31.0  16.3   0.0   5.2  20.3 333263
1902   99  19.5  32.0  16.8   0.0   4.2  21.5 333263
1902  100  17.5  30.0  19.8   0.0   3.8  25.0 333263
1902  101  16.6  28.0  18.8   0.0   3.5  22.7 333263
1902  102  14.6  26.5  17.3   0.0   3.7  19.1 333263
1902  103  15.6  27.5  16.8   0.0   4.0  20.3 333263
1902  104  16.6  28.5  16.3   0.0   4.1  20.3 333263
1902  105  17.5  28.5  15.3   0.0   4.0  20.3 333263
1902  106  17.5  27.5  14.8   0.0   3.7  19.1 333263
1902  107  15.6  28.5  17.3   0.0   3.2  22.7 333263
1902  108  14.6  27.0  19.3   0.6   3.3  23.8 333263
1902  109  14.6  27.0  20.3   0.0   3.4  22.7 333263
1902  110  15.6  27.5  19.3   0.0   3.7  23.8 333263
1902  111  16.6  27.0  18.8   0.0   3.9  20.3 333263
1902  112  15.6  29.0  16.8   0.0   3.8  21.5 333263
1902  113  16.6  28.5  17.8   0.0   3.7  22.7 333263
1902  114  15.6  27.5  18.8   0.6   3.9  21.5 333263
1902  115  17.5  27.0  17.8   0.0   4.5  20.3 333263
1902  116  17.5  28.5  17.3   0.0   4.7  17.9 333263
1902  117  15.6  30.5  14.3   0.0   3.5  16.7 333263
1902  118  16.6  26.5  15.8   0.0   4.2  22.7 333263
1902  119  17.5  26.5  11.3   0.0   4.4  14.3 333263
1902  120  16.6  27.0  10.3   0.0   3.3  13.1 333263
1902  121  14.9  26.4  13.1   0.0   2.8  16.3 333263
1902  122  14.9  25.4  19.6   0.0   3.0  23.2 333263
1902  123  15.9  25.9  17.1   0.0   2.9  20.9 333263
1902  124  14.9  25.9  16.1   0.0   2.9  20.9 333263
1902  125  15.9  26.4  15.1   0.0   3.2  23.2 333263
1902  126  15.9  26.4  14.6   0.0   3.3  18.6 333263
1902  127  14.9  27.9  16.1   0.0   3.3  19.7 333263
1902  128  14.9  27.4  16.6   0.0   3.6  18.6 333263
1902  129  15.9  25.9  15.1   0.0   3.4  13.9 333263
1902  130  16.9  23.9  11.1   0.0   3.3  13.9 333263
1902  131  14.9  25.4  10.6   0.0   3.2  13.9 333263
1902  132  15.9  25.9  13.1   0.0   3.6  18.6 333263
1902  133  15.9  26.9  12.6   0.0   3.8  13.9 333263
1902  134  15.9  26.4  10.1   0.0   3.7  10.5 333263
1902  135  15.9  25.4   9.6   0.0   3.3  11.6 333263
1902  136  13.9  26.4  11.1   0.0   3.3  13.9 333263
1902  137  13.9  26.9  11.1   0.0   3.3  13.9 333263
1902  138  13.9  26.9  13.1   0.0   2.8  15.1 333263
1902  139  11.9  26.4  14.6   0.0   2.7  17.4 333263
1902  140  11.9  25.9  16.6   0.0   3.2  18.6 333263
1902  141  14.9  25.4  13.1   0.0   3.5  16.3 333263
1902  142  14.9  26.4  10.6   0.0   3.2  12.8 333263
1902  143  13.9  25.4  11.6   0.0   2.9  13.9 333263
1902  144  12.9  26.4  13.1   0.0   2.8  17.4 333263
1902  145  12.9  24.9  11.1   0.0   2.9  16.3 333263
1902  146  11.9  25.9  11.1   0.0   2.6  13.9 333263
1902  147  10.9  24.9  14.1   0.0   2.9  16.3 333263
1902  148  12.9  25.9  13.6   0.0   2.9  16.3 333263
1902  149  12.9  26.4  12.6   0.0   2.9  17.4 333263
1902  150  11.9  26.9  13.1   0.0   3.2  16.3 333263
1902  151  12.9  26.9  12.1   0.0   2.7  13.9 333263
1902  152  11.6  27.3  14.6   0.0   3.0  18.0 333263
1902  153  13.6  27.8  15.6   0.0   2.7  18.0 333263
1902  154  11.6  26.8  14.1   0.0   3.0  16.8 333263
1902  155  13.6  26.3  14.6   0.0   3.1  15.6 333263
1902  156  13.6  26.8  15.6   0.0   3.1  15.6 333263
1902  157  12.6  26.8   9.1   0.0   3.3  10.8 333263
1902  158  13.6  26.3  10.6   0.0   2.6  12.0 333263
1902  159  11.6  26.3  13.6   0.0   2.6  16.8 333263
1902  160  11.6  25.8  16.6   0.0   3.1  18.0 333263
1902  161  14.5  23.8   8.6   0.0   3.0  12.0 333263
1902  162  14.5  22.8   9.6   0.0   2.9  12.0 333263
1902  163  13.6  23.8   8.6   0.0   3.1  13.2 333263
1902  164  13.6  24.8   8.1   0.0   2.9   9.6 333263
1902  165  12.6  24.8   9.6   0.0   2.7  12.0 333263
1902  166  11.6  25.8  12.6   0.0   2.8  15.6 333263
1902  167  12.6  25.8  13.6   0.0   2.7  15.6 333263
1902  168  12.6  26.3  14.6   0.0   2.4  18.0 333263
1902  169  11.6  25.8  18.1   0.0   2.6  20.4 333263
1902  170  11.6  26.8  15.6   0.0   3.1  18.0 333263
1902  171  12.6  26.8   9.6   0.0   2.9  12.0 333263
1902  172  12.6  26.3   9.6   0.0   2.8  13.2 333263
1902  173  12.6  22.8  10.6   0.0   2.9  10.8 333263
1902  174  13.6  21.3   6.6   0.0   2.9   8.4 333263
1902  175  12.6  23.3   7.1   0.0   2.7   8.4 333263
1902  176  11.6  24.8  11.1   0.0   2.3  13.2 333263
1902  177  10.7  24.3  13.6   0.0   2.6  16.8 333263
1902  178  12.6  24.3  12.6   0.0   2.7  15.6 333263
1902  179  12.6  23.3  11.6   0.0   2.3  13.2 333263
1902  180  10.7  23.8  13.1   0.0   2.6  15.6 333263
1902  181  11.6  23.8  13.6   0.0   2.9  14.4 333263
1902  182  12.7  23.6  12.9   0.0   2.6  12.0 333263
1902  183  11.7  24.1  11.9   0.0   2.2  15.6 333263
1902  184  11.7  21.6  12.9   9.0   2.3  15.6 333263
1902  185  11.7  23.1  13.4   1.8   2.7  16.8 333263
1902  186  12.7  24.6  12.9   1.2   2.7  15.6 333263
1902  187  12.7  25.1  13.9   0.0   2.6  15.6 333263
1902  188  12.7  25.1  14.4   0.0   3.0  18.0 333263
1902  189  13.6  25.1  11.9   0.0   3.2  13.2 333263
1902  190  13.6  23.1   8.4   0.0   3.2   8.4 333263
1902  191  14.6  23.1   9.9   0.0   3.2  10.8 333263
1902  192  14.6  23.6  10.9   0.0   3.6  10.8 333263
1902  193  15.6  24.6   9.4   0.0   2.7   9.6 333263
1902  194  12.7  24.6  11.4   0.0   2.9  15.6 333263
1902  195  13.6  24.1   9.4   0.0   3.3  13.2 333263
1902  196  14.6  23.1   8.4   0.0   3.0   8.4 333263
1902  197  13.6  21.6   7.9   0.0   3.1   8.4 333263
1902  198  13.6  23.1   9.4   0.0   3.1   9.6 333263
1902  199  13.6  24.1   7.4   0.0   2.8  10.8 333263
1902  200  12.7  24.1   9.9   0.0   3.1  13.2 333263
1902  201  13.6  26.1  10.4   0.0   3.3  14.4 333263
1902  202  14.6  24.6   9.9   0.0   3.4  10.8 333263
1902  203  15.6  25.1   8.9   0.0   3.1  12.0 333263
1902  204  14.6  22.1  10.4   0.0   3.1  10.8 333263
1902  205  14.6  22.1   8.4   0.0   3.4   9.6 333263
1902  206  15.6  22.6   4.9   0.0   3.2   8.4 333263
1902  207  14.6  23.1   5.9   0.0   3.0   9.6 333263
1902  208  13.6  24.6  10.9   0.0   3.0  13.2 333263
1902  209  13.6  24.1  11.4   0.0   2.8  13.2 333263
1902  210  13.6  26.1  14.4   0.0   2.8  19.2 333263
1902  211  12.7  26.1  13.9   1.5   3.3  16.8 333263
1902  212  15.6  26.1  13.9   0.0   3.6  15.6 333263
1902  213  15.6  24.3  11.1   0.0   3.4  14.4 333263
1902  214  14.6  24.8   9.1   0.0   3.7  14.4 333263
1902  215  15.6  23.8  13.6   0.0   3.7  12.0 333263
1902  216  16.6  23.3   7.1   0.0   3.7  10.8 333263
1902  217  16.6  23.3   7.1   0.0   3.8  10.8 333263
1902  218  16.6  23.8   6.6   0.0   4.0  10.8 333263
1902  219  16.6  24.3   5.6   0.0   3.7   9.6 333263
1902  220  15.6  24.8   8.6   0.0   3.5  13.2 333263
1902  221  15.6  25.3  10.6   0.0   3.0  15.6 333263
1902  222  13.7  23.8  12.1   0.0   3.6  15.6 333263
1902  223  16.6  24.8   9.6   0.0   3.8  14.4 333263
1902  224  16.6  23.3   9.1   0.0   4.0  10.8 333263
1902  225  17.6  21.8   6.6   0.0   3.7   7.2 333263
1902  226  17.6  21.3   6.6   0.0   3.6   9.6 333263
1902  227  15.6  23.8   9.6   0.0   3.9  12.0 333263
1902  228  16.6  24.8  13.1   0.0   3.1  13.2 333263
1902  229  15.6  24.3  12.6   0.5   3.1  18.0 333263
1902  230  16.6  24.3  10.1   7.0   3.3  16.8 333263
1902  231  16.6  24.3  10.1   0.0   3.7  15.6 333263
1902  232  17.6  25.3  11.6   0.0   3.1  15.6 333263
1902  233  15.6  24.3  13.6   2.5   2.9  18.0 333263
1902  234  15.6  24.3  16.6   0.0   3.6  19.2 333263
1902  235  18.5  24.3  12.6   0.0   3.8  15.6 333263
1902  236  16.6  23.8  10.6   0.0   3.5  12.0 333263
1902  237  16.6  22.8   8.6   0.0   3.7  12.0 333263
1902  238  16.6  22.8  11.1   0.0   3.5  10.8 333263
1902  239  17.6  23.8  12.6   0.0   3.5  15.6 333263
1902  240  16.6  24.8  15.1   0.9   3.4  16.8 333263
1902  241  16.6  24.3  14.6   0.0   3.4  16.8 333263
1902  242  18.5  23.3  13.1   0.9   3.2  16.8 333263
1902  243  18.5  23.8  16.1  14.0   3.0  19.2 333263
1902  244  13.1  24.6  16.1   0.0   4.5  18.9 333263
1902  245  20.1  26.1  11.1   0.0   4.9  16.5 333263
1902  246  20.1  27.6  11.6   0.0   5.2  16.5 333263
1902  247  20.1  27.6  12.6   0.0   5.1  15.3 333263
1902  248  20.1  26.6  12.1   0.0   5.6  14.1 333263
1902  249  20.1  28.6  10.6   0.0   5.2  14.1 333263
1902  250  19.1  27.1  12.6   0.0   6.1  14.1 333263
1902  251  20.1  32.6  11.6   0.0   6.9  20.0 333263
1902  252  20.1  31.6  13.6   0.0   6.8  13.0 333263
1902  253  21.2  31.1  14.6   0.0   6.8  14.1 333263
1902  254  20.1  31.6  15.6   0.0   6.5  14.1 333263
1902  255  20.1  28.6  16.1   0.0   5.7  10.6 333263
1902  256  21.2  25.6   9.6   0.0   5.1   9.4 333263
1902  257  21.2  24.1  15.1   0.0   5.2  11.8 333263
1902  258  21.2  24.1  13.1   0.0   5.4  10.6 333263
1902  259  21.2  25.6   8.1   0.0   5.0  10.6 333263
1902  260  22.2  25.6   9.6   0.0   5.7  14.1 333263
1902  261  22.2  26.6  12.1   0.0   6.2  11.8 333263
1902  262  22.2  27.1  12.6   0.0   5.5  10.6 333263
1902  263  22.2  25.6  10.6   0.0   4.5  11.8 333263
1902  264  21.2  26.1  11.1   0.0   4.9  17.7 333263
1902  265  20.1  26.6  12.6  10.7   4.6  15.3 333263
1902  266  20.1  26.1  16.6   1.2   3.7  17.7 333263
1902  267  19.1  25.1  14.6   0.0   4.1  20.0 333263
1902  268  20.1  25.1  16.1   0.0   4.0  18.9 333263
1902  269  18.1  25.1  15.6   5.2   3.7  17.7 333263
1902  270  19.1  28.1  17.6   0.0   5.3  25.9 333263
1902  271  21.2  29.6  16.6   5.7   4.5  18.9 333263
1902  272  21.2  29.6  18.1   0.0   5.3  25.9 333263
1902  273  22.2  30.6  16.6   0.0   5.5  22.4 333263
1902  274  22.0  29.1  18.1   0.0   5.7  21.0 333263
1902  275  23.0  29.6  18.1   0.0   6.0  22.2 333263
1902  276  22.0  31.1  18.6   1.6   4.8  22.2 333263
1902  277  17.0  28.6  19.1   0.0   5.6  21.0 333263
1902  278  21.0  27.6  19.1   0.0   5.5  17.5 333263
1902  279  21.0  28.1  16.6   0.0   5.9  18.7 333263
1902  280  24.0  28.6  14.6   0.0   6.3  18.7 333263
1902  281  23.0  28.6  17.6   0.0   6.3  16.4 333263
1902  282  25.0  29.1  17.6   0.0   6.0  18.7 333263
1902  283  23.0  30.1  18.6   0.0   6.2  21.0 333263
1902  284  22.0  30.1  18.6  24.9   5.7  18.7 333263
1902  285  23.0  26.6  15.1   0.0   6.6  16.4 333263
1902  286  25.0  32.1  15.6   0.0   5.7  22.2 333263
1902  287  25.0  29.6  16.1   0.0   6.3  23.4 333263
1902  288  23.0  32.1  16.6   0.0   5.6  22.2 333263
1902  289  19.0  30.1  18.6   0.0   4.0  19.9 333263
1902  290  19.0  26.6  17.6   1.1   4.9  24.5 333263
1902  291  22.0  27.6  19.6   0.0   6.0  22.2 333263
1902  292  22.0  31.6  21.1   7.3   6.1  23.4 333263
1902  293  18.0  32.1  18.1   0.0   5.7  19.9 333263
1902  294  23.0  29.1  18.6   0.0   5.5  22.2 333263
1902  295  22.0  29.6  18.1   0.0   6.3  22.2 333263
1902  296  23.0  30.6  21.1   0.0   7.5  21.0 333263
1902  297  23.0  34.1  21.1   0.0   6.3  21.0 333263
1902  298  24.0  29.1  18.1   0.0   5.9  18.7 333263
1902  299  23.0  27.6  15.1   5.5   5.6  16.4 333263
1902  300  23.0  27.1  15.6   0.0   3.3  17.5 333263
1902  301  12.0  26.1  17.6  18.3   5.3  21.0 333263
1902  302  25.0  26.1  16.6   0.0   5.4  19.9 333263
1902  303  24.0  26.6  15.1   0.0   5.5  18.7 333263
1902  304  24.0  28.1  17.1   0.7   5.2  21.0 333263
1902  305  21.1  28.8  17.9   2.7   5.8  22.2 333263
1902  306  24.2  28.3  18.9   0.0   5.9  22.2 333263
1902  307  21.1  29.8  17.9   0.0   5.0  21.1 333263
1902  308  21.1  27.3  18.4   0.5   6.1  22.2 333263
1902  309  24.2  28.8  16.4   0.0   6.5  19.9 333263
1902  310  24.2  29.8  16.4   0.0   6.5  19.9 333263
1902  311  24.2  29.8  15.4   0.0   7.8  19.9 333263
1902  312  23.1  34.8  18.4   0.0   8.3  22.2 333263
1902  313  24.2  35.3  21.4   0.0   7.3  23.4 333263
1902  314  23.1  33.8  21.9   0.0   6.6  24.6 333263
1902  315  20.1  32.8  20.9   0.0   7.0  23.4 333263
1902  316  25.2  32.3  19.4   2.3   8.0  24.6 333263
1902  317  25.2  35.8  22.4   0.0   7.9  26.9 333263
1902  318  23.1  34.8  22.4   1.0   6.4  23.4 333263
1902  319  23.1  31.3  20.4   0.0   6.6  24.6 333263
1902  320  23.1  30.8  21.9   0.0   7.1  22.2 333263
1902  321  25.2  31.8  18.9   0.0   7.5  22.2 333263
1902  322  27.2  31.8  20.4   0.0   6.9  22.2 333263
1902  323  25.2  30.8  21.4   0.0   7.1  22.2 333263
1902  324  24.2  33.8  19.9   0.0   6.1  25.7 333263
1902  325  22.1  29.3  22.9   0.8   6.7  22.2 333263
1902  326  24.2  31.8  21.4   1.8   6.7  24.6 333263
1902  327  24.2  31.8  22.4  11.7   4.3  24.6 333263
1902  328  15.1  30.8  20.9   0.0   6.3  28.1 333263
1902  329  25.2  30.3  20.4   0.0   6.5  24.6 333263
1902  330  25.2  31.8  19.4   0.0   6.4  25.7 333263
1902  331  24.2  33.8  20.4   0.0   7.2  30.4 333263
1902  332  26.2  34.3  23.4   0.0   7.2  29.2 333263
1902  333  27.2  33.3  23.9  16.5   6.2  28.1 333263
1902  334  24.2  32.3  22.4  13.0   6.7  29.2 333263
1902  335  23.4  29.7  20.3   0.0   5.9  22.3 333263
1902  336  22.4  29.2  21.3   0.0   5.4  24.6 333263
1902  337  21.4  29.7  20.3   0.0   5.2  26.9 333263
1902  338  20.4  29.7  21.8   0.0   5.0  28.1 333263
1902  339  18.5  30.7  21.8   0.0   4.0  28.1 333263
1902  340  11.7  32.2  23.3  10.3   5.9  28.1 333263
1902  341  22.4  31.7  22.3  54.3   6.2  30.4 333263
1902  342  21.4  32.7  22.8   1.5   6.2  26.9 333263
1902  343  20.4  32.7  22.3   0.0   7.3  25.8 333263
1902  344  25.3  33.7  21.3   1.2   5.6  25.8 333263
1902  345  20.4  31.2  22.3   3.8   5.5  28.1 333263
1902  346  22.4  30.7  21.8   0.0   6.8  30.4 333263
1902  347  24.3  33.2  22.8   0.0   6.5  26.9 333263
1902  348  23.4  32.7  21.3   2.7   6.0  28.1 333263
1902  349  22.4  32.7  23.3   0.0   5.3  30.4 333263
1902  350  20.4  31.2  24.8   0.0   3.8  31.6 333263
1902  351  13.6  31.7  25.3   0.0   5.3  34.0 333263
1902  352  20.4  31.7  24.3   0.0   8.3  31.6 333263
1902  353  26.3  34.7  23.8   0.0   8.3  21.1 333263
1902  354  23.4  35.7  22.8   0.0   7.8  19.9 333263
1902  355  22.4  34.7  20.3   0.0   8.6  19.9 333263
1902  356  22.4  38.2  20.8   2.7   6.7  21.1 333263
1902  357  22.4  33.7  21.8   0.0   8.0  28.1 333263
1902  358  25.3  36.7  23.8   0.0   8.5  28.1 333263
1902  359  23.4  37.7  25.3   0.0   8.1  23.4 333263
1902  360  22.4  37.7  24.3   0.0   8.6  25.8 333263
1902  361  25.3  37.7  24.3   0.0   8.7  26.9 333263
1902  362  25.3  38.2  24.8   0.0   6.2  28.1 333263
1902  363  14.6  36.2  26.8   0.0   6.3  25.8 333263
1902  364  19.5  33.7  22.8   0.0   7.2  26.9 333263
1902  365  23.4  34.7  21.3   0.0  10.0  26.9 333263
1903    1  28.4  40.7  23.9   0.0   9.5  27.8 333263
1903    2  28.4  37.7  24.4   0.0  10.1  27.8 333263
1903    3  28.4  39.7  25.9   0.0  11.4  29.0 333263
1903    4  28.4  40.7  27.4   0.0  10.5  24.4 333263
1903    5  27.4  39.2  27.9   0.4   9.6  25.5 333263
1903    6  23.3  39.2  27.4   0.0  11.5  26.7 333263
1903    7  28.4  38.7  24.9   0.0   8.3  17.4 333263
1903    8  25.3  35.2  23.4   0.0   7.9  25.5 333263
1903    9  26.4  34.2  23.9   0.0   7.3  26.7 333263
1903   10  25.3  33.2  24.4   0.0   7.5  26.7 333263
1903   11  27.4  34.7  24.4   0.0   8.1  31.3 333263
1903   12  23.3  36.7  21.9  10.6   7.9  25.5 333263
1903   13  25.3  36.2  23.4   7.8   9.3  30.2 333263
1903   14  27.4  36.7  23.9   0.2   8.2  24.4 333263
1903   15  26.4  33.7  21.4   0.0   7.4  22.0 333263
1903   16  25.3  32.7  21.9   0.0   7.2  24.4 333263
1903   17  24.3  33.7  22.9   0.0   7.6  26.7 333263
1903   18  26.4  34.7  23.9   0.0   7.7  29.0 333263
1903   19  25.3  35.2  22.9   0.0   8.3  27.8 333263
1903   20  28.4  34.2  22.4   0.0   7.4  25.5 333263
1903   21  27.4  33.7  22.4   0.0   7.6  29.0 333263
1903   22  23.3  36.2  24.4   0.0   8.7  29.0 333263
1903   23  23.3  36.7  22.9   0.0   6.2  23.2 333263
1903   24  18.3  33.7  25.4   0.0   6.2  27.8 333263
1903   25  21.3  32.7  22.4   0.0   6.4  27.8 333263
1903   26  23.3  31.2  21.9   0.0   6.9  25.5 333263
1903   27  23.3  30.7  20.4  19.0   5.9  20.9 333263
1903   28  22.3  30.2  21.4  16.5   6.2  25.5 333263
1903   29  22.3  30.7  21.9   4.5   5.9  24.4 333263
1903   30  19.3  31.2  20.9   1.0   6.4  23.2 333263
1903   31  20.3  32.2  22.4   1.1   6.5  24.4 333263
1903   32  24.2  30.9  23.2   2.5   4.8  28.1 333263
1903   33  17.4  31.4  23.7   0.5   5.2  28.1 333263
1903   34  14.5  33.9  23.7   0.0   6.6  26.9 333263
1903   35  22.2  33.4  24.2   0.1   5.2  26.9 333263
1903   36  15.5  32.4  23.7   0.0   5.3  24.6 333263
1903   37  16.4  32.4  23.2   0.5   4.5  25.8 333263
1903   38  13.5  31.4  23.7   0.1   5.3  25.8 333263
1903   39  20.3  30.9  23.7   0.9   5.5  28.1 333263
1903   40  22.2  29.9  22.2   8.0   6.3  25.8 333263
1903   41  21.3  34.4  23.2   9.0   6.9  28.1 333263
1903   42  22.2  36.4  23.2   9.5   6.2  30.4 333263
1903   43  20.3  33.9  25.2   0.0   6.8  28.1 333263
1903   44  22.2  33.9  23.2   0.0   6.3  24.6 333263
1903   45  20.3  35.4  24.7   8.7   6.9  31.6 333263
1903   46  21.3  36.9  26.7  31.6   7.4  31.6 333263
1903   47  19.3  36.9  27.2  22.5   6.4  25.8 333263
1903   48  19.3  31.9  22.7   0.0   6.9  21.1 333263
1903   49  24.2  32.9  18.7   0.3   4.8  23.4 333263
1903   50  17.4  31.9  21.2   0.0   5.7  29.3 333263
1903   51  23.2  31.4  21.7   0.0   5.8  28.1 333263
1903   52  21.3  32.4  22.7   0.0   6.4  26.9 333263
1903   53  24.2  34.4  22.7   0.0   6.3  31.6 333263
1903   54  22.2  34.9  23.2   0.0   7.5  30.4 333263
1903   55  23.2  36.4  23.7   0.0   7.1  26.9 333263
1903   56  21.3  36.4  24.7   6.2   6.4  28.1 333263
1903   57  22.2  34.4  24.7  12.8   6.0  30.4 333263
1903   58  21.3  34.9  23.7  18.8   5.8  32.8 333263
1903   59  20.3  33.9  22.7  33.8   4.9  30.4 333263
1903   60  20.6  31.3  23.1  20.0   4.3  29.5 333263
1903   61  18.7  31.3  23.1   1.0   4.7  31.8 333263
1903   62  18.7  31.8  23.1   0.3   5.9  29.5 333263
1903   63  24.6  33.3  24.6   0.3   5.4  30.6 333263
1903   64  22.6  32.3  23.1   0.0   6.1  29.5 333263
1903   65  22.6  34.8  23.1   0.0   5.2  29.5 333263
1903   66  21.6  32.3  23.1   0.0   5.1  30.6 333263
1903   67  20.6  32.8  23.1   0.0   5.1  30.6 333263
1903   68  17.7  34.8  22.6   0.0   5.5  31.8 333263
1903   69  17.7  34.3  25.6   0.5   5.1  29.5 333263
1903   70  19.7  32.3  23.1   0.9   4.8  29.5 333263
1903   71  18.7  33.3  23.6   0.0   4.7  31.8 333263
1903   72  17.7  33.3  22.1   0.0   4.7  30.6 333263
1903   73  17.7  32.3  23.1   0.0   4.4  29.5 333263
1903   74  20.6  28.8  23.6   0.0   2.8  28.3 333263
1903   75   8.8  30.3  23.1   2.0   5.1  29.5 333263
1903   76  18.7  32.3  22.6   0.8   5.1  27.1 333263
1903   77  17.7  32.3  22.1  22.7   3.0  25.9 333263
1903   78   7.9  30.8  23.1  24.0   2.7  28.3 333263
1903   79   9.8  28.8  23.1  13.3   3.5  29.5 333263
1903   80  15.7  28.3  21.6  12.8   4.2  27.1 333263
1903   81  19.7  29.3  22.1   3.0   4.0  29.5 333263
1903   82  17.7  31.3  22.1   1.9   3.5  31.8 333263
1903   83  12.8  31.3  23.1   4.8   3.8  30.6 333263
1903   84  17.7  29.3  24.1   2.8   3.6  30.6 333263
1903   85  14.7  28.8  23.6   1.6   2.5  27.1 333263
1903   86  11.8  25.3  23.6   5.6   2.7  27.1 333263
1903   87   9.8  29.8  23.6   1.8   4.0  29.5 333263
1903   88  19.7  30.3  23.1   2.1   2.3  33.0 333263
1903   89   7.9  29.3  23.6   5.1   3.7  30.6 333263
1903   90  16.7  29.3  22.1   1.3   3.1  28.3 333263
1903   91  15.6  28.5  22.3   4.1   3.5  28.6 333263
1903   92  18.5  28.0  20.3   1.5   4.3  27.4 333263
1903   93  20.5  29.5  18.3   0.0   4.0  23.8 333263
1903   94  18.5  30.5  18.3   0.0   4.1  27.4 333263
1903   95  18.5  33.0  21.3   0.0   3.9  32.2 333263
1903   96  17.5  32.0  22.3   0.0   3.7  31.0 333263
1903   97  16.6  33.0  21.8   0.2   3.9  33.4 333263
1903   98  18.5  33.0  22.3   0.0   4.2  34.6 333263
1903   99  18.5  31.0  22.3   0.0   4.1  26.2 333263
1903  100  17.5  29.5  20.3   2.9   4.1  23.8 333263
1903  101  16.6  29.0  19.3   0.0   4.0  21.5 333263
1903  102  17.5  28.5  18.8   0.0   4.2  22.7 333263
1903  103  17.5  28.0  17.8   0.0   4.7  19.1 333263
1903  104  18.5  28.0  12.3   0.0   4.8  14.3 333263
1903  105  18.5  28.0  11.8   0.0   4.6  14.3 333263
1903  106  18.5  28.5  13.8   0.0   4.6  17.9 333263
1903  107  18.5  30.0  16.8   0.0   4.3  21.5 333263
1903  108  18.5  29.5  17.8   0.0   4.2  22.7 333263
1903  109  18.5  29.5  17.8   0.0   3.8  23.8 333263
1903  110  16.6  29.5  18.3   9.2   3.7  25.0 333263
1903  111  16.6  29.5  20.8   6.6   2.9  26.2 333263
1903  112  12.7  27.5  20.3   1.1   3.2  25.0 333263
1903  113  14.6  29.0  18.8   0.1   3.5  26.2 333263
1903  114  15.6  28.5  18.3   0.2   3.4  23.8 333263
1903  115  17.5  29.0  18.8   0.4   2.6  28.6 333263
1903  116  16.6  26.0  20.3   1.9   3.9  29.7 333263
1903  117  15.6  26.5  16.3   1.1   3.8  14.3 333263
1903  118  16.6  26.0  12.3   0.0   3.5  17.9 333263
1903  119  16.6  27.5  14.8   0.0   3.9  22.7 333263
1903  120  16.6  29.0  17.3   0.0   3.0  21.5 333263
1903  121  13.9  27.4  17.1   0.0   1.8  19.7 333263
1903  122   7.9  24.9  19.1   0.0   2.6  20.9 333263
1903  123  12.9  25.4  18.6   2.5   1.8  20.9 333263
1903  124   9.9  22.4  18.6   7.8   1.7  20.9 333263
1903  125   9.9  22.9  19.6  16.3   2.2  23.2 333263
1903  126  11.9  24.4  21.1  62.4   2.3  23.2 333263
1903  127  12.9  24.4  21.1  53.6   2.6  24.4 333263
1903  128  13.9  25.9  20.6   3.1   2.0  24.4 333263
1903  129  11.9  25.9  20.1   4.8   2.6  27.9 333263
1903  130  12.9  26.4  19.1   9.6   2.6  20.9 333263
1903  131  11.9  25.9  16.6   0.0   3.4  18.6 333263
1903  132  15.9  23.4  13.1   0.0   3.5  12.8 333263
1903  133  15.9  24.4  11.6   0.0   3.6  11.6 333263
1903  134  16.9  25.9  11.1   0.0   3.0  13.9 333263
1903  135  13.9  24.9  13.1   0.0   2.6  16.3 333263
1903  136  11.9  25.4  15.6   0.5   2.8  18.6 333263
1903  137  13.9  25.9  15.1   0.0   2.6  20.9 333263
1903  138  11.9  25.9  15.6   2.7   2.7  18.6 333263
1903  139  12.9  26.4  16.6   0.5   2.5  20.9 333263
1903  140  11.9  26.9  16.1   1.0   1.8  22.1 333263
1903  141   7.9  25.9  20.1   2.9   2.8  23.2 333263
1903  142  14.9  24.4  16.6   0.9   3.1  19.7 333263
1903  143  14.9  23.9  11.6   0.0   3.1  12.8 333263
1903  144  14.9  22.9  12.1   0.0   3.2  12.8 333263
1903  145  14.9  22.9  10.6   0.0   3.1  11.6 333263
1903  146  14.9  21.9  10.6   0.0   3.4  11.6 333263
1903  147  15.9  22.4  12.6   0.0   3.0  10.5 333263
1903  148  13.9  22.9   9.1   0.0   3.3  11.6 333263
1903  149  14.9  23.4   9.1   0.0   2.2  10.5 333263
1903  150   8.9  22.4  12.1   9.5   2.5  12.8 333263
1903  151  14.9  20.9  15.1  76.4   2.0  19.7 333263
1903  152  11.6  21.3  15.1   0.0   2.3  19.2 333263
1903  153  12.6  21.8  13.1   0.0   2.6  15.6 333263
1903  154  13.6  23.3  15.1   0.0   2.7  16.8 333263
1903  155  13.6  22.8  12.6   0.0   2.6  14.4 333263
1903  156  13.6  23.3  13.1   0.0   2.5  15.6 333263
1903  157  12.6  23.3  10.6   0.0   2.6  15.6 333263
1903  158  12.6  24.8  13.1   0.0   2.5  15.6 333263
1903  159  11.6  22.3  12.6   0.0   2.8  13.2 333263
1903  160  13.6  22.3  10.6   0.0   2.7  13.2 333263
1903  161  12.6  22.8  10.1   0.0   2.8  12.0 333263
1903  162  12.6  23.8   8.1   0.0   2.9  10.8 333263
1903  163  13.6  24.3  12.6   0.0   2.6  14.4 333263
1903  164  12.6  23.3  10.6   0.0   2.8  14.4 333263
1903  165  13.6  22.8   9.6   0.0   2.9  13.2 333263
1903  166  13.6  22.8   7.1   0.0   3.0  10.8 333263
1903  167  13.6  25.8   9.1   0.0   2.9  13.2 333263
1903  168  13.6  23.3  11.1   0.0   2.6  12.0 333263
1903  169  11.6  22.3   7.1   0.0   2.5  10.8 333263
1903  170  12.6  23.3  12.1   0.0   2.8  16.8 333263
1903  171  13.6  22.3  10.6   0.0   2.6  10.8 333263
1903  172  13.6  21.3   5.6   0.0   2.8  13.2 333263
1903  173  12.6  23.3   5.6   0.0   2.8   8.4 333263
1903  174  12.6  23.8   6.1   0.0   2.8  10.8 333263
1903  175  13.6  22.3   9.1   0.0   2.5  13.2 333263
1903  176  12.6  22.3   9.1   0.0   1.8  13.2 333263
1903  177   8.7  22.8  11.1   4.7   2.5  16.8 333263
1903  178  12.6  20.8   8.6   5.0   2.2  12.0 333263
1903  179  11.6  22.3  12.1  16.9   2.3  16.8 333263
1903  180  11.6  24.3  14.6   0.0   2.3  18.0 333263
1903  181  11.6  23.8  13.6   6.3   2.4  16.8 333263
1903  182  11.7  24.6  14.9   0.0   2.6  18.0 333263
1903  183  12.7  25.6  14.4   0.0   2.7  18.0 333263
1903  184  13.6  25.1  12.4   0.0   2.4  16.8 333263
1903  185  13.6  23.6  13.4   0.0   2.7  19.2 333263
1903  186  13.6  22.1   8.9   0.0   2.8  10.8 333263
1903  187  13.6  21.6   6.4   0.0   2.5  10.8 333263
1903  188  11.7  22.6   9.4   0.0   2.0  13.2 333263
1903  189   9.7  23.1  11.4   0.0   1.6  16.8 333263
1903  190   8.8  21.6  14.9  10.6   2.3  19.2 333263
1903  191  12.7  20.6  13.9   0.0   2.3  13.2 333263
1903  192  12.7  21.1  11.9   0.0   2.5  15.6 333263
1903  193  12.7  22.1  13.4   0.0   1.4  14.4 333263
1903  194   5.8  21.1  15.4  31.7   1.2  16.8 333263
1903  195   5.8  22.6  17.4  78.3   2.2  21.6 333263
1903  196  14.6  21.6  15.9   0.0   2.8  19.2 333263
1903  197  14.6  21.6   9.9   0.0   3.0  10.8 333263
1903  198  14.6  21.6   8.9   0.0   3.0  10.8 333263
1903  199  14.6  22.1   7.4   0.0   2.7  10.8 333263
1903  200  14.6  23.1  11.4   0.0   3.0  16.8 333263
1903  201  15.6  23.1   9.9   0.0   3.0  13.2 333263
1903  202  15.6  21.1  10.4   0.0   2.9  10.8 333263
1903  203  14.6  21.1   8.4   0.0   2.8  10.8 333263
1903  204  13.6  22.1   9.9   3.9   1.4  12.0 333263
1903  205   6.8  21.6  13.9  34.1   2.2  18.0 333263
1903  206  12.7  22.1  16.4   0.0   2.6  19.2 333263
1903  207  15.6  21.1  14.9   0.0   1.9  15.6 333263
1903  208   8.8  23.6  13.9   0.0   2.7  18.0 333263
1903  209  15.6  22.6  13.9   0.0   3.1  16.8 333263
1903  210  16.6  22.1  10.9   0.0   2.9  12.0 333263
1903  211  15.6  20.6  10.4   0.0   3.2  10.8 333263
1903  212  16.6  21.1   9.9   0.0   3.1  10.8 333263
1903  213  15.6  20.3   8.1   0.0   3.2  12.0 333263
1903  214  15.6  20.8   8.1   0.0   3.4  10.8 333263
1903  215  15.6  21.8  10.1   2.0   1.3  10.8 333263
1903  216   3.9  20.3  14.6  17.3   1.3  16.8 333263
1903  217   7.8  21.3  15.1  14.5   1.5  20.4 333263
1903  218   7.8  20.8  16.1  10.7   1.4  18.0 333263
1903  219   9.8  20.3  15.1  30.7   2.9  20.4 333263
1903  220  15.6  21.8  13.6   0.0   3.1  13.2 333263
1903  221  15.6  21.8   9.6   0.0   2.9  13.2 333263
1903  222  14.6  22.3  12.1   0.0   3.2  15.6 333263
1903  223  16.6  24.3  12.6   0.0   3.7  16.8 333263
1903  224  16.6  25.8  13.1   2.2   3.3  15.6 333263
1903  225  16.6  22.8  12.6   0.0   3.3  14.4 333263
1903  226  16.6  22.8  11.6   0.0   3.5  14.4 333263
1903  227  16.6  23.3  11.1   0.0   3.1  13.2 333263
1903  228  16.6  23.8   9.6   0.0   3.3  16.8 333263
1903  229  16.6  25.8  11.1   0.0   3.2  18.0 333263
1903  230  16.6  24.8  15.1   0.0   3.3  18.0 333263
1903  231  16.6  23.3  10.6   5.8   2.3  14.4 333263
1903  232  10.7  22.3  11.6   2.0   3.5  16.8 333263
1903  233  17.6  23.3   7.6   0.0   3.5  13.2 333263
1903  234  17.6  23.8   8.6   0.0   3.4  14.4 333263
1903  235  17.6  23.8   9.1   0.0   3.4  15.6 333263
1903  236  17.6  24.8  11.1   0.0   1.9  16.8 333263
1903  237  10.7  24.3  12.6  11.8   3.0  22.6 333263
1903  238  17.6  24.8  15.6   0.0   3.2  19.2 333263
1903  239  17.6  21.8  13.6   0.0   3.1  14.4 333263
1903  240  16.6  22.3  12.6   1.6   3.0  15.6 333263
1903  241  16.6  22.8  14.1   0.0   3.1  16.8 333263
1903  242  15.6  22.8  12.1   0.0   3.0  14.4 333263
1903  243  13.7  23.3  12.6   0.0   3.6  15.6 333263
1903  244  18.1  24.1  14.1   0.0   3.5  17.7 333263
1903  245  19.1  25.6  15.1   3.1   4.3  22.4 333263
1903  246  20.1  28.1  15.1   0.0   4.1  21.2 333263
1903  247  18.1  26.6  13.6   0.0   4.5  18.9 333263
1903  248  20.1  28.1  16.1   0.0   5.1  21.2 333263
1903  249  21.2  28.6  15.6   1.9   4.3  18.9 333263
1903  250  19.1  25.6  15.6   0.0   4.7  17.7 333263
1903  251  20.1  25.6   9.6   0.0   4.9  14.1 333263
1903  252  20.1  26.6  10.1   0.0   4.9  15.3 333263
1903  253  20.1  26.6  10.1   0.0   4.7  15.3 333263
1903  254  19.1  26.6  13.1   0.0   4.3  16.5 333263
1903  255  19.1  26.6  15.6   0.0   4.7  18.9 333263
1903  256  19.1  28.1  15.6   0.0   3.6  18.9 333263
1903  257  15.1  26.1  17.1  47.9   2.6  20.0 333263
1903  258  12.1  23.6  18.1   6.0   2.4  21.2 333263
1903  259  16.1  24.1  16.1  11.0   2.3  24.3 333263
1903  260  15.1  24.6  20.6  19.3   4.4  27.1 333263
1903  261  21.2  26.1  18.6   0.0   3.6  18.9 333263
1903  262  19.1  22.6  15.1   0.0   4.8  17.7 333263
1903  263  23.2  22.6  12.6   0.0   5.0  11.8 333263
1903  264  23.2  23.6   9.1   0.0   5.2  11.8 333263
1903  265  23.2  25.1   9.1   0.0   4.4  13.0 333263
1903  266  22.2  25.1  11.1   0.0   5.0  17.7 333263
1903  267  23.2  27.6  15.1   0.0   4.6  18.9 333263
1903  268  22.2  27.1  15.1   0.0   4.2  20.0 333263
1903  269  21.2  27.1  17.6   4.8   4.4  22.4 333263
1903  270  23.2  23.6  14.1   0.0   4.3  16.5 333263
1903  271  18.1  26.1  16.1   0.0   4.4  17.7 333263
1903  272  19.1  27.1  14.6   0.0   4.7  18.9 333263
1903  273  19.1  26.6  15.1   0.0   5.6  16.5 333263
1903  274  24.0  26.1  13.1   0.0   5.4  16.4 333263
1903  275  24.0  24.6  12.6   0.0   4.8  15.2 333263
1903  276  24.0  24.6  12.1   0.0   4.6  18.7 333263
1903  277  22.0  23.6  15.1   4.0   3.3  17.5 333263
1903  278  18.0  23.6  18.6  30.8   4.3  23.4 333263
1903  279  22.0  25.6  17.1   3.3   4.9  22.2 333263
1903  280  24.0  24.6  14.1   0.0   4.1  18.7 333263
1903  281  20.0  24.6  14.1   0.0   4.7  19.9 333263
1903  282  23.0  24.6  14.6   0.0   5.1  18.7 333263
1903  283  23.0  25.6  14.6   0.0   5.4  17.5 333263
1903  284  23.0  27.6  14.1   0.0   5.5  18.7 333263
1903  285  24.0  28.1  15.6   0.0   5.4  21.0 333263
1903  286  24.0  29.6  15.1   0.0   4.1  23.4 333263
1903  287  20.0  28.6  19.6   9.9   3.4  28.0 333263
1903  288  17.0  25.6  19.6   6.0   5.7  24.5 333263
1903  289  23.0  27.6  14.6   2.2   4.6  16.4 333263
1903  290  24.0  25.1  14.1   0.4   4.2  22.2 333263
1903  291  21.0  25.6  14.6   0.0   4.8  21.0 333263
1903  292  22.0  26.1  15.1   3.1   5.1  19.9 333263
1903  293  24.0  26.1  15.1   0.0   5.2  19.9 333263
1903  294  24.0  26.6  14.6   0.0   4.3  19.9 333263
1903  295  19.0  27.6  14.1   0.0   4.3  22.2 333263
1903  296  24.0  26.6  18.1  20.9   4.7  26.9 333263
1903  297  22.0  28.1  17.1   2.9   4.7  23.4 333263
1903  298  22.0  27.1  19.6   7.0   4.0  23.4 333263
1903  299  17.0  28.6  19.1   0.0   4.8  25.7 333263
1903  300  23.0  28.1  17.1   0.0   4.9  24.5 333263
1903  301  23.0  26.1  19.1   0.0   4.7  21.0 333263
1903  302  22.0  25.6  16.6   0.0   4.7  19.9 333263
1903  303  22.0  26.6  15.1   0.0   5.5  21.0 333263
1903  304  26.0  28.1  15.6   0.0   6.1  22.2 333263
1903  305  26.2  29.3  17.4   0.0   5.1  22.2 333263
1903  306  22.1  28.8  19.4   0.0   4.6  25.7 333263
1903  307  20.1  27.3  20.9   3.7   5.2  24.6 333263
1903  308  23.1  27.3  18.9   0.0   4.4  23.4 333263
1903  309  20.1  26.3  19.4  10.5   4.3  23.4 333263
1903  310  19.1  26.3  20.4   0.8   5.2  23.4 333263
1903  311  22.1  27.8  19.9   6.3   5.7  23.4 333263
1903  312  25.2  27.8  17.9   2.7   5.8  22.2 333263
1903  313  25.2  28.3  17.4   0.0   5.0  22.2 333263
1903  314  21.1  28.8  17.4   0.0   4.8  24.6 333263
1903  315  18.1  30.3  20.4  23.2   5.3  26.9 333263
1903  316  21.1  27.8  20.4   0.0   5.7  22.2 333263
1903  317  24.2  25.3  18.4   0.0   5.6  17.6 333263
1903  318  22.1  26.8  14.9   0.0   5.7  17.6 333263
1903  319  25.2  27.3  14.9   0.0   4.8  21.1 333263
1903  320  22.1  26.8  17.9  47.4   4.2  23.4 333263
1903  321  20.1  25.3  19.4   8.4   4.2  23.4 333263
1903  322  21.1  24.3  17.4   2.7   4.4  22.2 333263
1903  323  16.1  25.8  15.9   1.0   4.5  17.6 333263
1903  324  16.1  24.8  15.9   2.5   4.3  16.4 333263
1903  325  16.1  24.8  15.9   0.0   5.2  17.6 333263
1903  326  24.2  25.8  15.9   0.0   4.3  21.1 333263
1903  327  18.1  26.3  16.4   0.0   5.2  21.1 333263
1903  328  19.1  28.8  15.4   0.0   6.6  21.1 333263
1903  329  26.2  29.8  16.4   0.0   6.9  21.1 333263
1903  330  26.2  30.8  16.4   0.0   6.6  21.1 333263
1903  331  25.2  30.8  16.9   0.0   6.8  22.2 333263
1903  332  27.2  30.3  17.4   0.0   7.4  22.2 333263
1903  333  27.2  30.8  18.9   0.0   6.6  19.9 333263
1903  334  26.2  30.8  17.9   0.0   7.4  23.4 333263
1903  335  24.3  32.2  20.3   0.0   8.4  22.3 333263
1903  336  25.3  34.7  23.3   0.0   7.4  19.9 333263
1903  337  24.3  32.2  20.8   0.0   6.9  22.3 333263
1903  338  24.3  31.7  20.8   0.0   6.5  23.4 333263
1903  339  23.4  32.2  20.8   0.0   6.1  26.9 333263
1903  340  22.4  31.2  21.8  19.1   6.9  26.9 333263
1903  341  25.3  31.7  21.8   0.0   6.0  24.6 333263
1903  342  22.4  29.2  19.3   0.0   5.5  23.4 333263
1903  343  22.4  31.2  21.8  20.8   4.6  31.6 333263
1903  344  19.5  29.7  23.3   0.0   5.6  31.6 333263
1903  345  22.4  29.7  23.8   0.0   5.3  28.1 333263
1903  346  20.4  31.7  25.8  10.5   6.7  32.8 333263
1903  347  22.4  35.7  23.8   0.0   7.7  30.4 333263
1903  348  22.4  37.2  22.3   0.0   6.2  25.8 333263
1903  349  20.4  31.2  21.8   0.0   7.1  23.4 333263
1903  350  25.3  29.7  18.3   0.0   6.8  18.7 333263
1903  351  27.3  28.2  18.3   4.4   6.7  22.3 333263
1903  352  26.3  30.2  18.8   0.0   6.7  24.6 333263
1903  353  25.3  31.2  21.8   0.0   6.8  25.8 333263
1903  354  25.3  31.2  22.8   0.0   6.8  25.8 333263
1903  355  25.3  31.7  22.3   0.0   6.0  26.9 333263
1903  356  24.3  29.2  22.8   0.0   6.4  26.9 333263
1903  357  25.3  31.2  22.8   0.0   5.2  29.3 333263
1903  358  20.4  29.7  22.3  24.9   5.3  28.1 333263
1903  359  21.4  29.2  22.3   2.9   5.3  28.1 333263
1903  360  21.4  28.7  21.8   0.0   5.6  26.9 333263
1903  361  20.4  30.7  20.3   0.0   5.6  25.8 333263
1903  362  20.4  30.7  20.3   0.0   6.1  25.8 333263
1903  363  22.4  31.7  21.3   0.0   7.1  26.9 333263
1903  364  24.3  33.7  21.8   0.0   6.2  26.9 333263
1903  365  22.4  32.7  24.8   0.0   5.6  30.4 333263
1904    1  22.3  30.7  24.4   0.8   5.9  26.7 333263
1904    2  22.3  32.2  23.4  11.6   5.2  30.2 333263
1904    3  21.3  31.7  24.4   0.5   7.2  32.5 333263
1904    4  21.3  35.2  22.9   0.0   5.3  25.5 333263
1904    5  19.3  30.2  21.9   0.0   6.5  26.7 333263
1904    6  23.3  30.2  20.9   0.3   5.9  22.0 333263
1904    7  22.3  29.2  19.9   0.0   5.3  23.2 333263
1904    8  20.3  28.2  18.9   0.0   6.1  22.0 333263
1904    9  23.3  28.7  19.9   0.0   6.3  22.0 333263
1904   10  23.3  29.7  19.4   0.0   6.2  22.0 333263
1904   11  23.3  30.7  19.4   0.0   6.6  24.4 333263
1904   12  24.3  31.7  20.4   0.0   6.3  25.5 333263
1904   13  24.3  31.7  20.9   0.0   6.7  27.8 333263
1904   14  25.3  31.7  20.4   0.0   6.7  25.5 333263
1904   15  24.3  32.7  19.9   0.0   6.9  26.7 333263
1904   16  24.3  33.7  22.9   0.0   6.6  29.0 333263
1904   17  19.3  34.2  22.9   0.0   7.6  25.5 333263
1904   18  23.3  34.7  22.4   0.0   7.5  25.5 333263
1904   19  23.3  35.2  23.4   0.0   7.0  27.8 333263
1904   20  25.3  34.7  24.9   0.0   6.1  32.5 333263
1904   21  21.3  34.2  25.4   3.9   6.7  32.5 333263
1904   22  25.3  33.7  26.4   0.0   6.4  33.6 333263
1904   23  22.3  35.7  25.9   8.2   3.9  35.9 333263
1904   24  17.2  27.2  24.4  22.9   6.1  29.0 333263
1904   25  22.3  31.7  22.4   1.3   5.6  26.7 333263
1904   26  20.3  33.7  23.9  13.2   6.3  33.6 333263
1904   27  23.3  34.2  24.4   0.0   6.0  33.6 333263
1904   28  22.3  30.7  21.4   0.0   5.7  25.5 333263
1904   29  19.3  30.2  23.4   0.0   5.4  24.4 333263
1904   30  18.3  30.2  22.4   0.0   5.9  24.4 333263
1904   31  20.3  29.7  21.4   0.0   5.8  22.0 333263
1904   32  22.2  29.4  19.2   0.0   5.6  25.8 333263
1904   33  21.3  31.4  19.2   0.0   6.5  25.8 333263
1904   34  22.2  32.9  19.7   0.0   6.8  23.4 333263
1904   35  23.2  33.4  21.2   0.0   6.2  24.6 333263
1904   36  22.2  32.4  20.7   0.0   6.8  25.8 333263
1904   37  22.2  34.4  22.7   0.0   6.6  25.8 333263
1904   38  22.2  32.4  21.7   0.0   6.4  23.4 333263
1904   39  22.2  30.9  19.7   0.0   6.7  21.1 333263
1904   40  23.2  30.9  19.2   0.0   6.5  19.9 333263
1904   41  22.2  31.9  15.7   0.0   7.1  21.1 333263
1904   42  23.2  35.4  17.7   0.0   6.5  25.8 333263
1904   43  20.3  34.4  19.7   0.0   7.2  24.6 333263
1904   44  20.3  36.4  20.7   0.0   7.1  24.6 333263
1904   45  22.2  33.9  21.7   0.0   6.2  23.4 333263
1904   46  20.3  32.9  20.7   0.0   5.9  24.6 333263
1904   47  21.3  31.9  18.7   0.0   6.2  24.6 333263
1904   48  21.3  32.4  22.2   0.0   6.3  24.6 333263
1904   49  22.2  31.4  19.7   0.0   5.0  22.2 333263
1904   50  20.3  31.4  21.2   0.0   6.0  30.4 333263
1904   51  24.2  32.4  20.7   0.0   6.1  29.3 333263
1904   52  21.3  31.9  20.2   0.0   5.5  22.2 333263
1904   53  20.3  31.9  20.7   0.0   5.5  28.1 333263
1904   54  19.3  32.4  22.2   0.0   4.5  26.9 333263
1904   55  15.5  31.4  24.2  13.5   4.4  29.3 333263
1904   56  19.3  28.9  24.2   3.2   5.1  30.4 333263
1904   57  19.3  33.4  24.2   3.5   4.2  32.8 333263
1904   58  18.4  31.9  26.2   5.2   4.1  37.4 333263
1904   59  17.4  31.9  27.2   0.0   5.1  36.3 333263
1904   60  20.3  33.9  26.7   0.0   4.9  36.3 333263
1904   61  20.6  32.8  25.1   8.7   3.4  33.0 333263
1904   62  17.7  27.8  22.6   0.4   4.0  30.6 333263
1904   63  16.7  27.8  19.6   0.0   4.0  22.4 333263
1904   64  17.7  27.3  17.6   0.0   4.6  23.6 333263
1904   65  20.6  28.3  18.6   0.0   4.9  23.6 333263
1904   66  19.7  29.8  20.1   0.0   5.6  23.6 333263
1904   67  20.6  32.8  19.1   0.0   5.4  25.9 333263
1904   68  19.7  33.3  21.1   0.0   5.0  28.3 333263
1904   69  19.7  31.3  21.1   0.0   3.5  27.1 333263
1904   70  16.7  29.3  22.6   3.5   3.6  31.8 333263
1904   71  17.7  27.3  21.6   8.1   3.8  27.1 333263
1904   72  17.7  29.3  21.1  14.8   4.1  29.5 333263
1904   73  16.7  30.3  21.6   0.0   4.7  28.3 333263
1904   74  18.7  29.3  21.1   0.0   4.6  23.6 333263
1904   75  17.7  29.8  19.1   0.0   4.7  23.6 333263
1904   76  18.7  30.8  21.1   0.0   5.1  27.1 333263
1904   77  19.7  32.8  20.1   0.0   5.6  28.3 333263
1904   78  21.6  33.3  21.6   0.0   4.7  29.5 333263
1904   79  18.7  30.3  23.1   0.0   4.8  27.1 333263
1904   80  18.7  29.8  21.1   0.0   4.0  23.6 333263
1904   81  17.7  27.8  20.6   0.0   3.0  25.9 333263
1904   82  11.8  28.3  22.1   0.0   4.3  27.1 333263
1904   83  17.7  30.3  20.1   0.0   4.1  27.1 333263
1904   84  16.7  28.3  20.6   6.1   4.6  23.6 333263
1904   85  19.7  27.8  19.1   0.0   4.6  22.4 333263
1904   86  18.7  28.8  16.6   2.9   4.1  22.4 333263
1904   87  17.7  28.3  17.6  55.8   2.9  24.8 333263
1904   88  14.7  26.3  18.6   5.4   3.1  27.1 333263
1904   89  15.7  27.3  18.6  50.4   2.4  27.1 333263
1904   90  12.8  24.8  21.6  76.7   2.5  27.1 333263
1904   91  12.8  25.8  21.6   9.3   3.9  27.1 333263
1904   92  16.6  31.5  19.3   0.0   3.5  26.2 333263
1904   93  16.6  30.5  19.8   0.0   3.6  29.8 333263
1904   94  17.5  31.0  21.3  31.1   3.4  31.0 333263
1904   95  14.6  30.5  21.8   0.0   3.7  28.6 333263
1904   96  17.5  29.5  20.8   7.6   3.2  27.4 333263
1904   97  14.6  26.0  20.8   1.6   2.1  21.5 333263
1904   98  10.7  25.0  17.8   0.0   2.5  25.0 333263
1904   99  10.7  25.0  19.3   6.4   2.1  20.3 333263
1904  100  10.7  24.5  19.3   2.2   3.1  25.0 333263
1904  101  16.6  26.0  20.8  12.1   2.7  23.8 333263
1904  102  14.6  26.5  20.8   1.9   2.5  27.4 333263
1904  103  13.6  25.0  19.3   9.9   2.6  25.0 333263
1904  104  15.6  23.0  19.3  55.2   1.9  23.8 333263
1904  105  11.7  23.0  19.3  44.1   1.2  25.0 333263
1904  106   5.8  24.0  18.8   8.6   1.8  25.0 333263
1904  107   9.7  24.0  18.8  11.4   2.9  23.8 333263
1904  108  16.6  26.0  18.3  15.9   3.1  25.0 333263
1904  109  15.6  28.5  19.8   1.0   2.8  27.4 333263
1904  110  12.7  27.5  19.3   0.0   3.8  25.0 333263
1904  111  15.6  28.5  17.8   0.0   3.5  20.3 333263
1904  112  14.6  28.5  17.3   0.0   3.8  22.7 333263
1904  113  15.6  28.0  15.3   0.0   3.6  20.3 333263
1904  114  14.6  27.5  16.8   0.0   3.2  20.3 333263
1904  115  14.6  26.5  16.3   0.0   3.6  21.5 333263
1904  116  15.6  26.5  15.8   5.7   3.4  19.1 333263
1904  117  15.6  26.0  15.8   0.0   3.7  20.3 333263
1904  118  16.6  26.0  15.3   0.0   3.4  19.1 333263
1904  119  14.6  26.5  15.8   0.0   2.2  20.3 333263
1904  120   8.8  26.5  17.3   0.0   1.8  23.8 333263
1904  121   6.8  26.5  20.3   3.5   2.6  25.0 333263
1904  122  13.9  26.4  19.1   1.9   2.8  23.2 333263
1904  123  14.9  25.9  19.1   0.4   2.9  23.2 333263
1904  124  14.9  26.4  16.1   0.6   2.7  20.9 333263
1904  125  13.9  25.9  17.6   1.4   3.0  20.9 333263
1904  126  14.9  26.4  14.6   0.0   2.8  19.7 333263
1904  127  13.9  26.9  16.1   0.0   3.1  20.9 333263
1904  128  13.9  28.4  14.6   0.0   3.1  18.6 333263
1904  129  14.9  27.9  14.1   0.0   2.4  20.9 333263
1904  130  10.9  25.4  17.6   1.2   2.7  18.6 333263
1904  131  12.9  25.9  16.1   5.7   2.6  20.9 333263
1904  132  12.9  25.4  16.6   1.5   2.5  19.7 333263
1904  133  12.9  24.4  16.1   3.9   2.4  19.7 333263
1904  134  12.9  23.9  16.1  10.6   2.6  19.7 333263
1904  135  13.9  25.4  16.1  17.7   2.6  22.1 333263
1904  136  12.9  24.4  16.1   6.9   2.8  18.6 333263
1904  137  13.9  25.9  15.6   0.0   2.9  19.7 333263
1904  138  13.9  26.4  14.6   0.0   3.0  18.6 333263
1904  139  13.9  25.4  12.1   0.0   2.9  16.3 333263
1904  140  13.9  23.9   9.6   0.0   3.1  15.1 333263
1904  141  14.9  25.4  10.1   0.0   2.9  16.3 333263
1904  142  13.9  24.4  11.1   0.0   3.0  16.3 333263
1904  143  13.9  25.4  15.6   0.0   2.4  17.4 333263
1904  144  10.9  26.4  17.6   0.0   2.6  22.1 333263
1904  145  12.9  25.9  17.1   0.0   1.6  20.9 333263
1904  146   7.9  20.9  15.6   6.5   1.3  17.4 333263
1904  147   7.9  18.4  15.1  11.2   1.1  18.6 333263
1904  148   6.0  17.4  16.6   2.6   1.5  16.3 333263
1904  149   8.9  19.9  17.1   1.0   1.9  19.7 333263
1904  150  10.9  21.4  17.6   0.0   1.7  20.9 333263
1904  151   8.9  19.9  16.1   0.0   2.2  16.3 333263
1904  152  10.9  19.9  13.6   0.0   2.5  13.9 333263
1904  153  12.6  18.8  10.1   0.0   2.8  10.8 333263
1904  154  12.6  22.3  11.1   0.0   2.4  10.8 333263
1904  155  10.7  22.8  10.6   0.0   1.3  13.2 333263
1904  156   4.8  20.8  12.6   0.0   2.4  13.2 333263
1904  157  10.7  22.3  12.6   0.0   1.7  12.0 333263
1904  158   7.8  20.8  13.6   0.0   2.0  15.6 333263
1904  159   9.7  23.8  13.6   0.0   2.2  18.0 333263
1904  160  11.6  24.8  15.6   8.3   2.6  20.4 333263
1904  161  12.6  25.3  15.1   0.0   2.7  16.8 333263
1904  162  12.6  24.8  14.1   0.0   2.5  16.8 333263
1904  163  12.6  24.8  14.1   0.0   2.5  18.0 333263
1904  164  12.6  24.3  14.1   0.5   2.5  16.8 333263
1904  165  13.6  22.8  11.6   0.0   2.6  16.8 333263
1904  166  12.6  21.3   9.1   0.0   2.7   9.6 333263
1904  167  12.6  22.3   7.1   0.0   2.8  10.8 333263
1904  168  13.6  22.3   7.6   0.0   2.7  12.0 333263
1904  169  12.6  21.3   8.1   0.0   2.7  10.8 333263
1904  170  12.6  22.8   8.6   0.0   2.6  12.0 333263
1904  171  12.6  22.3   8.1   0.0   2.8  13.2 333263
1904  172  12.6  23.3   9.6   0.0   2.7  12.0 333263
1904  173  12.6  24.3  10.6   0.0   2.5  14.4 333263
1904  174  11.6  23.3  13.1   0.0   2.8  15.6 333263
1904  175  13.6  21.8   9.1   0.0   2.7  10.8 333263
1904  176  13.6  20.3   7.1   0.0   2.8  10.8 333263
1904  177  13.6  20.8   6.6   0.0   2.7  10.8 333263
1904  178  13.6  20.3   5.6   0.0   2.8  10.8 333263
1904  179  13.6  19.8   6.1   0.0   2.8   9.6 333263
1904  180  13.6  20.3   5.1   0.0   2.4   9.6 333263
1904  181  11.6  20.3   5.6   0.0   2.8  10.8 333263
1904  182  13.6  21.8   6.1   0.0   2.3  12.0 333263
1904  183  12.7  20.6   6.4   0.0   2.4  13.2 333263
1904  184  13.6  18.6   5.9   0.0   2.5  10.8 333263
1904  185  12.7  20.6   5.9   0.0   2.5  10.8 333263
1904  186  11.7  21.1  10.4   0.0   2.7  10.8 333263
1904  187  11.7  24.1  12.9   0.0   2.6  14.4 333263
1904  188  11.7  23.6  12.9   0.0   2.2  14.4 333263
1904  189  11.7  23.6  15.4   0.0   1.8  19.2 333263
1904  190   9.7  22.6  15.4   0.0   2.3  19.2 333263
1904  191  13.6  19.6  13.4   0.0   2.2  14.4 333263
1904  192  12.7  18.6  12.4   0.0   2.5  13.2 333263
1904  193  13.6  19.1  11.9   0.0   2.5  12.0 333263
1904  194  13.6  22.6  11.4   0.0   2.9  15.6 333263
1904  195  12.7  24.6  10.9   0.0   2.7  12.0 333263
1904  196  12.7  23.6  11.4   0.0   2.8  14.4 333263
1904  197  13.6  24.1  11.9   0.0   2.9  14.4 333263
1904  198  13.6  22.1   8.4   0.0   2.8   9.6 333263
1904  199  13.6  20.6   7.4   0.0   3.0   9.6 333263
1904  200  13.6  22.1   7.9   0.0   2.8   9.6 333263
1904  201  12.7  23.1   8.9   0.0   2.8  12.0 333263
1904  202  14.6  22.6  11.9   0.0   2.5  15.6 333263
1904  203  12.7  23.1  11.4   0.0   2.6  15.6 333263
1904  204  13.6  22.1  12.9   0.0   2.8  14.4 333263
1904  205  14.6  22.1   9.9   0.0   2.5  13.2 333263
1904  206  14.6  22.1  12.9   0.0   2.6  16.8 333263
1904  207  13.6  22.6  12.9   0.0   2.7  14.4 333263
1904  208  13.6  25.1  13.9   0.0   2.6  18.0 333263
1904  209  12.7  25.6  12.4   0.0   2.7  18.0 333263
1904  210  13.6  23.1  14.9  27.2   1.1  15.6 333263
1904  211   4.9  19.6  14.4   1.2   2.6  16.8 333263
1904  212  15.6  21.1  10.9   0.0   2.7  14.4 333263
1904  213  14.6  20.6   7.4   0.0   3.3  12.0 333263
1904  214  15.6  21.3   7.6   0.0   3.4  10.8 333263
1904  215  15.6  22.3   6.6   0.0   3.0  10.8 333263
1904  216  11.7  22.3   8.6   0.0   2.5  10.8 333263
1904  217  12.7  22.3  11.6   0.0   3.0  16.8 333263
1904  218  15.6  23.3  11.1   0.0   3.0  15.6 333263
1904  219  13.7  23.8  10.6   0.0   3.3  15.6 333263
1904  220  15.6  24.3  11.1   4.0   3.3  15.6 333263
1904  221  15.6  21.8   9.6   0.0   3.8  12.0 333263
1904  222  16.6  22.8   6.1   0.0   3.3   9.6 333263
1904  223  12.7  22.8   9.1   0.0   3.6  10.8 333263
1904  224  15.6  24.3  13.1   1.6   3.6  14.4 333263
1904  225  16.6  24.8  14.6   0.0   3.6  15.6 333263
1904  226  16.6  25.8  12.1   0.0   3.2  16.8 333263
1904  227  16.6  24.3  13.6   0.0   2.8  18.0 333263
1904  228  15.6  23.3  14.1   0.0   3.2  18.0 333263
1904  229  15.6  25.3  13.1   0.0   3.8  18.0 333263
1904  230  17.6  23.8   6.6   0.0   3.7  10.8 333263
1904  231  16.6  23.8   8.6   0.0   3.5  12.0 333263
1904  232  17.6  23.3   6.1   0.0   3.7  13.2 333263
1904  233  17.6  24.3   6.6   0.0   3.7  13.2 333263
1904  234  17.6  24.3   8.1   0.0   3.1  13.2 333263
1904  235  17.6  23.8  11.6   0.3   2.8  18.0 333263
1904  236  16.6  23.8  11.6   0.0   3.8  19.2 333263
1904  237  17.6  26.3  10.6   0.0   4.0  15.6 333263
1904  238  17.6  26.3   9.1   0.0   4.2  14.4 333263
1904  239  17.6  26.3   9.6   0.0   3.5  13.2 333263
1904  240  16.6  25.3  13.6   0.0   2.9  16.8 333263
1904  241  16.6  22.8  16.1  10.3   3.5  19.2 333263
1904  242  18.5  24.8  11.1   0.0   3.5  16.8 333263
1904  243  18.5  25.8  11.1   0.0   3.7  18.0 333263
1904  244  18.5  22.8  11.1   0.0   4.4  12.0 333263
1904  245  19.1  23.6   8.6   0.0   4.5  11.8 333263
1904  246  20.1  23.6   8.6   0.0   4.6  13.0 333263
1904  247  20.1  25.6   8.1   0.0   4.5  15.3 333263
1904  248  19.1  25.6  11.6   0.0   5.0  15.3 333263
1904  249  20.1  25.6  15.6   0.0   4.6  14.1 333263
1904  250  19.1  26.1   9.6   0.0   4.1  15.3 333263
1904  251  19.1  25.1  10.6   0.0   4.3  16.5 333263
1904  252  19.1  25.6  12.6   6.5   4.4  16.5 333263
1904  253  19.1  26.1  12.6   0.0   4.5  16.5 333263
1904  254  19.1  26.6  11.6   0.0   4.9  16.5 333263
1904  255  19.1  28.1  13.1   0.0   5.0  17.7 333263
1904  256  21.2  28.1  14.1   0.0   3.9  18.9 333263
1904  257  20.1  27.1  12.1   0.0   4.7  22.4 333263
1904  258  21.2  28.1  11.6   0.0   5.0  18.9 333263
1904  259  21.2  26.6  12.1   0.0   5.0  15.3 333263
1904  260  21.2  26.1  14.6   0.0   4.8  15.3 333263
1904  261  22.2  26.6  12.6   0.0   4.6  17.7 333263
1904  262  21.2  26.6  12.6   0.0   5.6  17.7 333263
1904  263  22.2  29.6  15.1   0.0   4.8  18.9 333263
1904  264  21.2  27.6  17.6   0.0   5.8  20.0 333263
1904  265  21.2  27.6  11.6   0.0   5.6  11.8 333263
1904  266  21.2  28.1  12.1   0.0   5.3  15.3 333263
1904  267  23.2  29.6  13.6   0.0   4.9  21.2 333263
1904  268  21.2  29.1  20.1   0.5   5.5  22.4 333263
1904  269  22.2  31.1  17.6   0.0   5.1  22.4 333263
1904  270  21.2  30.1  18.1  14.5   3.2  22.4 333263
1904  271  19.1  25.6  20.6  11.0   3.8  25.9 333263
1904  272  18.1  27.1  18.6   0.0   5.0  22.4 333263
1904  273  21.2  27.1  14.1   0.0   4.1  16.5 333263
1904  274  20.1  24.1  13.1   0.0   3.4  16.5 333263
1904  275  14.0  24.6  14.1   0.0   4.4  18.7 333263
1904  276  22.0  25.1  14.6   0.0   3.1  21.0 333263
1904  277  13.0  23.1  15.6   0.0   4.5  17.5 333263
1904  278  20.0  23.1  17.1   0.0   4.4  16.4 333263
1904  279  19.0  26.1  15.6   2.2   5.2  19.9 333263
1904  280  20.0  28.6  17.6   0.0   5.1  19.9 333263
1904  281  22.0  27.1  14.6   0.0   4.6  19.9 333263
1904  282  23.0  27.6  14.6   0.0   4.2  24.5 333263
1904  283  18.0  27.1  16.1   0.0   4.2  21.0 333263
1904  284  23.0  27.6  17.1   0.0   4.4  27.7 333263
1904  285  19.0  26.6  18.6   0.0   3.2  21.0 333263
1904  286  17.0  23.6  19.6   2.0   3.7  23.4 333263
1904  287  18.0  25.1  19.1   7.7   4.2  22.2 333263
1904  288  20.0  26.6  20.1   1.1   3.7  24.5 333263
1904  289  15.0  28.1  18.6   0.0   4.6  24.5 333263
1904  290  21.0  29.6  18.1   0.0   5.1  26.9 333263
1904  291  21.0  30.6  18.6   0.0   5.7  25.7 333263
1904  292  25.0  32.1  20.6   0.0   4.7  29.2 333263
1904  293  19.0  31.6  20.1   0.0   4.3  29.2 333263
1904  294  22.0  29.6  21.6   0.9   5.0  31.5 333263
1904  295  22.0  29.6  20.6   0.0   5.0  25.7 333263
1904  296  18.0  29.1  19.1  10.1   5.7  21.0 333263
1904  297  23.0  28.1  14.6   0.0   4.9  18.7 333263
1904  298  20.0  27.6  16.1   0.0   4.2  19.9 333263
1904  299  16.0  27.1  16.1   0.0   4.9  19.9 333263
1904  300  24.0  26.1  14.6   0.0   6.6  21.0 333263
1904  301  25.0  31.6  16.6   0.0   7.1  21.0 333263
1904  302  24.0  33.1  18.6   2.0   7.2  21.0 333263
1904  303  23.0  33.1  18.6   0.0   6.0  19.9 333263
1904  304  23.0  30.6  19.1   0.0   5.6  23.4 333263
1904  305  22.0  30.1  19.6   0.0   6.3  23.4 333263
1904  306  25.2  31.8  18.9   0.0   6.3  25.7 333263
1904  307  23.1  32.3  20.9   0.0   6.5  26.9 333263
1904  308  21.1  32.8  21.4   0.0   5.7  24.6 333263
1904  309  17.1  31.3  19.4   0.0   5.8  22.2 333263
1904  310  20.1  30.8  14.9   0.0   6.6  22.2 333263
1904  311  23.1  32.3  16.9   0.0   6.7  23.4 333263
1904  312  26.2  31.8  17.4   0.0   6.6  24.6 333263
1904  313  25.2  31.3  17.9   0.0   6.5  23.4 333263
1904  314  24.2  30.8  19.9   0.0   6.3  23.4 333263
1904  315  25.2  30.3  17.9   0.0   6.5  23.4 333263
1904  316  26.2  30.8  18.9   0.0   7.0  24.6 333263
1904  317  25.2  32.8  19.4   0.0   6.9  24.6 333263
1904  318  24.2  32.8  19.9   0.0   5.8  24.6 333263
1904  319  24.2  30.8  20.9   0.0   6.5  28.1 333263
1904  320  24.2  32.3  19.9   0.0   7.0  25.7 333263
1904  321  28.2  32.3  19.9   0.0   7.0  26.9 333263
1904  322  26.2  32.3  19.4   0.0   8.2  24.6 333263
1904  323  26.2  35.3  20.9   0.0   9.4  24.6 333263
1904  324  26.2  36.8  19.4   0.0   6.4  21.1 333263
1904  325  24.2  29.8  19.9   0.0   6.7  22.2 333263
1904  326  25.2  32.8  19.9   0.0   6.6  26.9 333263
1904  327  24.2  34.3  21.4  11.0   7.9  30.4 333263
1904  328  25.2  34.8  22.9   0.0   9.0  25.7 333263
1904  329  26.2  35.8  18.9   0.0   6.8  21.1 333263
1904  330  26.2  32.3  19.9   0.0   6.7  26.9 333263
1904  331  26.2  32.8  20.9   0.0   6.5  28.1 333263
1904  332  25.2  31.8  21.4  25.9   6.8  26.9 333263
1904  333  25.2  33.3  21.4   0.0   7.1  28.1 333263
1904  334  25.2  33.8  21.4   7.5   6.8  26.9 333263
1904  335  25.2  31.8  21.4   0.0   5.6  24.6 333263
1904  336  20.4  28.7  20.8   0.0   5.4  24.6 333263
1904  337  19.5  29.7  20.3   0.0   6.3  23.4 333263
1904  338  22.4  31.7  19.8   0.0   6.7  25.8 333263
1904  339  23.4  32.2  19.8  12.9   6.6  24.6 333263
1904  340  23.4  31.7  20.8   0.0   7.5  24.6 333263
1904  341  25.3  33.7  22.8   0.0   7.5  24.6 333263
1904  342  25.3  33.7  22.3   0.0   7.6  25.8 333263
1904  343  26.3  33.2  20.8   0.0   7.8  23.4 333263
1904  344  26.3  32.7  21.8   0.0   6.2  22.3 333263
1904  345  23.4  30.7  22.3   0.0   6.2  26.9 333263
1904  346  23.4  31.2  21.8   0.0   6.1  26.9 333263
1904  347  24.3  29.2  22.3   0.0   2.5  25.8 333263
1904  348   9.7  26.7  21.3   0.0   4.5  28.1 333263
1904  349  17.5  29.2  18.3   0.0   6.4  25.8 333263
1904  350  25.3  30.7  20.3   0.0   5.8  26.9 333263
1904  351  23.4  31.7  20.3   0.0   5.4  31.6 333263
1904  352  20.4  30.2  21.8   0.0   5.2  25.8 333263
1904  353  23.4  27.2  22.8  42.5   4.6  29.3 333263
1904  354  17.5  30.7  21.8   1.5   5.7  29.3 333263
1904  355  21.4  31.7  21.8  18.8   6.4  29.3 333263
1904  356  23.4  32.7  20.8   0.3   6.4  28.1 333263
1904  357  23.4  32.2  20.8   0.0   5.5  26.9 333263
1904  358  20.4  31.2  21.8   1.5   6.3  28.1 333263
1904  359  25.3  30.7  20.8   0.0   5.9  28.1 333263
1904  360  22.4  31.2  19.3   0.0   6.3  26.9 333263
1904  361  22.4  31.7  22.3   0.0   7.3  25.8 333263
1904  362  23.4  36.2  23.3   0.0   6.0  29.3 333263
1904  363  22.4  31.2  22.8   0.0   6.6  28.1 333263
1904  364  23.4  35.2  24.3   0.0   6.3  32.8 333263
1904  365  23.4  33.7  23.3   0.0   7.2  31.6 333263
1904  366  25.3  35.2  21.8   0.0   7.5  30.4 333263
1905    1  23.3  37.7  22.9   0.0   9.6  30.2 333263
1905    2  24.3  40.2  25.4   0.0   8.1  29.0 333263
1905    3  25.3  39.2  23.9   0.0   9.0  37.1 333263
1905    4  25.3  39.7  25.4   0.0   7.5  32.5 333263
1905    5  24.3  36.7  24.9   0.0   6.4  33.6 333263
1905    6  22.3  34.7  22.4   0.0   7.3  31.3 333263
1905    7  24.3  33.2  23.9   0.0   7.2  25.5 333263
1905    8  22.3  31.7  21.4   0.0   5.9  19.7 333263
1905    9  21.3  31.7  21.9   0.0   5.8  27.8 333263
1905   10  21.3  31.2  20.9   1.3   5.6  26.7 333263
1905   11  18.3  32.2  21.4   2.0   4.4  26.7 333263
1905   12  14.2  31.2  22.4   0.7   4.3  27.8 333263
1905   13  15.2  30.7  22.4   0.0   3.9  29.0 333263
1905   14  15.2  29.7  22.9   0.5   3.9  30.2 333263
1905   15  19.3  26.7  21.9  84.7   3.1  30.2 333263
1905   16  15.2  28.2  22.9   4.9   2.7  32.5 333263
1905   17  13.2  27.7  24.4  41.7   4.5  32.5 333263
1905   18  22.3  30.2  23.4  36.9   5.4  34.8 333263
1905   19  22.3  31.7  23.9  16.1   6.1  31.3 333263
1905   20  25.3  32.2  23.9   2.6   6.1  32.5 333263
1905   21  25.3  31.7  23.9   4.7   6.5  31.3 333263
1905   22  23.3  31.7  22.9   0.1   6.9  25.5 333263
1905   23  27.4  32.2  21.9   0.0   5.3  29.0 333263
1905   24  24.3  29.2  21.9   0.0   5.8  30.2 333263
1905   25  23.3  29.2  19.4   0.0   6.4  24.4 333263
1905   26  24.3  30.7  19.9   0.0   6.0  24.4 333263
1905   27  22.3  30.7  21.4   0.0   4.4  25.5 333263
1905   28  15.2  29.2  22.9   0.0   5.8  25.5 333263
1905   29  19.3  32.2  21.9   0.0   6.7  26.7 333263
1905   30  26.4  31.2  22.4   0.0   6.9  27.8 333263
1905   31  26.4  31.2  22.4   0.0   4.6  25.5 333263
1905   32  19.3  31.4  21.2   0.0   5.5  35.1 333263
1905   33  23.2  32.4  22.2   0.0   5.6  30.4 333263
1905   34  21.3  32.4  23.2   0.0   5.3  29.3 333263
1905   35  19.3  32.9  21.2   0.0   6.6  29.3 333263
1905   36  21.3  35.4  23.7   0.0   7.0  28.1 333263
1905   37  22.2  36.9  23.2   0.0   4.5  31.6 333263
1905   38  15.5  32.9  23.2   0.0   5.2  31.6 333263
1905   39  19.3  31.4  22.7   0.0   6.0  26.9 333263
1905   40  24.2  30.9  20.7   0.0   5.1  26.9 333263
1905   41  21.3  28.9  19.2   0.0   4.8  24.6 333263
1905   42  19.3  29.9  20.2   0.0   5.6  26.9 333263
1905   43  19.3  32.4  21.2   0.0   4.3  25.8 333263
1905   44  15.5  31.4  21.2  38.2   4.5  29.3 333263
1905   45  19.3  29.9  21.2   7.1   5.8  29.3 333263
1905   46  24.2  30.4  21.2   8.1   5.1  25.8 333263
1905   47  21.3  31.4  21.7  13.1   4.7  30.4 333263
1905   48  21.3  30.4  22.7   9.4   5.7  32.8 333263
1905   49  27.1  30.4  21.7   0.0   4.4  31.6 333263
1905   50  18.4  29.9  21.7   0.0   5.6  28.1 333263
1905   51  23.2  31.9  20.7   0.0   5.4  30.4 333263
1905   52  22.2  32.9  22.2   0.0   5.8  32.8 333263
1905   53  24.2  31.9  22.7   0.0   6.2  30.4 333263
1905   54  23.2  32.4  23.2   0.0   6.1  26.9 333263
1905   55  20.3  33.9  23.2   0.0   6.3  28.1 333263
1905   56  21.3  32.4  24.7   2.5   5.1  24.6 333263
1905   57  19.3  30.9  23.2   0.0   3.9  28.1 333263
1905   58  16.4  28.9  21.7   0.0   4.7  29.3 333263
1905   59  17.4  29.4  20.7   0.0   5.7  23.4 333263
1905   60  21.6  31.8  21.1   0.0   5.7  24.8 333263
1905   61  22.6  31.8  21.1   0.0   3.1  25.9 333263
1905   62  11.8  28.8  22.1   0.0   5.3  28.3 333263
1905   63  22.6  30.8  19.6   0.0   5.7  24.8 333263
1905   64  19.7  32.3  19.6   0.0   4.9  22.4 333263
1905   65  19.7  31.8  21.6   0.0   5.0  29.5 333263
1905   66  20.6  31.8  20.6   0.0   5.6  28.3 333263
1905   67  22.6  31.3  20.6   0.0   5.2  24.8 333263
1905   68  20.6  31.3  20.1   0.0   5.5  25.9 333263
1905   69  22.6  31.3  21.6   0.0   5.1  27.1 333263
1905   70  24.6  31.8  20.1   0.0   5.4  33.0 333263
1905   71  18.7  33.3  22.6   0.0   5.0  25.9 333263
1905   72  20.6  31.3  23.6   0.0   4.5  29.5 333263
1905   73  19.7  30.8  21.1   0.0   4.9  29.5 333263
1905   74  20.6  31.8  21.6   0.0   4.7  29.5 333263
1905   75  18.7  31.3  23.1   0.0   4.6  28.3 333263
1905   76  20.6  31.3  21.6   0.0   5.2  30.6 333263
1905   77  20.6  31.3  21.1   0.0   4.6  25.9 333263
1905   78  18.7  29.3  21.1   4.2   4.9  24.8 333263
1905   79  20.6  29.8  20.1  21.2   4.7  25.9 333263
1905   80  19.7  29.8  21.6   0.0   4.8  25.9 333263
1905   81  19.7  30.8  20.1   0.0   4.9  25.9 333263
1905   82  18.7  30.8  21.6   0.0   4.7  25.9 333263
1905   83  18.7  31.3  22.1   0.0   5.0  28.3 333263
1905   84  19.7  31.8  21.1   3.8   4.8  27.1 333263
1905   85  17.7  31.8  23.1   1.0   5.1  28.3 333263
1905   86  18.7  32.8  23.6   1.6   4.0  29.5 333263
1905   87  17.7  30.3  24.1   0.0   3.3  31.8 333263
1905   88  14.7  28.8  23.1  35.6   2.5  29.5 333263
1905   89   9.8  29.3  22.6  34.0   4.1  30.6 333263
1905   90  18.7  30.8  22.1   0.0   3.8  30.6 333263
1905   91  16.6  30.5  19.8   4.7   4.0  26.2 333263
1905   92  17.5  30.0  20.8   9.5   2.6  26.2 333263
1905   93  14.6  28.0  22.8  41.6   2.5  32.2 333263
1905   94  14.6  28.0  22.8  12.7   2.2  31.0 333263
1905   95  12.7  27.5  21.8   8.0   1.8  31.0 333263
1905   96   9.7  27.0  23.3  11.1   2.7  31.0 333263
1905   97  16.6  27.5  22.3   1.0   3.4  29.8 333263
1905   98  17.5  30.0  20.3   0.4   3.6  29.8 333263
1905   99  17.5  29.0  19.3   0.0   2.7  26.2 333263
1905  100  16.6  28.0  21.3   0.0   2.4  32.2 333263
1905  101  10.7  28.5  21.3   2.2   2.8  27.4 333263
1905  102  13.6  27.5  22.8   0.0   1.4  27.4 333263
1905  103   6.8  26.5  21.8   1.6   2.7  29.8 333263
1905  104  14.6  28.0  20.8   0.0   3.7  27.4 333263
1905  105  18.5  29.0  18.8   0.0   3.3  26.2 333263
1905  106  15.6  28.0  19.3   0.0   3.0  25.0 333263
1905  107  17.5  28.0  18.8   0.0   3.5  30.2 333263
1905  108  16.6  27.0  18.3   0.0   3.9  21.5 333263
1905  109  16.6  28.0  18.3   0.0   3.6  21.5 333263
1905  110  16.6  27.0  17.3   0.0   3.7  21.5 333263
1905  111  15.6  28.0  17.8   0.0   3.7  21.5 333263
1905  112  17.5  27.5  17.3   0.0   3.2  22.7 333263
1905  113  15.6  26.0  17.3   0.0   3.3  22.7 333263
1905  114  14.6  28.0  18.8   1.2   3.2  23.8 333263
1905  115  14.6  27.5  18.3  11.1   2.6  23.8 333263
1905  116  13.6  25.5  19.3   0.0   2.9  25.0 333263
1905  117  14.6  26.5  19.3  15.9   3.3  25.0 333263
1905  118  14.6  27.5  15.8   0.0   3.1  21.5 333263
1905  119  12.7  26.0  17.8   0.0   2.9  20.3 333263
1905  120  13.6  25.0  17.8   0.0   2.4  21.5 333263
1905  121  11.9  25.9  18.6   0.0   1.6  22.1 333263
1905  122   7.9  24.4  21.1   8.8   2.3  24.4 333263
1905  123  11.9  25.9  21.1   0.0   2.8  24.4 333263
1905  124  14.9  26.4  20.1   0.0   3.0  24.4 333263
1905  125  14.9  28.4  19.1   0.0   3.2  24.4 333263
1905  126  16.9  26.9  17.1   0.0   3.2  22.1 333263
1905  127  13.9  28.4  16.1   0.0   3.9  18.6 333263
1905  128  17.9  28.9  15.1   0.0   3.4  18.6 333263
1905  129  16.9  25.9  16.6   0.0   3.2  18.6 333263
1905  130  15.9  23.4  13.1   0.0   3.1  15.1 333263
1905  131  14.9  22.4  11.1   0.0   3.1  12.8 333263
1905  132  14.9  23.4  10.6   0.0   2.7  13.9 333263
1905  133  12.9  23.9  13.6   7.3   3.0  17.4 333263
1905  134  13.9  24.4  14.6   1.9   2.9  15.1 333263
1905  135  12.9  24.9  16.1   1.9   2.7  16.3 333263
1905  136  13.9  24.9  16.1   0.0   2.5  20.9 333263
1905  137  11.9  25.4  16.1   0.0   2.9  19.7 333263
1905  138  14.9  24.9  16.1   1.9   2.6  18.6 333263
1905  139  13.9  25.9  16.6   0.0   2.8  22.1 333263
1905  140  12.9  26.4  14.6   0.0   2.8  18.6 333263
1905  141  11.9  25.4  16.1   0.8   2.5  16.3 333263
1905  142  11.9  23.4  14.1   0.0   2.5  17.4 333263
1905  143  12.9  22.9  13.6   0.0   2.2  16.3 333263
1905  144   9.9  23.4  14.1   0.0   2.8  15.1 333263
1905  145  13.9  24.4  14.6   0.0   2.7  18.6 333263
1905  146  12.9  26.4  12.6   0.0   2.4  18.6 333263
1905  147  12.9  23.9  15.6   0.0   2.2  20.9 333263
1905  148  11.9  23.9  17.1   0.0   2.5  20.9 333263
1905  149  12.9  25.9  16.6   2.2   2.3  22.1 333263
1905  150  12.9  21.9  16.1   0.0   2.8  18.6 333263
1905  151  14.9  21.4  12.1   0.0   2.8  13.9 333263
1905  152  14.5  21.3  11.1   0.0   2.6  14.4 333263
1905  153  13.6  21.3  10.6   0.0   2.5  13.2 333263
1905  154  14.5  21.8  12.1   0.0   2.4  18.0 333263
1905  155  11.6  22.8  11.6   0.0   2.8  14.4 333263
1905  156  12.6  26.3  11.6   0.0   2.4  15.6 333263
1905  157  11.6  24.8  12.1   0.0   2.6  18.0 333263
1905  158  13.6  23.8  12.6   0.0   2.6  16.8 333263
1905  159  12.6  22.8   9.6   0.0   2.9  12.0 333263
1905  160  13.6  24.8   8.6   0.0   2.7  13.2 333263
1905  161  11.6  25.8  10.1   0.0   2.8  14.4 333263
1905  162  12.6  26.3  12.6   0.0   2.7  16.8 333263
1905  163  12.6  25.8  12.1   0.0   2.4  16.8 333263
1905  164  11.6  24.3  13.1   0.0   2.0  16.8 333263
1905  165  10.7  18.3  11.1   0.0   2.7  13.2 333263
1905  166  14.5  19.3   5.6   0.0   2.5  10.8 333263
1905  167  13.6  21.8   5.6   0.0   2.5  14.4 333263
1905  168  12.6  20.8   8.6   0.0   2.6  10.8 333263
1905  169  11.6  22.8   9.1   0.0   2.5  12.0 333263
1905  170  10.7  24.3  13.1   0.0   1.8  14.4 333263
1905  171   8.7  21.3  15.1   0.3   1.9  16.8 333263
1905  172   9.7  24.8  15.6   1.1   2.2  20.4 333263
1905  173  10.7  25.8  17.6   3.0   2.2  20.4 333263
1905  174  11.6  23.3  16.6   0.0   2.7  19.2 333263
1905  175  13.6  21.8   8.1   0.0   2.7  10.8 333263
1905  176  12.6  23.3   9.6   0.0   2.5  13.2 333263
1905  177  12.6  23.8  11.6   0.0   2.3  16.8 333263
1905  178  11.6  23.3  12.6   0.9   1.9  16.8 333263
1905  179  11.6  20.3  14.1   0.0   2.3  19.2 333263
1905  180  12.6  22.3  14.1   0.0   2.7  16.8 333263
1905  181  13.6  24.3  13.1   0.0   2.1  15.6 333263
1905  182  11.7  22.1  12.4   9.4   2.3  16.8 333263
1905  183  12.7  23.6  12.9   0.0   2.8  18.0 333263
1905  184  14.6  21.1  11.4   0.0   2.6  12.0 333263
1905  185  12.7  20.6   5.9   0.0   2.8   9.6 333263
1905  186  14.6  18.6   5.9   0.0   3.1   9.6 333263
1905  187  15.6  20.6   5.4   0.0   3.0   8.4 333263
1905  188  14.6  21.6   5.9   0.0   2.8   9.6 333263
1905  189  13.6  22.6   7.4   0.0   2.5  12.0 333263
1905  190  12.7  23.1  10.9   0.0   2.3  14.4 333263
1905  191  12.7  22.6  11.4   0.0   2.8  16.8 333263
1905  192  13.6  21.6   8.9   0.0   3.0  10.8 333263
1905  193  15.6  20.6   7.4   0.0   2.8  10.8 333263
1905  194  14.6  21.6   6.4   0.0   2.8  10.8 333263
1905  195  12.7  21.6   5.9   0.0   3.1   9.6 333263
1905  196  14.6  22.6   6.4   0.0   2.8  10.8 333263
1905  197  12.7  23.6   9.4   0.0   3.0  13.2 333263
1905  198  14.6  24.6   8.9   0.0   3.2  14.4 333263
1905  199  14.6  24.6   7.9   0.0   3.3  10.8 333263
1905  200  15.6  24.1   7.9   0.0   3.3  12.0 333263
1905  201  15.6  24.6   9.9   0.0   3.1  13.2 333263
1905  202  14.6  24.6  10.9   0.0   2.7  14.4 333263
1905  203  12.7  25.1  12.4   2.4   2.6  15.6 333263
1905  204  13.6  22.1  12.4   0.0   3.1  14.4 333263
1905  205  16.6  21.1   8.9   0.0   3.1  10.8 333263
1905  206  16.6  21.6   5.4   0.0   3.1  10.8 333263
1905  207  16.6  22.1   6.4   0.0   2.9  12.0 333263
1905  208  16.6  20.6   5.9   0.0   2.9  12.0 333263
1905  209  16.6  21.6   8.4   0.0   3.1  13.2 333263
1905  210  17.5  20.6   5.4   0.0   2.8  10.8 333263
1905  211  15.6  19.1   6.4   0.0   2.7   9.6 333263
1905  212  14.6  17.6   6.9   0.0   3.6   8.4 333263
1905  213  17.6  20.3   8.1   0.0   3.3   9.6 333263
1905  214  17.6  22.8   7.6   0.0   3.9  14.4 333263
1905  215  16.6  24.3  10.1   0.0   3.5  10.8 333263
1905  216  14.6  24.8   9.1   0.0   3.2  14.4 333263
1905  217  16.6  24.8  10.1   0.0   3.0  18.0 333263
1905  218  15.6  26.3  11.6   0.0   2.9  20.4 333263
1905  219  15.6  24.8  12.6   0.0   2.3  19.2 333263
1905  220  13.7  22.8  13.1   0.0   3.6  19.2 333263
1905  221  16.6  23.8  11.6   0.0   4.1  12.0 333263
1905  222  18.5  24.8   8.6   0.0   3.5  12.0 333263
1905  223  14.6  25.8  12.1   0.0   3.3  15.6 333263
1905  224  14.6  25.3  13.6   2.7   3.1  16.8 333263
1905  225  16.6  22.3  13.1   0.0   4.1  15.6 333263
1905  226  18.5  23.3   9.1   0.0   4.2   9.6 333263
1905  227  18.5  24.8   9.6   0.0   3.0  12.0 333263
1905  228  15.6  23.8   9.6   0.0   3.1  16.8 333263
1905  229  16.6  23.8  11.6   0.0   3.7  16.8 333263
1905  230  18.5  24.8   9.1   0.0   4.2  14.4 333263
1905  231  19.5  25.3   9.1   0.0   4.0  13.2 333263
1905  232  17.6  25.8  10.6   0.0   3.3  14.4 333263
1905  233  18.5  23.3  11.1   0.0   4.0  16.8 333263
1905  234  19.5  23.3   8.6   0.0   3.7  10.8 333263
1905  235  17.6  24.8   8.6   0.0   3.2  14.4 333263
1905  236  16.6  24.8   9.6   0.0   3.3  18.0 333263
1905  237  16.6  25.3  10.1   0.0   3.3  16.8 333263
1905  238  13.7  24.8  13.6   8.4   3.4  15.6 333263
1905  239  17.6  22.3  14.1   0.0   3.2  14.4 333263
1905  240  20.5  23.8  11.1   0.0   4.1  20.4 333263
1905  241  20.5  24.8   8.6   0.0   3.9  12.0 333263
1905  242  21.5  20.8  10.1   0.0   4.0  10.8 333263
1905  243  21.5  21.3   8.6   0.0   3.8  10.8 333263
1905  244  19.1  23.6   8.6   0.0   5.3  15.3 333263
1905  245  21.2  25.1   5.6   0.0   4.7   9.4 333263
1905  246  18.1  27.1   9.1   0.0   4.9  15.3 333263
1905  247  20.1  27.6  13.1   0.0   3.9  17.7 333263
1905  248  17.1  26.1  14.1   0.0   4.9  18.9 333263
1905  249  20.1  23.6  12.1   0.0   4.3  10.6 333263
1905  250  19.1  20.6   6.6   0.0   4.9   9.4 333263
1905  251  21.2  22.6   5.6   0.0   5.0   9.4 333263
1905  252  20.1  25.1   7.6   0.0   5.7  11.8 333263
1905  253  19.1  26.6  10.6   0.0   5.2   9.4 333263
1905  254  21.2  30.1  12.6   0.0   6.0  21.2 333263
1905  255  21.2  29.1   9.1   0.0   3.9  13.0 333263
1905  256  18.1  26.1   8.1   0.0   6.5  18.9 333263
1905  257  22.2  32.6  16.1   0.0   5.3  18.9 333263
1905  258  21.2  27.1  13.6   0.0   5.3  15.3 333263
1905  259  21.2  27.1  10.1   0.0   4.9  14.1 333263
1905  260  21.2  26.6   7.6   0.0   3.8  15.3 333263
1905  261  15.1  24.1  10.1   3.1   5.0  14.1 333263
1905  262  22.2  26.1  15.1   0.0   5.2  16.5 333263
1905  263  22.2  25.6  13.6   0.0   3.7  14.1 333263
1905  264  19.1  23.6  13.6   0.3   5.0  17.7 333263
1905  265  22.2  27.1  12.1   0.0   5.5  16.5 333263
1905  266  24.2  25.1   9.6   0.0   5.2  11.8 333263
1905  267  22.2  25.6   8.6   0.0   5.3  13.0 333263
1905  268  23.2  26.1   9.6   0.0   5.4  14.1 333263
1905  269  24.2  25.6   9.6   0.0   3.6  13.0 333263
1905  270  20.1  25.1  12.1   0.0   4.2  21.2 333263
1905  271  19.1  26.1  14.6   0.0   4.0  17.7 333263
1905  272  20.1  25.1  15.1  33.4   4.2  18.9 333263
1905  273  21.2  25.6  13.1   0.0   5.1  18.9 333263
1905  274  22.0  24.6   9.6   0.0   5.3  14.0 333263
1905  275  23.0  25.6  11.1   0.0   5.0  16.4 333263
1905  276  22.0  26.1  13.1   0.0   5.2  17.5 333263
1905  277  23.0  26.1  14.1   0.0   5.0  17.5 333263
1905  278  22.0  27.1  13.6   0.0   5.7  19.9 333263
1905  279  22.0  30.6  14.1   0.0   5.2  21.0 333263
1905  280  23.0  28.6  17.1   5.5   4.3  23.4 333263
1905  281  18.0  26.1  16.1   3.6   4.1  19.9 333263
1905  282  17.0  25.6  14.1   0.0   5.1  18.7 333263
1905  283  25.0  25.1  13.1   0.0   5.9  18.7 333263
1905  284  26.0  27.6  11.1   0.0   4.5  17.5 333263
1905  285  20.0  25.6  17.1   0.4   4.4  19.9 333263
1905  286  20.0  24.6  15.6   2.9   3.1  18.7 333263
1905  287  19.0  20.6  16.1  15.6   4.0  21.0 333263
1905  288  21.0  25.6  17.1  24.0   2.9  23.4 333263
1905  289  12.0  25.6  17.1   0.4   4.7  22.2 333263
1905  290  20.0  26.6  16.6   8.8   5.2  19.9 333263
1905  291  24.0  24.6  13.1   0.0   5.0  16.4 333263
1905  292  25.0  26.1  15.1   0.0   5.6  21.0 333263
1905  293  26.0  26.1  12.1   0.0   5.9  17.5 333263
1905  294  24.0  27.1  13.6   0.0   5.6  15.2 333263
1905  295  24.0  29.1  11.6   0.0   5.9  21.0 333263
1905  296  28.0  27.1  15.1   0.0   5.9  19.9 333263
1905  297  24.0  25.6  12.6   0.0   5.8  12.9 333263
1905  298  24.0  26.6  10.6   0.0   5.2  15.2 333263
1905  299  25.0  28.1  12.6   0.0   6.4  23.4 333263
1905  300  27.0  31.1  17.6   0.0   7.5  23.4 333263
1905  301  25.0  32.1  16.1   0.0   6.7  16.4 333263
1905  302  22.0  30.1  14.6   0.0   6.3  15.2 333263
1905  303  26.0  28.1  17.1   0.0   6.5  18.7 333263
1905  304  24.0  26.1  15.1   0.0   6.5  10.5 333263
1905  305  23.1  27.3  11.9   0.0   6.8  12.9 333263
1905  306  23.1  28.8  13.4   0.0   7.3  15.2 333263
1905  307  23.1  32.3  14.4   0.0   7.1  18.7 333263
1905  308  22.1  32.3  17.4   0.0   6.5  19.9 333263
1905  309  22.1  32.8  16.9   0.0   6.5  24.6 333263
1905  310  26.2  31.8  16.9   0.0   7.1  25.7 333263
1905  311  28.2  31.8  18.9   0.0   7.1  24.6 333263
1905  312  25.2  33.3  20.4   0.8   8.0  25.7 333263
1905  313  24.2  35.3  18.9   0.0   8.9  23.4 333263
1905  314  27.2  35.3  18.9   1.3   7.2  21.1 333263
1905  315  24.2  34.3  20.4   0.0   7.3  26.9 333263
1905  316  25.2  34.3  20.4   0.0   7.4  26.9 333263
1905  317  28.2  29.3  19.9   0.0   6.4  18.7 333263
1905  318  24.2  29.8  16.9   0.0   5.5  21.1 333263
1905  319  24.2  27.8  19.4   0.0   6.8  23.4 333263
1905  320  27.2  30.3  18.4   0.0   5.6  22.2 333263
1905  321  24.2  28.3  15.9   0.0   7.1  22.2 333263
1905  322  26.2  31.8  17.9   0.0   5.9  22.2 333263
1905  323  23.1  29.3  20.4   0.0   4.3  23.4 333263
1905  324  18.1  28.3  20.9  35.6   4.7  25.7 333263
1905  325  20.1  28.8  21.4   7.5   5.9  26.9 333263
1905  326  24.2  29.8  19.9   9.5   6.0  24.6 333263
1905  327  24.2  30.8  19.4   0.0   6.7  25.7 333263
1905  328  25.2  31.8  19.4   0.0   7.8  24.6 333263
1905  329  25.2  34.8  18.4   0.0   8.6  24.6 333263
1905  330  24.2  36.3  20.9   0.0   9.1  23.4 333263
1905  331  25.2  37.8  21.4   0.0   8.0  25.7 333263
1905  332  24.2  34.3  22.4   0.0   6.8  23.4 333263
1905  333  24.2  33.8  22.9  67.6   3.9  29.2 333263
1905  334  16.1  28.3  21.4  49.9   4.7  26.9 333263
1905  335  19.5  27.2  20.8  10.5   6.2  29.3 333263
1905  336  24.3  31.2  20.8   0.0   6.7  26.9 333263
1905  337  27.3  29.7  22.3   0.0   6.1  26.9 333263
1905  338  24.3  30.7  19.3 248.4   7.1  28.1 333263
1905  339  26.3  31.2  17.8   0.0   6.6  22.3 333263
1905  340  25.3  31.7  19.3   0.0   5.3  28.1 333263
1905  341  21.4  31.2  21.3   0.0   5.6  31.6 333263
1905  342  23.4  31.7  18.3   0.0   6.6  31.6 333263
1905  343  26.3  33.2  21.3   0.0   7.1  31.6 333263
1905  344  25.3  34.2  21.3   0.0   7.3  28.1 333263
1905  345  25.3  33.7  20.8   0.0   7.5  25.8 333263
1905  346  29.2  31.7  19.3   0.0   6.1  26.9 333263
1905  347  23.4  30.7  20.8   0.0   6.6  26.9 333263
1905  348  25.3  29.7  21.3   0.0   6.6  23.4 333263
1905  349  25.3  30.2  19.3   0.0   6.4  24.6 333263
1905  350  24.3  31.7  19.3   0.0   6.4  26.9 333263
1905  351  25.3  31.2  20.3  16.7   6.2  28.1 333263
1905  352  25.3  30.7  20.3   0.0   6.8  29.3 333263
1905  353  25.3  31.7  18.8   0.0   7.5  23.4 333263
1905  354  28.2  31.2  20.8   0.0   7.4  24.6 333263
1905  355  25.3  34.2  22.8   0.0   6.0  26.9 333263
1905  356  23.4  30.2  23.3   0.0   7.2  28.1 333263
1905  357  25.3  34.2  22.3   8.0   7.0  28.1 333263
1905  358  24.3  34.7  23.8   0.6   6.2  30.4 333263
1905  359  23.4  34.2  24.8   0.0   6.8  36.3 333263
1905  360  23.4  34.7  24.8   0.0   7.6  29.3 333263
1905  361  27.3  36.2  25.8   0.0   6.4  35.1 333263
1905  362  23.4  32.7  24.3   7.0   4.7  29.3 333263
1905  363  21.4  29.7  23.8  17.6   4.1  35.9 333263
1905  364  17.5  29.2  22.3   0.0   5.2  30.4 333263
1905  365  22.4  30.2  24.3   6.1   3.6  32.8 333263
1906    1  16.2  30.2  24.4  35.6   4.9  32.5 333263
1906    2  20.3  28.2  22.4   0.0   4.7  26.7 333263
1906    3  19.3  29.2  21.9   0.0   4.9  27.8 333263
1906    4  22.3  32.2  22.4   0.0   6.7  36.2 333263
1906    5  26.4  33.7  22.9   1.3   6.6  31.3 333263
1906    6  27.4  32.2  20.9   0.0   7.2  30.2 333263
1906    7  26.4  33.7  21.4   0.0   8.3  27.8 333263
1906    8  27.4  37.2  22.9   0.0   3.5  31.3 333263
1906    9  15.2  29.2  22.9  70.7   4.7  31.3 333263
1906   10  21.3  26.7  21.4   7.4   5.8  26.7 333263
1906   11  23.3  30.7  21.4   0.0   5.5  27.8 333263
1906   12  23.3  30.7  21.9   0.0   6.3  30.2 333263
1906   13  24.3  31.2  21.9   0.0   6.5  26.7 333263
1906   14  26.4  30.7  22.9   0.0   6.5  27.8 333263
1906   15  26.4  29.2  19.4   0.0   6.9  23.2 333263
1906   16  26.4  31.2  18.9   0.0   7.4  24.4 333263
1906   17  26.4  32.7  18.9   0.0   7.1  24.4 333263
1906   18  24.3  32.2  22.4   0.0   7.2  24.4 333263
1906   19  26.4  32.2  23.9   0.0   7.3  26.7 333263
1906   20  25.3  33.2  24.4   0.0   7.3  26.7 333263
1906   21  25.3  32.7  23.9   0.0   6.3  25.5 333263
1906   22  26.4  31.7  23.4   0.0   5.8  31.3 333263
1906   23  20.3  32.7  23.9   0.0   7.2  29.0 333263
1906   24  26.4  34.2  24.4   0.0   6.9  31.3 333263
1906   25  26.4  32.2  23.4   0.0   6.9  27.8 333263
1906   26  23.3  34.2  24.9   0.0   6.2  29.0 333263
1906   27  22.3  33.2  25.9   0.0   5.7  31.3 333263
1906   28  20.3  32.2  25.4   0.0   5.0  30.2 333263
1906   29  18.3  31.7  25.4   2.1   5.3  31.3 333263
1906   30  19.3  31.7  25.9   0.0   5.1  31.3 333263
1906   31  18.3  31.7  25.9   0.0   4.9  30.2 333263
1906   32  15.5  32.4  25.2   0.0   3.9  30.4 333263
1906   33  15.5  28.9  21.7  26.9   3.5  28.1 333263
1906   34  16.4  26.9  21.2  27.6   3.5  28.1 333263
1906   35  17.4  26.4  21.7  26.7   4.0  28.1 333263
1906   36  17.4  27.4  20.7   1.6   5.0  25.8 333263
1906   37  21.3  29.9  20.7   0.0   5.5  28.1 333263
1906   38  21.3  30.9  20.2   0.0   5.8  25.8 333263
1906   39  25.1  29.9  20.2   0.0   5.2  28.1 333263
1906   40  22.2  29.9  21.7   0.0   5.8  28.1 333263
1906   41  23.2  31.9  22.2   0.0   5.9  29.3 333263
1906   42  24.2  31.4  23.2   0.0   5.9  29.3 333263
1906   43  24.2  31.9  21.7   0.0   4.7  29.3 333263
1906   44  22.2  31.9  22.2  12.9   3.9  37.1 333263
1906   45  15.5  30.9  21.7   0.0   5.4  30.4 333263
1906   46  22.2  31.4  22.7   0.0   5.2  30.4 333263
1906   47  21.3  31.9  22.7   2.3   5.6  31.6 333263
1906   48  22.2  31.9  24.2   0.0   5.3  30.4 333263
1906   49  21.3  33.4  23.7   0.0   3.9  33.9 333263
1906   50  16.4  31.4  25.2  28.6   3.4  35.1 333263
1906   51  14.5  29.9  23.7 126.8   3.5  32.8 333263
1906   52  16.4  27.4  22.7   9.6   4.7  29.3 333263
1906   53  20.3  30.4  22.7   2.3   5.9  30.4 333263
1906   54  25.1  31.4  22.7   0.0   5.4  29.3 333263
1906   55  21.3  31.9  22.7   0.0   4.4  29.3 333263
1906   56  18.4  30.9  23.2  50.7   4.0  31.6 333263
1906   57  16.4  29.9  22.7  54.0   4.5  30.4 333263
1906   58  20.3  29.4  21.7  18.6   2.2  30.4 333263
1906   59   9.7  26.9  24.2  91.8   3.8  30.4 333263
1906   60  20.6  29.3  24.6  23.8   4.0  33.0 333263
1906   61  16.7  31.3  25.1   0.6   3.3  31.8 333263
1906   62  18.7  27.8  23.6   0.0   3.7  33.0 333263
1906   63  19.7  27.8  23.6   9.6   3.6  29.5 333263
1906   64  15.7  27.8  21.1   1.6   4.6  25.9 333263
1906   65  19.7  29.3  20.1   1.6   4.8  24.8 333263
1906   66  19.7  30.3  21.6  13.8   4.1  27.1 333263
1906   67  19.7  28.8  23.1   2.3   4.5  29.5 333263
1906   68  19.7  28.8  22.1   0.0   4.0  24.8 333263
1906   69  17.7  27.3  21.1   6.1   3.8  24.8 333263
1906   70  17.7  27.8  21.6   0.0   3.7  27.1 333263
1906   71  16.7  29.3  22.6  26.7   2.8  29.5 333263
1906   72  17.7  24.3  22.6   7.7   2.6  29.5 333263
1906   73  14.7  27.3  22.1   8.7   3.6  31.8 333263
1906   74  19.7  28.3  19.1   0.0   4.4  29.5 333263
1906   75  19.7  28.8  20.1   0.0   3.9  24.8 333263
1906   76  19.7  28.8  20.1   0.0   4.0  29.5 333263
1906   77  19.7  27.8  19.1  19.6   4.5  25.9 333263
1906   78  19.7  28.3  18.6   6.1   4.6  23.6 333263
1906   79  20.6  28.3  20.1   2.5   5.1  24.8 333263
1906   80  20.6  30.3  19.1   3.2   4.6  23.6 333263
1906   81  19.7  29.3  20.6   0.0   4.0  25.9 333263
1906   82  18.7  28.3  18.6   0.0   4.0  25.9 333263
1906   83  19.7  29.3  19.1   0.0   3.9  29.5 333263
1906   84  18.7  27.3  21.1   2.3   4.0  25.9 333263
1906   85  18.7  28.8  21.6   3.5   3.6  28.3 333263
1906   86  17.7  27.8  21.6   4.5   3.8  28.3 333263
1906   87  18.7  27.8  19.6  13.8   4.2  27.1 333263
1906   88  18.7  28.8  19.6   0.0   4.6  25.9 333263
1906   89  19.7  29.8  17.6   0.0   4.4  24.8 333263
1906   90  18.7  28.3  17.1   0.0   3.7  23.6 333263
1906   91  17.5  29.0  19.3   3.1   3.7  26.2 333263
1906   92  18.5  29.0  20.3   0.0   4.5  27.4 333263
1906   93  20.5  30.0  18.3   0.0   4.0  23.8 333263
1906   94  18.5  29.0  18.8   1.6   3.5  25.0 333263
1906   95  17.5  28.0  18.8   9.5   3.5  25.0 333263
1906   96  17.5  27.5  19.3   0.0   3.5  25.0 333263
1906   97  17.5  27.5  18.3   0.0   4.0  23.8 333263
1906   98  17.5  28.5  18.3   0.0   4.0  21.5 333263
1906   99  17.5  28.5  16.3   0.0   4.6  21.5 333263
1906  100  19.5  30.0  15.3   0.0   4.2  21.5 333263
1906  101  18.5  30.0  16.3   0.0   4.1  23.8 333263
1906  102  17.5  30.0  16.8   0.0   3.6  23.8 333263
1906  103  17.5  30.5  18.8   0.0   4.1  29.8 333263
1906  104  17.5  30.5  17.3   0.0   4.0  23.8 333263
1906  105  16.6  30.5  18.3   0.0   3.8  25.0 333263
1906  106  16.6  29.5  17.8   0.0   3.9  25.0 333263
1906  107  17.5  30.0  17.8   0.0   3.9  25.0 333263
1906  108  17.5  29.5  18.3   0.0   4.0  25.0 333263
1906  109  16.6  30.5  20.3   0.0   3.0  25.0 333263
1906  110  16.6  29.0  18.8   0.0   3.9  31.0 333263
1906  111  17.5  30.0  19.8   0.0   3.7  25.0 333263
1906  112  16.6  29.0  18.8   0.0   4.1  25.0 333263
1906  113  18.5  30.0  18.3   0.0   3.2  25.0 333263
1906  114  15.6  28.5  19.3   0.0   3.3  27.4 333263
1906  115  14.6  28.5  17.3   0.0   4.1  23.8 333263
1906  116  15.6  27.5  15.3   0.0   3.6  16.7 333263
1906  117  15.6  26.0  14.3   0.0   4.1  19.1 333263
1906  118  16.6  27.5  13.3   0.0   4.0  16.7 333263
1906  119  14.6  28.0  12.3   0.0   3.5  16.7 333263
1906  120  15.6  28.0  12.8   0.0   3.3  22.7 333263
1906  121  16.9  27.9  12.1   0.0   3.1  20.9 333263
1906  122  13.9  27.4  13.1   0.0   3.5  17.4 333263
1906  123  15.9  25.9  14.1   0.0   3.3  15.1 333263
1906  124  14.9  25.9  15.6   0.0   3.1  16.3 333263
1906  125  14.9  26.9  14.1   0.0   3.2  19.7 333263
1906  126  14.9  27.9  14.1   0.0   3.5  19.7 333263
1906  127  14.9  28.4  14.6   0.0   3.0  17.4 333263
1906  128  13.9  26.9  14.6   0.0   2.9  19.7 333263
1906  129  12.9  26.4  16.1   0.0   2.7  18.6 333263
1906  130  12.9  24.9  16.1   0.0   2.8  18.6 333263
1906  131  13.9  26.4  15.1   0.0   2.9  20.9 333263
1906  132  13.9  27.9  16.1   0.0   2.9  20.9 333263
1906  133  13.9  26.4  15.6   0.0   2.8  20.9 333263
1906  134  13.9  25.9  12.6   0.0   3.1  18.6 333263
1906  135  13.9  24.9  12.1   0.0   3.4  13.9 333263
1906  136  14.9  25.9  10.6   0.0   3.3  12.8 333263
1906  137  14.9  25.9  11.6   0.0   3.1  15.1 333263
1906  138  13.9  25.9  11.6   0.0   3.0  15.1 333263
1906  139  12.9  26.4  12.6   0.0   2.9  16.3 333263
1906  140  12.9  25.4  16.6   4.7   2.3  17.4 333263
1906  141  10.9  25.4  18.1   2.9   1.8  22.1 333263
1906  142   7.9  24.9  19.1   1.4   1.7  20.9 333263
1906  143   7.9  23.9  20.1  38.1   1.8  20.9 333263
1906  144   8.9  24.4  20.1   8.7   2.7  22.1 333263
1906  145  13.9  26.4  18.1   0.0   2.8  22.1 333263
1906  146  13.9  24.4  14.1   0.0   3.0  17.4 333263
1906  147  14.9  24.4  12.1   0.0   2.8  17.4 333263
1906  148  12.9  24.9  11.6   0.0   3.0  15.1 333263
1906  149  13.9  24.9  11.6   0.0   3.2  15.1 333263
1906  150  13.9  24.9  11.1   0.0   3.2  12.8 333263
1906  151  13.9  25.4  10.6   0.0   2.6  12.8 333263
1906  152  11.6  25.8  11.6   0.0   2.5  16.8 333263
1906  153  12.6  25.8  14.1   0.0   2.5  20.4 333263
1906  154  12.6  24.8  15.1   0.0   2.3  18.0 333263
1906  155  11.6  24.3  16.1   0.0   2.4  19.2 333263
1906  156  12.6  24.3  16.6   0.0   2.6  19.2 333263
1906  157  12.6  26.8  14.6   0.0   2.8  19.2 333263
1906  158  13.6  24.8  14.1   0.0   2.8  15.6 333263
1906  159  13.6  24.3  12.1   0.0   2.7  15.6 333263
1906  160  12.6  25.3  11.1   1.4   2.6  14.4 333263
1906  161  12.6  25.3  13.6   0.0   2.3  18.0 333263
1906  162  11.6  23.8  14.6  10.8   2.5  16.8 333263
1906  163  11.6  24.3  12.6   0.0   2.5  14.4 333263
1906  164  11.6  24.8  13.6   0.0   2.6  16.8 333263
1906  165  12.6  24.8  13.1   0.0   2.5  16.8 333263
1906  166  12.6  25.3  12.6   0.0   2.5  18.0 333263
1906  167  12.6  25.8  13.6   0.0   2.2  19.2 333263
1906  168  10.7  24.8  14.6  20.8   2.1  18.0 333263
1906  169  10.7  24.3  17.1   9.3   2.3  20.4 333263
1906  170  11.6  25.8  14.6   0.0   2.7  20.4 333263
1906  171  12.6  25.3  13.1   0.0   2.6  15.6 333263
1906  172  12.6  24.8  11.1   0.0   2.8  16.8 333263
1906  173  12.6  25.3  11.1   3.3   2.8  13.2 333263
1906  174  13.6  23.3  14.6   0.0   2.5  15.6 333263
1906  175  12.6  20.8   8.1   0.0   2.6  10.8 333263
1906  176  12.6  21.8   6.1   0.0   2.7  12.0 333263
1906  177  12.6  24.8   9.6   0.0   2.6  14.4 333263
1906  178  12.6  22.8   9.6   0.0   2.9  13.2 333263
1906  179  13.6  24.3   7.6   0.0   2.8  13.2 333263
1906  180  13.6  23.3   9.1   0.0   2.9  13.2 333263
1906  181  13.6  21.8   8.1   0.0   2.7   9.6 333263
1906  182  12.7  21.6   6.9   0.0   2.9  10.8 333263
1906  183  13.6  22.1   7.4   0.0   2.7  10.8 333263
1906  184  12.7  21.1   7.4   0.0   2.8  10.8 333263
1906  185  12.7  22.6   5.9   0.0   2.4  10.8 333263
1906  186  12.7  23.1   7.9   0.0   2.9  16.8 333263
1906  187  12.7  24.6   7.4   0.0   3.0  12.0 333263
1906  188  12.7  25.6   8.4   0.0   2.9  13.2 333263
1906  189  13.6  25.1   8.4   0.0   2.5  15.6 333263
1906  190  12.7  24.6  11.9   0.0   2.8  16.8 333263
1906  191  12.7  25.6  11.4   0.0   2.9  14.4 333263
1906  192  13.6  24.6  12.4   0.0   2.6  15.6 333263
1906  193  11.7  25.6  12.4   0.0   2.7  15.6 333263
1906  194  13.6  25.1  14.9   0.0   2.8  19.2 333263
1906  195  13.6  23.6  12.9   0.0   2.7  14.4 333263
1906  196  12.7  23.6  10.4   0.0   2.7  13.2 333263
1906  197  11.7  24.1  11.4   0.0   2.8  13.2 333263
1906  198  13.6  24.1  13.9   0.0   3.1  15.6 333263
1906  199  13.6  24.1   9.9   0.0   2.9  10.8 333263
1906  200  13.6  23.1   5.4   0.0   3.0  12.0 333263
1906  201  14.6  21.6  12.4   0.0   3.1  12.0 333263
1906  202  14.6  22.1   6.9   0.0   3.1   9.6 333263
1906  203  13.6  23.1   4.4   0.0   3.1   9.6 333263
1906  204  14.6  22.6   6.4   0.0   2.8  10.8 333263
1906  205  14.6  21.1   5.9   0.0   2.7  12.0 333263
1906  206  13.6  21.6   4.4   0.0   2.9  10.8 333263
1906  207  14.6  21.6   7.9   0.0   2.7  12.0 333263
1906  208  14.6  21.6   6.4   0.0   2.1  13.2 333263
1906  209  10.7  24.1  14.4   0.0   2.1  19.2 333263
1906  210  11.7  25.1  17.4   0.0   2.8  22.8 333263
1906  211  15.6  26.6  17.4   6.6   2.3  21.6 333263
1906  212  14.6  22.6  17.9   0.0   3.0  21.6 333263
1906  213  14.6  22.3  14.1   0.0   3.4  14.4 333263
1906  214  15.6  22.8   8.6   0.0   3.5  12.0 333263
1906  215  15.6  22.8   7.1   0.0   3.4  10.8 333263
1906  216  15.6  23.8   8.1   0.0   3.6  13.2 333263
1906  217  15.6  23.8   9.6   0.0   3.4  12.0 333263
1906  218  15.6  22.8   9.1   0.0   3.4  12.0 333263
1906  219  15.6  24.3  10.1   0.0   3.4  14.4 333263
1906  220  15.6  24.8  14.6   0.0   3.3  16.8 333263
1906  221  15.6  24.8  12.1   0.0   3.7  16.8 333263
1906  222  16.6  24.8  10.6   0.0   3.7  13.2 333263
1906  223  17.6  25.3  10.6   0.0   4.2  15.6 333263
1906  224  16.6  23.3   8.6   0.0   3.9   7.2 333263
1906  225  16.6  23.8   6.6   0.0   3.2  10.8 333263
1906  226  14.6  25.3  10.1   0.0   2.5  16.8 333263
1906  227  14.6  21.3  15.6   5.1   1.9  18.0 333263
1906  228   7.8  22.8  14.1   0.0   3.2  18.0 333263
1906  229  15.6  24.3  14.6   0.0   2.9  16.8 333263
1906  230  16.6  23.8  13.1   0.0   3.3  19.2 333263
1906  231  16.6  23.8  12.6  11.4   3.2  15.6 333263
1906  232  17.6  23.8  12.6   0.0   3.0  18.0 333263
1906  233  16.6  23.3  11.6   0.0   3.5  16.8 333263
1906  234  17.6  25.3  10.6   0.0   4.3  16.8 333263
1906  235  18.5  27.3  10.6   0.0   4.0  14.4 333263
1906  236  18.5  26.8  11.6   0.0   4.2  16.8 333263
1906  237  17.6  28.3  11.6   0.0   4.0  16.8 333263
1906  238  17.6  26.3  12.6   0.0   4.0  15.6 333263
1906  239  17.6  23.8  10.6   0.0   3.5  10.8 333263
1906  240  15.6  22.8  10.6   0.0   2.3  12.0 333263
1906  241  13.7  20.3  13.1  42.2   1.9  16.8 333263
1906  242  14.6  21.3  14.6  55.8   3.3  21.9 333263
1906  243  18.5  23.3  11.1   0.0   4.4  14.4 333263
1906  244  20.1  24.6   9.6   0.0   4.3  14.1 333263
1906  245  17.1  26.1   9.6  10.2   3.3  15.3 333263
1906  246  17.1  24.6  13.1   0.0   3.8  20.0 333263
1906  247  18.1  25.6  14.1   0.0   3.6  18.9 333263
1906  248  20.1  24.6  15.1   8.5   3.7  21.2 333263
1906  249  20.1  26.6  14.1   0.0   4.3  22.4 333263
1906  250  19.1  27.1  13.6   0.0   4.0  18.9 333263
1906  251  19.1  26.6  16.1   0.0   3.7  21.2 333263
1906  252  18.1  25.6  17.6   0.0   3.0  21.2 333263
1906  253  18.1  24.6  18.1   0.9   4.3  23.6 333263
1906  254  20.1  28.1  18.1   0.0   3.3  22.4 333263
1906  255  16.1  25.1  16.6   6.0   3.1  21.2 333263
1906  256  20.1  27.6  19.1   2.6   3.6  29.8 333263
1906  257  19.1  26.1  18.6   3.1   3.1  22.4 333263
1906  258  19.1  24.6  17.1   0.0   3.9  23.6 333263
1906  259  20.1  25.1  14.1   0.0   3.9  18.9 333263
1906  260  20.1  25.1  12.6   0.0   3.2  18.9 333263
1906  261  20.1  23.6  16.1   2.3   4.1  22.4 333263
1906  262  20.1  24.1  16.1   0.0   3.9  16.5 333263
1906  263  21.2  24.1  15.1   0.5   2.9  18.9 333263
1906  264  18.1  21.6  16.6  11.0   2.9  20.0 333263
1906  265  18.1  23.6  17.1   2.8   3.6  22.4 333263
1906  266  20.1  24.6  17.6   1.4   4.2  21.2 333263
1906  267  21.2  25.1  14.1   0.0   4.0  17.7 333263
1906  268  21.2  25.1  14.6   0.0   4.1  20.0 333263
1906  269  19.1  24.1  16.1   0.0   4.0  16.5 333263
1906  270  19.1  25.6  17.6   0.0   4.2  20.0 333263
1906  271  20.1  25.1  18.1   0.5   3.5  18.9 333263
1906  272  19.1  24.1  18.6  26.4   2.8  21.2 333263
1906  273  19.1  22.6  17.6   1.2   4.1  22.4 333263
1906  274  20.0  25.1  18.1   4.6   3.9  21.0 333263
1906  275  22.0  26.1  16.6   0.0   4.1  26.0 333263
1906  276  22.0  25.6  17.1   0.0   3.1  23.4 333263
1906  277  17.0  23.6  18.1   4.2   4.6  23.4 333263
1906  278  21.0  23.6  12.1   0.0   4.8  15.2 333263
1906  279  22.0  25.6  10.6   0.0   4.9  17.5 333263
1906  280  23.0  26.1  14.1   0.0   3.6  19.9 333263
1906  281  19.0  25.6  14.1  14.1   4.1  23.7 333263
1906  282  20.0  27.1  17.6   0.0   3.7  24.5 333263
1906  283  20.0  27.1  17.6  16.3   4.0  26.9 333263
1906  284  21.0  26.1  18.1   4.0   5.1  24.5 333263
1906  285  23.0  28.6  18.1   0.0   5.9  23.4 333263
1906  286  23.0  28.6  16.1   0.0   5.4  17.5 333263
1906  287  22.0  29.6  15.6   0.0   5.2  22.2 333263
1906  288  22.0  28.6  15.6   0.0   4.6  21.0 333263
1906  289  19.0  28.1  18.1   0.0   4.7  22.2 333263
1906  290  21.0  27.1  19.1   0.4   4.2  22.2 333263
1906  291  21.0  27.6  17.1   0.0   4.5  25.7 333263
1906  292  22.0  27.1  16.1   0.0   4.9  23.4 333263
1906  293  23.0  27.6  17.6   0.0   5.2  23.4 333263
1906  294  22.0  29.1  18.6   0.0   4.9  23.4 333263
1906  295  22.0  28.6  16.6   0.0   5.2  23.4 333263
1906  296  24.0  29.1  17.1   0.0   5.2  24.5 333263
1906  297  22.0  29.6  19.1   0.0   3.9  24.5 333263
1906  298  18.0  28.1  19.6  13.0   5.3  26.9 333263
1906  299  23.0  29.6  17.6   0.0   5.5  23.4 333263
1906  300  24.0  29.6  15.6   0.0   5.3  23.4 333263
1906  301  24.0  29.1  16.1   0.0   4.7  23.4 333263
1906  302  21.0  29.6  16.6   5.0   4.8  25.7 333263
1906  303  22.0  30.1  19.6   0.0   4.5  28.0 333263
1906  304  21.0  29.1  19.6  13.2   5.1  26.9 333263
1906  305  22.1  27.8  17.4   0.0   5.2  22.2 333263
1906  306  22.1  28.3  16.9   0.0   5.9  23.4 333263
1906  307  23.1  29.8  19.4   2.0   5.4  23.4 333263
1906  308  22.1  28.8  18.4   0.0   5.0  23.4 333263
1906  309  24.2  26.3  13.4   0.0   6.7  22.2 333263
1906  310  27.2  28.3  13.4   0.0   6.2  17.6 333263
1906  311  24.2  28.8  15.4   0.0   6.3  19.9 333263
1906  312  25.2  29.3  15.4   0.0   5.9  21.1 333263
1906  313  25.2  29.3  16.4   0.0   6.0  23.4 333263
1906  314  25.2  30.3  16.9   0.0   6.0  24.6 333263
1906  315  24.2  30.8  15.9   1.3   6.5  24.6 333263
1906  316  26.2  31.8  19.4   0.0   5.2  26.9 333263
1906  317  22.1  30.8  21.4  22.2   6.1  29.2 333263
1906  318  26.2  29.8  21.9   0.0   6.1  25.7 333263
1906  319  24.2  29.3  16.9   0.0   5.6  21.1 333263
1906  320  23.1  29.3  17.4   0.0   6.2  23.4 333263
1906  321  25.2  30.8  18.4   0.0   6.5  24.6 333263
1906  322  27.2  31.3  16.9   0.0   5.9  25.7 333263
1906  323  24.2  30.8  18.9   0.0   5.8  25.7 333263
1906  324  23.1  31.3  19.9   0.0   5.7  26.9 333263
1906  325  24.2  31.8  18.9   4.5   6.5  29.2 333263
1906  326  25.2  32.8  20.9   0.0   5.3  28.1 333263
1906  327  23.1  30.3  22.9   0.0   5.3  29.2 333263
1906  328  23.1  29.3  20.9   0.0   5.0  26.9 333263
1906  329  23.1  28.8  19.4   0.0   6.4  26.9 333263
1906  330  27.2  30.3  18.9   0.0   5.3  24.6 333263
1906  331  23.1  28.8  19.9   0.0   5.4  25.7 333263
1906  332  24.2  29.3  19.9   0.0   5.6  26.9 333263
1906  333  25.2  32.3  21.9  11.2   5.7  32.7 333263
1906  334  24.2  32.3  21.9   0.0   6.3  31.6 333263
1906  335  22.4  31.7  22.3   0.0   5.5  28.1 333263
1906  336  20.4  34.2  21.8   0.0   6.0  35.1 333263
1906  337  24.3  35.7  20.8   0.0   6.7  39.3 333263
1906  338  24.3  32.2  19.3   0.0   6.3  24.6 333263
1906  339  24.3  32.2  19.8   0.0   5.7  30.4 333263
1906  340  23.4  31.7  22.3   0.0   5.4  32.8 333263
1906  341  20.4  31.2  22.3   0.0   5.4  28.1 333263
1906  342  21.4  30.7  19.8   0.0   5.5  29.3 333263
1906  343  20.4  31.7  21.8   0.0   5.9  29.3 333263
1906  344  22.4  32.2  22.3   0.0   6.2  30.4 333263
1906  345  24.3  32.7  21.3   0.0   6.1  31.6 333263
1906  346  24.3  32.2  21.8   0.0   6.2  31.6 333263
1906  347  25.3  32.2  21.3   0.0   6.6  31.6 333263
1906  348  26.3  31.2  20.8   0.0   6.1  26.9 333263
1906  349  23.4  31.2  20.3   0.0   6.2  26.9 333263
1906  350  25.3  31.7  20.3   0.0   6.6  31.6 333263
1906  351  27.3  32.2  21.3   0.0   6.5  31.6 333263
1906  352  26.3  33.2  23.3  20.0   4.2  34.0 333263
1906  353  16.6  27.7  21.8   2.9   4.5  26.9 333263
1906  354  19.5  25.2  18.8   7.6   2.9  24.6 333263
1906  355  10.7  27.7  20.8  19.4   3.9  26.9 333263
1906  356  15.6  28.2  21.8  16.4   3.8  28.1 333263
1906  357  15.6  28.7  21.8  14.7   4.6  29.3 333263
1906  358  20.4  28.7  22.8   0.9   5.3  31.6 333263
1906  359  22.4  28.7  21.3   0.0   6.2  26.9 333263
1906  360  25.3  29.2  18.8   0.0   6.9  24.6 333263
1906  361  27.3  30.2  19.3   0.0   6.3  24.6 333263
1906  362  25.3  29.7  19.8   0.0   5.5  25.8 333263
1906  363  22.4  28.7  18.8   6.5   5.4  25.8 333263
1906  364  22.4  29.7  17.8   2.1   6.7  28.1 333263
1906  365  26.3  31.7  21.3   0.0   6.5  28.1 333263
1907    1  27.4  32.2  20.4   0.0   6.8  27.8 333263
1907    2  28.4  32.7  21.9   0.0   6.1  31.3 333263
1907    3  25.3  32.7  22.9   0.0   6.5  32.5 333263
1907    4  28.4  34.2  23.9   0.0   6.9  38.3 333263
1907    5  27.4  33.7  25.4   0.0   7.4  32.5 333263
1907    6  24.3  36.2  24.9   2.4   6.9  31.3 333263
1907    7  27.4  32.7  24.4   0.0   4.9  31.3 333263
1907    8  21.3  30.2  23.4   0.0   4.5  31.3 333263
1907    9  18.3  29.2  22.9   0.0   4.7  27.8 333263
1907   10  21.3  26.7  21.9   1.0   4.7  26.7 333263
1907   11  21.3  28.2  21.4  12.1   4.5  27.8 333263
1907   12  20.3  30.2  20.9  16.3   5.0  31.3 333263
1907   13  22.3  29.7  21.4   0.0   4.7  30.2 333263
1907   14  21.3  30.2  21.4   0.0   5.7  31.3 333263
1907   15  26.4  29.2  20.4  36.4   6.4  29.0 333263
1907   16  23.3  32.2  22.4   0.0   6.0  26.7 333263
1907   17  24.3  31.2  20.9   0.0   5.6  29.0 333263
1907   18  24.3  31.7  21.9   0.0   5.7  32.5 333263
1907   19  24.3  30.2  21.4   8.9   5.3  29.0 333263
1907   20  22.3  31.2  21.9  24.0   5.4  31.3 333263
1907   21  25.3  30.7  23.4  15.1   6.3  33.6 333263
1907   22  25.3  32.7  23.4   0.0   6.5  31.3 333263
1907   23  25.3  32.2  23.9   0.0   6.4  30.2 333263
1907   24  25.3  31.2  21.9   1.9   5.6  27.8 333263
1907   25  24.3  31.2  21.9   0.0   6.3  31.3 333263
1907   26  27.4  30.7  21.9   0.0   5.6  29.0 333263
1907   27  24.3  30.2  22.9   0.8   6.5  30.2 333263
1907   28  26.4  32.7  23.4   0.0   7.0  31.3 333263
1907   29  26.4  34.2  22.9   0.0   6.6  31.3 333263
1907   30  26.4  34.7  23.4   0.0   6.4  35.9 333263
1907   31  24.3  34.2  23.9   0.0   2.9  33.6 333263
1907   32  10.6  28.4  24.2   5.4   2.6  31.6 333263
1907   33  10.6  27.9  21.2  13.8   4.6  29.3 333263
1907   34  20.3  29.4  21.2   1.6   5.5  28.1 333263
1907   35  24.2  30.4  21.7   0.0   6.3  29.3 333263
1907   36  26.1  31.9  21.2   0.0   5.9  28.1 333263
1907   37  26.1  30.9  22.2   0.0   6.3  30.4 333263
1907   38  27.1  32.4  22.2   0.0   5.3  30.4 333263
1907   39  25.1  32.9  22.7  60.0   5.8  38.7 333263
1907   40  25.1  31.9  22.7   4.2   4.8  30.4 333263
1907   41  20.3  31.9  22.2   5.4   5.5  32.8 333263
1907   42  23.2  31.9  21.2   0.0   5.6  30.4 333263
1907   43  24.2  32.4  22.2   0.0   5.5  32.8 333263
1907   44  24.2  32.9  22.2   0.0   5.8  33.9 333263
1907   45  24.2  33.4  22.7   0.0   6.1  32.8 333263
1907   46  23.2  35.4  22.7   0.0   6.0  35.1 333263
1907   47  23.2  32.9  23.7   0.0   6.2  30.4 333263
1907   48  21.3  36.4  22.7   0.0   4.0  33.9 333263
1907   49  14.5  32.4  23.7   0.0   5.4  33.9 333263
1907   50  21.3  32.9  21.7   8.1   4.4  30.4 333263
1907   51  17.4  30.4  22.7   0.0   4.7  29.3 333263
1907   52  18.4  29.9  21.2   0.0   5.0  26.9 333263
1907   53  23.2  30.9  19.2   4.8   4.2  32.9 333263
1907   54  20.3  26.9  18.7  48.2   3.8  26.9 333263
1907   55  18.4  26.9  18.2  26.7   3.8  26.9 333263
1907   56  17.4  26.9  22.2   0.0   4.0  26.9 333263
1907   57  18.4  28.4  19.7   1.6   5.9  29.3 333263
1907   58  20.3  33.4  19.7   0.0   5.1  24.6 333263
1907   59  21.3  32.4  22.2   0.0   4.4  33.9 333263
1907   60  23.6  32.3  23.1   0.0   4.5  38.9 333263
1907   61  22.6  32.3  24.1   0.0   4.6  35.3 333263
1907   62  22.6  31.3  23.6   0.0   4.9  33.0 333263
1907   63  21.6  32.8  23.1   0.0   5.1  33.0 333263
1907   64  22.6  32.8  23.6   0.0   5.6  33.0 333263
1907   65  23.6  34.3  21.6   0.0   4.7  33.0 333263
1907   66  19.7  33.3  23.1   0.0   4.4  34.2 333263
1907   67  23.6  31.8  23.1   0.0   4.5  37.7 333263
1907   68  20.6  30.3  22.6   0.0   4.3  28.3 333263
1907   69  19.7  29.3  22.1   0.0   3.2  28.3 333263
1907   70  15.7  27.3  21.1  14.4   2.5  28.3 333263
1907   71  11.8  27.3  22.1  81.2   2.4  29.5 333263
1907   72  12.8  28.3  20.6   2.9   3.3  31.8 333263
1907   73  18.7  29.3  23.1  34.6   3.2  34.2 333263
1907   74  19.7  27.8  23.1  34.0   3.9  34.2 333263
1907   75  16.7  31.8  23.1   0.0   4.7  31.8 333263
1907   76  18.7  31.8  20.6   0.0   4.9  28.3 333263
1907   77  20.6  30.8  21.1   0.0   5.0  27.1 333263
1907   78  20.6  31.8  21.6   0.0   4.9  28.3 333263
1907   79  20.6  33.3  22.6   0.0   3.9  33.0 333263
1907   80  18.7  30.3  24.1   0.0   2.3  33.0 333263
1907   81  10.8  28.3  22.1  13.1   2.2  31.8 333263
1907   82  11.8  25.8  20.6   1.6   3.9  28.3 333263
1907   83  17.7  27.8  20.1   0.0   3.6  23.6 333263
1907   84  13.8  26.8  20.1   0.0   5.0  22.4 333263
1907   85  21.6  28.3  19.1   0.0   3.7  22.4 333263
1907   86  16.7  25.3  19.1   0.0   4.3  22.4 333263
1907   87  22.6  27.3  15.6   0.0   4.9  25.9 333263
1907   88  20.6  29.8  15.1   0.0   5.0  22.4 333263
1907   89  19.7  30.3  16.6   0.0   4.8  23.6 333263
1907   90  18.7  30.3  17.1   0.0   4.4  23.6 333263
1907   91  19.5  30.5  18.3   0.0   4.6  25.0 333263
1907   92  20.5  30.5  18.8   0.0   4.1  25.0 333263
1907   93  20.5  28.5  19.8   0.0   3.4  26.2 333263
1907   94  20.5  28.5  18.8   0.0   3.0  30.5 333263
1907   95  18.5  28.0  18.8   0.0   3.7  29.8 333263
1907   96  19.5  30.0  19.3   0.0   3.6  28.6 333263
1907   97  18.5  31.0  20.3   0.0   4.1  32.2 333263
1907   98  19.5  31.0  19.3   0.0   4.1  27.4 333263
1907   99  18.5  30.5  15.8   0.0   3.5  25.0 333263
1907  100  18.5  29.0  17.3   0.0   3.8  28.6 333263
1907  101  18.5  29.5  17.3   0.0   3.8  25.0 333263
1907  102  17.5  29.0  18.3   0.0   3.9  23.8 333263
1907  103  18.5  29.5  17.8   0.0   3.9  26.2 333263
1907  104  17.5  30.0  18.8   0.0   3.4  25.0 333263
1907  105  18.5  29.5  17.8   3.1   2.5  30.5 333263
1907  106  13.6  26.0  21.3  18.1   3.3  27.4 333263
1907  107  17.5  28.0  18.3   0.0   4.1  26.2 333263
1907  108  18.5  28.0  16.8   0.0   4.3  20.3 333263
1907  109  17.5  29.5  12.8   0.0   4.2  20.3 333263
1907  110  18.5  28.0  14.8   0.0   4.1  20.3 333263
1907  111  17.5  28.0  12.8   0.0   4.4  19.1 333263
1907  112  18.5  28.5  11.8   0.0   3.6  17.9 333263
1907  113  18.5  27.0  11.3   0.0   4.0  23.1 333263
1907  114  18.5  28.5  12.8   0.0   4.3  21.5 333263
1907  115  18.5  29.5  12.3   0.0   4.0  21.5 333263
1907  116  18.5  28.0  12.8   0.0   3.9  21.5 333263
1907  117  17.5  28.5  13.3   0.0   3.7  21.5 333263
1907  118  16.6  28.0  18.3   0.0   3.7  22.7 333263
1907  119  15.6  29.5  18.8   0.0   4.1  25.0 333263
1907  120  18.5  28.5  17.3   0.0   3.5  22.7 333263
1907  121  18.9  24.4  13.6   0.0   3.6  16.3 333263
1907  122  18.9  22.9  10.6   0.0   3.7  13.9 333263
1907  123  17.9  24.9  11.6   0.0   3.5  13.9 333263
1907  124  16.9  26.9  15.1   0.0   2.8  18.6 333263
1907  125  13.9  26.9  15.1   0.0   3.2  22.1 333263
1907  126  14.9  27.9  15.1   0.0   3.3  19.7 333263
1907  127  14.9  28.4  13.1   0.0   3.2  19.7 333263
1907  128  14.9  28.4  13.1   0.0   2.6  20.9 333263
1907  129  12.9  27.4  13.6   0.0   2.5  22.1 333263
1907  130  12.9  26.9  16.1   0.0   2.9  23.2 333263
1907  131  14.9  25.4  14.1   0.0   3.2  18.6 333263
1907  132  14.9  26.9  13.1   0.0   3.2  18.6 333263
1907  133  14.9  27.9  14.6   0.0   3.1  19.7 333263
1907  134  13.9  26.9  15.6   1.8   2.7  18.6 333263
1907  135  12.9  25.9  16.1   0.0   2.4  19.7 333263
1907  136  12.9  25.9  16.1  17.7   2.4  23.2 333263
1907  137  13.9  25.9  16.6   7.9   2.2  25.5 333263
1907  138   9.9  25.4  18.6   0.0   2.6  19.7 333263
1907  139  12.9  25.4  15.1   0.0   2.5  20.9 333263
1907  140  12.9  26.4  16.1   0.0   2.5  23.2 333263
1907  141  12.9  25.9  17.6   1.2   2.8  22.1 333263
1907  142  13.9  26.9  16.6   0.0   2.3  22.1 333263
1907  143  11.9  25.4  16.1   0.0   3.1  22.1 333263
1907  144  14.9  24.4  12.1   0.0   2.7  13.9 333263
1907  145  12.9  24.4  11.1   0.0   3.1  16.3 333263
1907  146  13.9  25.9  10.6   0.0   2.2  15.1 333263
1907  147   9.9  24.4  15.6   8.8   2.6  18.6 333263
1907  148  11.9  24.9  14.1   0.0   2.9  17.4 333263
1907  149  13.9  24.9  13.6   0.6   2.8  17.4 333263
1907  150  13.9  26.4  14.1   2.6   2.0  20.9 333263
1907  151   9.9  25.4  18.1  50.1   2.0  22.1 333263
1907  152  10.7  25.3  19.1   8.6   2.1  24.0 333263
1907  153  12.6  25.3  21.6  15.2   2.3  26.4 333263
1907  154  14.5  24.8  17.6   0.0   2.5  25.2 333263
1907  155  13.6  24.3  15.6   0.0   2.5  19.2 333263
1907  156  12.6  25.3  17.1   0.0   2.1  20.4 333263
1907  157  11.6  24.3  19.6   0.0   1.9  24.0 333263
1907  158  10.7  23.8  17.1   0.0   2.7  20.4 333263
1907  159  13.6  24.3  15.1   0.0   2.7  16.8 333263
1907  160  13.6  24.8  14.6   0.0   2.4  18.0 333263
1907  161  12.6  24.8  13.1   0.0   2.5  19.2 333263
1907  162  12.6  25.8  16.1   0.0   2.7  19.2 333263
1907  163  13.6  25.8  13.6   0.0   1.8  18.0 333263
1907  164   9.7  23.8  15.6   0.0   2.0  21.6 333263
1907  165  10.7  23.8  15.6   0.0   2.4  19.2 333263
1907  166  12.6  23.8  14.1   0.0   2.6  18.0 333263
1907  167  13.6  22.8  13.1   0.0   2.8  15.6 333263
1907  168  14.5  21.8  10.6   0.0   2.1  13.2 333263
1907  169  11.6  20.3  10.1   0.0   2.4  15.6 333263
1907  170  13.6  19.8   9.6   0.0   1.4  14.4 333263
1907  171   7.8  20.8  12.1   5.5   1.4  19.2 333263
1907  172   8.7  21.8  16.1   9.7   1.9  22.5 333263
1907  173  11.6  23.3  16.6   1.6   2.4  22.8 333263
1907  174  12.6  23.8  16.6   0.0   2.8  18.0 333263
1907  175  14.5  22.8  14.1   0.0   2.4  15.6 333263
1907  176  13.6  22.3  12.6   0.0   2.4  19.2 333263
1907  177  12.6  22.3  11.6   0.0   2.3  13.2 333263
1907  178  11.6  22.3  13.6   9.1   1.9  16.8 333263
1907  179  10.7  20.8  14.6  21.5   1.9  18.0 333263
1907  180  10.7  21.3  15.1   0.5   2.6  18.0 333263
1907  181  13.6  23.8  13.1   0.0   2.3  16.8 333263
1907  182  12.7  24.1  12.9   0.0   2.7  19.2 333263
1907  183  14.6  24.1  10.9   0.0   2.5  16.8 333263
1907  184  13.6  23.6   9.9   0.0   2.7  16.8 333263
1907  185  13.6  23.6   8.4   0.0   2.6  14.4 333263
1907  186  12.7  24.1   9.9   0.0   2.3  14.4 333263
1907  187  13.6  22.6  12.4   0.0   2.5  18.0 333263
1907  188  12.7  20.6   5.9   0.0   3.1  10.8 333263
1907  189  15.6  21.1   5.9   0.0   2.9   9.6 333263
1907  190  13.6  23.1   6.4   0.0   2.8  12.0 333263
1907  191  12.7  24.6  10.4   0.0   2.8  14.4 333263
1907  192  13.6  22.1  11.9   0.0   2.6  13.2 333263
1907  193  13.6  20.1   7.9   0.0   2.9  10.8 333263
1907  194  13.6  21.6   5.4   0.0   2.8   8.4 333263
1907  195  12.7  22.6   6.9   0.0   2.8  10.8 333263
1907  196  12.7  22.6  11.4   0.0   2.4  12.0 333263
1907  197  11.7  21.6  13.9   0.0   2.6  14.4 333263
1907  198  13.6  23.1  13.4   0.0   2.8  15.6 333263
1907  199  14.6  23.6  10.9   0.0   2.9  14.4 333263
1907  200  15.6  22.1   9.4   0.0   3.0  13.2 333263
1907  201  14.6  23.1   8.9   0.0   3.2  12.0 333263
1907  202  14.6  24.1   7.4   0.0   3.3  10.8 333263
1907  203  15.6  24.6   6.9   0.0   3.2  12.0 333263
1907  204  15.6  24.6   6.9   0.0   2.7  13.2 333263
1907  205  14.6  23.6   8.4   0.0   2.8  15.6 333263
1907  206  13.6  24.1   7.9   0.0   2.9  13.2 333263
1907  207  13.6  24.6  10.9   0.0   2.0  14.4 333263
1907  208   9.7  24.6  10.4   8.4   2.4  18.0 333263
1907  209  13.6  23.1  14.9   4.9   2.6  19.2 333263
1907  210  14.6  22.6  12.4   0.0   2.9  15.6 333263
1907  211  15.6  22.1   9.4   0.0   2.9  13.2 333263
1907  212  15.6  23.1   6.9   0.0   3.4  14.4 333263
1907  213  14.6  23.3   7.1   0.0   2.5  12.0 333263
1907  214  14.6  21.3   9.1   0.0   3.0  16.8 333263
1907  215  15.6  21.3  11.6   7.8   2.8  13.2 333263
1907  216  15.6  19.8  10.1   0.0   2.8  13.2 333263
1907  217  15.6  21.3  11.1   0.0   3.5  15.6 333263
1907  218  14.6  25.3   7.1   0.0   3.9  13.2 333263
1907  219  15.6  26.3   9.1   0.0   3.4  13.2 333263
1907  220  15.6  23.8   8.1   0.0   3.8  13.2 333263
1907  221  15.6  25.3   5.1   0.0   3.8  12.0 333263
1907  222  15.6  25.8   7.1   7.0   3.4  13.2 333263
1907  223  16.6  24.3  11.1   0.0   3.8  15.6 333263
1907  224  15.6  24.8   7.6   0.0   3.8  12.0 333263
1907  225  16.6  24.8   6.6   0.0   3.4  12.0 333263
1907  226  15.6  24.3   7.6   0.0   3.3  14.4 333263
1907  227  15.6  25.3   7.6   0.0   3.4  16.8 333263
1907  228  15.6  24.3   7.1   0.0   3.3  13.2 333263
1907  229  16.6  24.8   8.6   0.0   3.3  16.8 333263
1907  230  16.6  24.3  11.6   0.0   3.5  15.6 333263
1907  231  16.6  24.8  11.1   0.0   3.5  15.6 333263
1907  232  17.6  24.8  11.6   0.0   3.2  16.8 333263
1907  233  16.6  23.3  13.6   0.0   3.4  16.8 333263
1907  234  17.6  22.3   8.1   0.0   3.4  12.0 333263
1907  235  17.6  22.8   5.6   0.0   3.1  13.2 333263
1907  236  16.6  23.3   7.1   0.0   3.1  15.6 333263
1907  237  16.6  24.3   8.1   0.0   3.5  16.8 333263
1907  238  16.6  25.8   8.6   0.0   3.8  15.6 333263
1907  239  16.6  26.3  11.6   0.0   3.9  15.6 333263
1907  240  17.6  27.8  11.1   0.0   4.1  18.0 333263
1907  241  17.6  27.8  12.6   0.0   3.4  16.8 333263
1907  242  17.6  24.8  12.1   0.0   3.7  18.0 333263
1907  243  18.5  26.3   9.6   0.0   4.8  16.8 333263
1907  244  18.1  29.6  10.1   0.0   4.9  17.7 333263
1907  245  19.1  27.1  11.6   0.0   4.2  15.3 333263
1907  246  18.1  26.1  11.1   0.0   3.9  17.7 333263
1907  247  18.1  25.1  11.6   0.0   4.2  17.7 333263
1907  248  20.1  25.6  12.1   0.0   4.3  17.7 333263
1907  249  19.1  26.6  10.1   0.0   4.5  17.7 333263
1907  250  18.1  28.6  15.1   0.0   4.7  20.0 333263
1907  251  20.1  27.1  14.6   0.0   4.7  17.7 333263
1907  252  19.1  28.1  15.1   0.0   4.5  18.9 333263
1907  253  20.1  25.1  13.1   0.0   4.8  15.3 333263
1907  254  20.1  26.6   9.1   0.0   4.3  15.3 333263
1907  255  19.1  25.1   9.1   0.0   4.5  15.3 333263
1907  256  19.1  24.1  11.1   0.0   3.9  13.0 333263
1907  257  21.2  23.6  12.1   0.0   3.9  17.7 333263
1907  258  20.1  25.1  12.6   0.0   4.4  18.9 333263
1907  259  21.2  26.1   9.6   0.0   4.8  17.7 333263
1907  260  22.2  26.1  12.6   0.0   4.6  16.5 333263
1907  261  21.2  26.6  12.1   0.0   4.6  17.7 333263
1907  262  21.2  28.6  12.6   0.0   4.7  21.2 333263
1907  263  21.2  27.6  16.1   0.0   4.3  20.0 333263
1907  264  21.2  27.1  15.6   0.0   4.4  21.2 333263
1907  265  21.2  28.1  15.1   0.0   4.6  22.4 333263
1907  266  23.2  28.6  15.1   0.0   5.0  23.6 333263
1907  267  21.2  29.6  15.6   0.0   4.4  21.2 333263
1907  268  21.2  30.1  18.6   0.0   3.7  27.1 333263
1907  269  21.2  27.1  16.6   0.0   3.5  24.7 333263
1907  270  21.2  26.1  16.6   0.0   5.0  24.7 333263
1907  271  22.2  29.6  14.6   0.9   6.2  21.2 333263
1907  272  22.2  33.1  12.6   0.0   4.8  21.2 333263
1907  273  22.2  29.1  12.6   0.0   5.8  22.4 333263
1907  274  23.0  30.6  17.1   0.0   5.6  22.2 333263
1907  275  22.0  32.1  18.6   0.0   4.4  26.9 333263
1907  276  22.0  26.1  20.6   0.0   4.9  24.5 333263
1907  277  21.0  26.1  15.6   0.0   4.3  17.5 333263
1907  278  21.0  24.6  15.6  13.6   4.1  19.9 333263
1907  279  22.0  26.6  15.6   0.0   4.3  25.7 333263
1907  280  22.0  27.6  18.1   4.6   5.2  25.7 333263
1907  281  21.0  30.6  18.1   0.0   5.1  24.5 333263
1907  282  21.0  31.6  16.1   0.0   5.1  26.9 333263
1907  283  21.0  31.1  15.6   0.0   5.5  25.7 333263
1907  284  21.0  32.6  17.1   0.0   5.6  26.9 333263
1907  285  22.0  32.6  17.6   0.0   5.9  26.9 333263
1907  286  22.0  34.1  20.1   0.0   5.1  29.2 333263
1907  287  21.0  32.1  19.6   0.0   5.2  29.2 333263
1907  288  22.0  29.6  19.1   0.0   4.3  24.5 333263
1907  289  22.0  31.6  20.6   5.0   5.1  34.8 333263
1907  290  21.0  31.6  17.6   0.0   4.8  26.9 333263
1907  291  21.0  29.1  17.1   0.0   5.0  24.5 333263
1907  292  21.0  33.6  17.6   0.0   5.3  32.7 333263
1907  293  23.0  32.6  20.6   0.0   4.1  30.3 333263
1907  294  22.0  30.1  21.1   0.0   5.0  33.8 333263
1907  295  21.0  30.1  19.6   1.1   4.6  24.5 333263
1907  296  22.0  29.6  18.6   0.0   4.5  28.0 333263
1907  297  23.0  28.6  16.6   0.0   4.4  26.9 333263
1907  298  21.0  27.1  17.6   3.3   4.8  23.4 333263
1907  299  22.0  27.1  18.1   0.0   5.2  22.2 333263
1907  300  23.0  28.1  17.6   0.0   4.6  22.2 333263
1907  301  22.0  28.1  18.1   0.0   4.9  25.7 333263
1907  302  23.0  27.6  19.1   0.0   4.5  23.4 333263
1907  303  22.0  28.6  17.6   0.0   4.0  26.9 333263
1907  304  22.0  28.1  20.1   0.0   5.2  29.2 333263
1907  305  22.1  31.3  17.9   0.0   5.8  26.9 333263
1907  306  23.1  32.8  20.9  33.4   5.5  30.4 333263
1907  307  22.1  30.3  22.9   0.0   4.4  26.9 333263
1907  308  22.1  26.8  18.9   0.0   6.4  25.7 333263
1907  309  22.1  29.3  13.9   0.0   5.3  16.4 333263
1907  310  23.1  28.8  15.4   0.0   5.6  24.6 333263
1907  311  22.1  27.3  16.4   0.0   5.7  18.7 333263
1907  312  23.1  27.3  14.9   0.0   5.9  18.7 333263
1907  313  24.2  28.8  14.4   0.0   6.1  21.1 333263
1907  314  25.2  28.8  16.4   0.0   5.1  21.1 333263
1907  315  24.2  28.3  16.9   0.0   5.2  25.7 333263
1907  316  23.1  29.3  18.9   0.0   4.9  25.7 333263
1907  317  24.2  28.8  18.9   0.0   4.7  28.1 333263
1907  318  25.2  27.3  19.9   7.0   5.2  28.1 333263
1907  319  24.2  28.8  20.4  16.0   5.9  26.9 333263
1907  320  24.2  31.8  19.4   0.0   5.5  28.1 333263
1907  321  24.2  32.8  21.9   7.5   4.4  33.9 333263
1907  322  23.1  28.3  20.9   2.7   4.2  30.4 333263
1907  323  22.1  25.3  19.4   0.5   3.9  24.6 333263
1907  324  22.1  25.8  19.4  12.2   4.4  27.4 333263
1907  325  22.1  27.3  20.9   0.0   5.1  26.9 333263
1907  326  24.2  28.3  21.9   0.0   5.8  26.9 333263
1907  327  24.2  31.3  22.9   0.0   6.2  29.2 333263
1907  328  25.2  32.3  22.9   0.0   6.3  29.2 333263
1907  329  26.2  32.8  23.9   0.0   5.6  31.6 333263
1907  330  25.2  32.3  24.4   0.0   5.7  33.9 333263
1907  331  24.2  31.8  23.4  12.5   5.2  30.4 333263
1907  332  22.1  29.3  21.4   1.5   5.2  26.9 333263
1907  333  24.2  29.3  19.4   0.0   5.4  28.1 333263
1907  334  23.1  29.8  19.4   0.0   6.4  25.7 333263
1907  335  23.4  29.7  19.8   0.0   5.6  24.6 333263
1907  336  22.4  29.7  20.3   0.0   6.1  26.9 333263
1907  337  22.4  32.7  19.3   0.0   6.3  28.1 333263
1907  338  22.4  33.2  21.8   7.0   6.7  28.1 333263
1907  339  24.3  31.7  19.3   0.0   6.2  24.6 333263
1907  340  22.4  31.7  19.3   0.0   6.2  25.8 333263
1907  341  23.4  32.7  22.8   0.0   6.7  31.6 333263
1907  342  23.4  34.7  25.3   9.7   6.0  31.6 333263
1907  343  23.4  31.7  23.8  16.2   6.4  31.6 333263
1907  344  24.3  33.2  22.8   0.0   6.4  30.4 333263
1907  345  23.4  31.7  22.8   2.9   6.0  26.9 333263
1907  346  23.4  32.7  20.3   0.0   5.7  31.6 333263
1907  347  22.4  32.7  21.8   0.0   6.5  32.8 333263
1907  348  24.3  33.2  22.8   0.0   6.1  29.3 333263
1907  349  24.3  31.7  23.8   0.0   5.7  31.6 333263
1907  350  22.4  31.7  25.3   1.2   5.4  31.6 333263
1907  351  23.4  30.2  24.3   0.0   5.6  34.0 333263
1907  352  23.4  31.2  24.3   0.0   5.0  31.6 333263
1907  353  23.4  26.2  22.3  20.8   5.8  29.3 333263
1907  354  23.4  28.7  20.3   0.0   5.2  23.4 333263
1907  355  21.4  28.7  18.8  12.4   5.4  26.9 333263
1907  356  20.4  30.7  22.3   0.0   5.8  26.9 333263
1907  357  21.4  31.2  21.3   0.0   5.9  26.9 333263
1907  358  23.4  30.7  20.8   0.0   6.0  28.1 333263
1907  359  22.4  31.2  21.8   0.0   5.4  26.9 333263
1907  360  19.5  31.7  20.8   0.0   6.3  28.1 333263
1907  361  22.4  32.2  20.8   0.0   6.2  25.8 333263
1907  362  22.4  31.7  23.3  45.2   5.1  28.1 333263
1907  363  21.4  27.7  20.8   6.1   4.7  26.9 333263
1907  364  20.4  29.7  20.3   0.0   5.5  31.6 333263
1907  365  21.4  28.2  21.8   0.0   5.8  23.4 333263
1908    1  23.3  29.2  21.9   0.0   5.7  23.2 333263
1908    2  23.3  29.2  19.9   0.0   6.3  25.5 333263
1908    3  25.3  29.7  22.4   0.0   5.8  25.5 333263
1908    4  23.3  29.7  20.4  11.1   5.6  25.5 333263
1908    5  23.3  29.2  21.4  17.1   5.6  26.7 333263
1908    6  23.3  30.2  20.4   2.6   5.6  27.8 333263
1908    7  23.3  30.7  21.4   0.0   5.5  29.0 333263
1908    8  23.3  30.7  21.9   1.0   5.4  30.2 333263
1908    9  22.3  30.7  22.9   0.0   5.5  30.2 333263
1908   10  23.3  29.2  23.4   5.8   5.8  27.8 333263
1908   11  23.3  31.2  22.9  14.7   5.5  29.0 333263
1908   12  23.3  30.2  21.9   0.0   5.6  29.0 333263
1908   13  22.3  30.2  22.9  11.8   5.5  27.8 333263
1908   14  22.3  30.2  20.9  12.4   5.4  27.8 333263
1908   15  22.3  30.7  20.9   0.0   5.6  29.0 333263
1908   16  22.3  30.2  19.9   0.0   6.1  26.7 333263
1908   17  22.3  31.7  20.4   0.0   6.1  26.7 333263
1908   18  23.3  32.2  20.4   0.0   6.3  29.0 333263
1908   19  23.3  32.2  21.4   0.0   5.9  27.8 333263
1908   20  22.3  32.2  20.4   0.0   6.0  29.0 333263
1908   21  23.3  32.7  19.9   0.0   6.3  30.2 333263
1908   22  23.3  32.7  19.9   0.0   5.6  27.8 333263
1908   23  22.3  31.2  22.9   0.0   6.5  30.2 333263
1908   24  23.3  32.2  22.4   3.1   6.4  26.7 333263
1908   25  22.3  33.2  21.9   0.0   6.6  27.8 333263
1908   26  22.3  32.7  22.9   0.0   6.6  26.7 333263
1908   27  22.3  33.7  22.9   0.0   6.2  29.0 333263
1908   28  22.3  34.7  22.9   0.0   5.8  33.6 333263
1908   29  21.3  34.2  25.4   0.0   6.2  34.8 333263
1908   30  22.3  34.2  25.9   0.0   6.0  33.6 333263
1908   31  21.3  33.7  24.9   0.0   5.1  32.5 333263
1908   32  19.3  31.4  24.7   0.0   5.1  32.8 333263
1908   33  20.3  31.4  24.2   0.0   6.0  30.4 333263
1908   34  21.3  35.4  23.2   0.0   5.2  32.8 333263
1908   35  19.3  32.9  23.2   0.0   5.0  31.6 333263
1908   36  18.4  32.9  22.2   0.0   5.3  30.4 333263
1908   37  21.3  33.4  23.2   0.0   5.2  33.9 333263
1908   38  20.3  32.9  24.2   0.0   5.1  32.8 333263
1908   39  20.3  33.9  23.2   0.0   5.5  35.1 333263
1908   40  21.3  33.9  24.2   0.0   4.3  33.9 333263
1908   41  20.3  29.4  23.7  22.5   4.0  32.8 333263
1908   42  21.3  23.4  21.7  24.1   4.2  25.8 333263
1908   43  20.3  26.4  22.2  92.2   4.1  26.9 333263
1908   44  20.3  27.9  23.2  40.5   4.8  31.6 333263
1908   45  20.3  32.4  22.2  33.8   5.6  32.8 333263
1908   46  20.3  34.4  23.7   0.0   5.6  31.6 333263
1908   47  20.3  33.4  21.7   0.0   5.0  30.4 333263
1908   48  20.3  30.9  23.2   0.0   4.9  30.4 333263
1908   49  20.3  30.9  22.7   0.0   4.6  30.4 333263
1908   50  20.3  29.9  22.2  29.8   4.5  30.4 333263
1908   51  20.3  30.4  22.7   2.9   3.7  32.8 333263
1908   52  19.3  27.9  21.7   6.4   4.8  32.4 333263
1908   53  20.3  30.4  19.7  32.7   4.5  26.9 333263
1908   54  20.3  28.4  22.7   7.7   4.7  29.3 333263
1908   55  20.3  30.4  23.2   0.0   4.3  30.4 333263
1908   56  19.3  29.9  21.7   0.0   5.2  31.6 333263
1908   57  19.3  31.4  20.2   0.0   4.7  25.8 333263
1908   58  19.3  28.9  20.2   1.9   5.0  26.9 333263
1908   59  19.3  29.9  18.2   0.0   4.3  24.6 333263
1908   60  16.4  31.9  19.7   1.0   4.5  31.6 333263
1908   61  18.7  32.3  23.6   0.0   3.6  31.8 333263
1908   62  18.7  29.8  23.1  71.3   3.6  34.2 333263
1908   63  17.7  29.8  23.1   0.6   3.4  31.8 333263
1908   64  18.7  25.8  22.1  41.1   3.8  28.3 333263
1908   65  18.7  27.8  20.6  16.0   3.9  27.1 333263
1908   66  18.7  29.3  21.1   0.6   3.9  29.5 333263
1908   67  18.7  29.3  19.1   0.0   4.3  29.5 333263
1908   68  16.7  30.3  19.1   0.0   4.9  24.8 333263
1908   69  18.7  32.8  18.1   0.0   5.9  28.3 333263
1908   70  18.7  35.8  20.6   0.0   4.1  28.3 333263
1908   71  18.7  29.3  20.1   0.0   3.8  28.3 333263
1908   72  18.7  29.3  21.1   0.0   3.2  30.6 333263
1908   73  18.7  26.8  21.6   4.2   3.3  31.6 333263
1908   74  19.7  28.8  23.1 363.9   3.1  34.2 333263
1908   75  18.7  28.3  25.1 109.8   3.2  35.3 333263
1908   76  18.7  28.8  26.6   0.0   3.1  35.3 333263
1908   77  18.7  28.8  23.6   8.7   3.1  35.7 333263
1908   78  18.7  26.3  20.1   8.7   3.4  29.5 333263
1908   79  18.7  26.8  20.6   1.9   3.5  28.3 333263
1908   80  19.7  26.8  19.1   0.6   4.3  28.3 333263
1908   81  19.7  29.3  20.6   0.0   4.5  27.1 333263
1908   82  19.7  30.3  18.1   0.0   4.4  27.1 333263
1908   83  18.7  29.8  18.6   0.0   4.0  25.9 333263
1908   84  18.7  29.3  20.1   0.0   3.9  28.3 333263
1908   85  17.7  30.3  17.6   0.0   4.4  29.5 333263
1908   86  17.7  31.8  17.1   0.0   4.6  27.1 333263
1908   87  18.7  32.8  19.1   0.0   4.3  30.6 333263
1908   88  17.7  32.8  19.1   0.0   4.2  31.8 333263
1908   89  17.7  31.8  18.6   0.0   3.9  30.6 333263
1908   90  17.7  31.3  19.6   0.0   3.9  31.8 333263
1908   91  16.7  32.8  20.6   0.0   4.0  34.2 333263
1908   92  17.5  33.5  21.3   0.0   3.0  32.2 333263
1908   93  16.6  31.5  21.3   0.0   2.8  36.1 333263
1908   94  17.5  29.5  21.8   0.0   3.1  34.6 333263
1908   95  18.5  29.5  20.3   0.0   3.1  32.2 333263
1908   96  17.5  29.0  19.3   0.0   3.1  29.8 333263
1908   97  17.5  26.0  20.3  15.5   3.4  26.2 333263
1908   98  17.5  26.5  18.8  25.4   3.0  22.7 333263
1908   99  17.5  26.5  18.3   3.5   2.9  27.4 333263
1908  100  16.6  26.0  20.3   4.1   3.3  26.2 333263
1908  101  17.5  27.5  21.3   4.1   3.0  27.4 333263
1908  102  16.6  27.5  20.8   3.7   3.1  28.6 333263
1908  103  16.6  29.0  20.8  27.6   2.8  29.8 333263
1908  104  15.6  29.0  18.3   0.0   2.8  30.5 333263
1908  105  14.6  29.0  17.8   0.0   3.2  28.6 333263
1908  106  16.6  28.5  20.3   0.0   3.6  28.6 333263
1908  107  15.6  30.5  20.8   0.0   3.4  26.2 333263
1908  108  15.6  31.0  21.3   0.0   2.9  31.0 333263
1908  109  16.6  30.5  21.8   0.0   3.2  35.5 333263
1908  110  15.6  30.5  22.3   0.0   3.4  29.8 333263
1908  111  15.6  29.0  20.8   5.7   3.8  26.2 333263
1908  112  15.6  28.0  18.8   0.0   3.6  20.3 333263
1908  113  15.6  28.0  18.8   0.0   3.4  22.7 333263
1908  114  15.6  28.0  18.8   0.0   2.7  25.0 333263
1908  115  15.6  27.5  18.3   0.0   2.7  29.2 333263
1908  116  14.6  26.5  17.8  10.7   3.0  25.0 333263
1908  117  15.6  25.0  16.8   0.0   3.3  21.5 333263
1908  118  15.6  25.0  13.8   0.0   3.3  17.9 333263
1908  119  13.6  26.5  13.3   0.0   3.2  19.1 333263
1908  120  14.6  27.0  17.3   1.0   2.8  22.7 333263
1908  121  14.6  27.0  17.3   1.0   2.7  26.2 333263
1908  122  14.9  26.9  17.6   3.7   2.9  23.2 333263
1908  123  14.9  26.9  17.6   6.9   3.1  22.1 333263
1908  124  14.9  27.4  17.6   0.6   3.5  20.9 333263
1908  125  14.9  29.9  16.1   0.0   2.8  19.7 333263
1908  126  12.9  27.4  15.6   0.0   3.3  20.9 333263
1908  127  13.9  29.9  18.6   0.0   3.1  22.1 333263
1908  128  13.9  26.9  16.1   0.0   2.9  18.6 333263
1908  129  13.9  23.4  10.6   0.0   3.1  13.9 333263
1908  130  13.9  24.9  10.1   0.0   2.6  13.9 333263
1908  131  12.9  24.4  14.6   5.9   3.2  18.6 333263
1908  132  12.9  26.4  14.1   3.2   3.0  12.8 333263
1908  133  13.9  26.9  17.6   0.0   3.1  19.7 333263
1908  134  11.9  29.9  15.1   0.0   3.1  19.7 333263
1908  135  13.9  29.9  16.6   0.0   3.0  24.4 333263
1908  136  12.9  27.4  16.6   0.0   3.2  17.4 333263
1908  137  12.9  25.9  11.6   0.0   2.9  12.8 333263
1908  138  12.9  25.4  15.6   0.0   2.5  17.4 333263
1908  139  12.9  24.4  17.6   0.4   2.2  22.1 333263
1908  140  12.9  22.4  18.1  23.0   2.7  22.1 333263
1908  141  12.9  26.4  16.1   9.8   3.0  19.7 333263
1908  142  12.9  26.4  16.1   0.0   3.1  17.4 333263
1908  143  12.9  27.9  13.6   0.0   3.2  17.4 333263
1908  144  12.9  26.4  17.6   0.0   2.5  15.1 333263
1908  145  11.9  25.4  16.6   0.0   2.3  20.9 333263
1908  146  12.9  25.9  15.1   0.0   2.7  24.7 333263
1908  147  11.9  25.4  13.6   0.0   3.0  16.3 333263
1908  148  12.9  24.4  11.1   0.0   2.9  12.8 333263
1908  149  12.9  22.4  14.1   0.0   2.8  11.6 333263
1908  150  11.9  23.4  11.6   0.0   2.9  12.8 333263
1908  151  12.9  24.9  13.6   0.0   2.9  15.1 333263
1908  152  12.9  25.4  15.6   0.0   2.6  17.4 333263
1908  153  12.6  25.3  14.1   0.0   2.5  19.2 333263
1908  154  12.6  24.8  12.1   0.0   2.6  18.0 333263
1908  155  12.6  23.3  12.1   0.0   2.3  14.4 333263
1908  156  10.7  22.8  10.6   0.0   2.5  13.2 333263
1908  157  11.6  23.8  12.6   0.0   2.5  15.6 333263
1908  158  12.6  22.8  13.1   0.0   2.4  14.4 333263
1908  159  12.6  23.3   9.1   0.0   2.7  15.6 333263
1908  160  12.6  22.8   6.6   0.0   2.5  10.8 333263
1908  161  11.6  22.8   7.6   0.0   2.4  13.2 333263
1908  162  11.6  24.8  12.6   0.0   2.4  18.0 333263
1908  163  12.6  24.3  12.6   0.0   2.4  18.0 333263
1908  164  12.6  22.3   8.1   0.0   2.6  14.4 333263
1908  165  12.6  22.8   7.1   0.0   2.6  12.0 333263
1908  166  12.6  21.8   7.6   0.0   2.8  12.0 333263
1908  167  12.6  22.8   7.1   0.0   2.7  10.8 333263
1908  168  12.6  22.8  11.1   0.0   2.5  13.2 333263
1908  169  11.6  22.8  13.1   0.0   2.0  14.4 333263
1908  170  11.6  21.3  11.6   0.0   2.3  18.0 333263
1908  171  11.6  24.3  12.1   0.0   2.1  18.0 333263
1908  172  11.6  22.3  13.6   0.0   2.2  18.0 333263
1908  173  11.6  22.3  12.1   0.0   2.3  16.8 333263
1908  174  11.6  22.3  13.1   0.0   2.5  14.4 333263
1908  175  12.6  19.3   8.6   0.0   2.7   9.6 333263
1908  176  12.6  17.8   7.1   0.0   2.6   6.0 333263
1908  177  12.6  18.8   5.6   0.0   2.9   8.4 333263
1908  178  13.6  20.8   3.6   0.0   2.7   7.2 333263
1908  179  12.6  21.8   5.6   0.0   2.7  10.8 333263
1908  180  12.6  21.8   5.1   0.0   3.0   9.6 333263
1908  181  13.6  22.3   4.1   0.0   2.7   8.4 333263
1908  182  12.6  22.8   5.1   0.0   2.8  12.0 333263
1908  183  12.7  21.6   5.9   0.0   2.6   9.6 333263
1908  184  12.7  20.6   7.4   0.0   2.7  10.8 333263
1908  185  11.7  21.1  11.9   0.0   2.8   9.6 333263
1908  186  12.7  21.1  10.9   0.0   2.9   9.6 333263
1908  187  13.6  20.6   6.4   0.0   2.9   8.4 333263
1908  188  13.6  20.6   4.9   0.0   2.9   8.4 333263
1908  189  12.7  22.6   7.9   0.0   2.9   9.6 333263
1908  190  12.7  23.6   5.4   0.0   3.0  10.8 333263
1908  191  12.7  23.1   7.9   0.0   3.0   9.6 333263
1908  192  13.6  23.1  10.9   0.0   2.9  12.0 333263
1908  193  12.7  23.1   7.9   0.0   3.1  10.8 333263
1908  194  13.6  22.6   7.4   0.0   2.9   8.4 333263
1908  195  12.7  23.1   6.9   0.0   2.7  10.8 333263
1908  196  12.7  22.6  12.4   0.0   2.3  13.2 333263
1908  197  12.7  21.6  13.9   0.0   2.7  15.6 333263
1908  198  13.6  22.6  13.4   0.0   2.4  14.4 333263
1908  199  12.7  22.6  14.9   0.0   2.6  16.8 333263
1908  200  13.6  23.6  14.9   0.0   2.7  16.8 333263
1908  201  13.6  25.6  14.9   0.0   2.7  19.2 333263
1908  202  13.6  26.1  13.9   6.6   3.0  19.2 333263
1908  203  14.6  27.1  15.4   0.0   2.8  19.2 333263
1908  204  13.6  24.1  14.4   0.0   2.9  15.6 333263
1908  205  14.6  21.6   7.9   0.0   3.0  10.8 333263
1908  206  14.6  22.6   8.4   0.0   2.7  12.0 333263
1908  207  14.6  21.1   9.4   0.0   2.3  13.2 333263
1908  208  13.6  21.1  13.4   0.0   2.7  16.8 333263
1908  209  13.6  21.6  14.4   0.0   2.9  13.2 333263
1908  210  14.6  23.1  13.9   0.0   2.5  13.2 333263
1908  211  14.6  20.1  11.4   0.0   2.8  14.4 333263
1908  212  15.6  21.1  13.9   0.0   2.6  14.4 333263
1908  213  15.6  20.1  11.9   0.0   2.9  14.4 333263
1908  214  15.6  19.8  13.6  41.9   2.9  13.2 333263
1908  215  14.6  22.8  14.6  16.5   3.4  16.8 333263
1908  216  15.6  19.8  11.6   0.0   3.6   8.4 333263
1908  217  15.6  22.3  13.1   0.0   2.7  12.0 333263
1908  218  15.6  20.8  12.1   0.0   2.2  15.6 333263
1908  219  15.6  18.3  14.6  31.0   2.9  16.8 333263
1908  220  14.6  21.3  12.6  12.5   3.1  13.2 333263
1908  221  14.6  22.3  13.6   7.0   3.7  14.4 333263
1908  222  15.6  24.3  14.1   3.3   3.4  13.2 333263
1908  223  15.6  24.8  12.6   0.5   3.7  15.6 333263
1908  224  16.6  25.3  12.6   0.0   3.9  15.6 333263
1908  225  16.6  23.3  12.6   0.0   4.0  10.8 333263
1908  226  16.6  23.3   8.6   0.0   3.7   9.6 333263
1908  227  15.6  24.3   9.6   0.0   3.6  13.2 333263
1908  228  15.6  24.3  10.1   0.0   3.8  13.2 333263
1908  229  15.6  25.3  10.1   0.0   3.7  13.2 333263
1908  230  15.6  23.3  11.6   0.0   4.2  10.8 333263
1908  231  16.6  22.8   5.6   0.0   3.7   7.2 333263
1908  232  16.6  22.8   6.6   0.0   3.5  10.8 333263
1908  233  18.5  23.8  11.1   0.0   3.5  15.6 333263
1908  234  17.6  24.3  13.6   0.0   3.2  16.8 333263
1908  235  17.6  25.3  16.6   0.0   3.5  20.4 333263
1908  236  16.6  24.8  14.6   0.0   3.4  15.6 333263
1908  237  16.6  24.3  10.6   0.0   3.1  15.6 333263
1908  238  16.6  23.3  10.6   0.0   3.5  16.8 333263
1908  239  16.6  22.8  10.6   0.0   3.7  12.0 333263
1908  240  17.6  22.8  10.1   0.0   3.6  12.0 333263
1908  241  17.6  22.3   9.6   0.0   3.5  12.0 333263
1908  242  17.6  23.3  12.1   0.0   3.4  14.4 333263
1908  243  17.6  24.3  12.1   0.0   3.6  16.8 333263
1908  244  18.5  24.3  12.6   0.0   3.7  15.6 333263
1908  245  19.1  24.6  15.6   0.0   4.0  18.9 333263
1908  246  19.1  25.1  19.1   1.9   4.1  20.0 333263
1908  247  18.1  26.1  16.1   0.0   3.9  18.9 333263
1908  248  19.1  26.1  16.6   0.0   3.5  21.2 333263
1908  249  19.1  25.6  18.6   0.0   4.3  23.6 333263
1908  250  19.1  24.1  14.1   5.7   5.0  14.1 333263
1908  251  19.1  25.6  13.1   0.0   4.9  13.0 333263
1908  252  19.1  26.1  11.6   0.0   4.9  14.1 333263
1908  253  20.1  26.6  15.1   0.0   4.9  16.5 333263
1908  254  19.1  27.1  14.6   0.0   4.6  16.5 333263
1908  255  19.1  26.1  14.6   0.0   4.4  16.5 333263
1908  256  19.1  26.6  14.1   0.7   5.0  17.7 333263
1908  257  20.1  28.1  15.1   0.0   4.6  17.7 333263
1908  258  20.1  26.6  16.6   0.3   5.0  18.9 333263
1908  259  20.1  22.1  12.6   0.0   4.8   8.3 333263
1908  260  21.2  21.6   9.1   0.0   4.8   9.4 333263
1908  261  21.2  23.6   9.6   0.0   4.5  11.8 333263
1908  262  20.1  25.1  10.1   0.0   4.4  15.3 333263
1908  263  20.1  26.1  14.1   0.0   4.9  17.7 333263
1908  264  21.2  26.1  14.1   0.0   5.1  15.3 333263
1908  265  21.2  23.1   9.1   0.0   5.0   9.4 333263
1908  266  21.2  23.6   8.1   0.0   4.8  10.6 333263
1908  267  22.2  23.6  11.6   0.0   4.9  13.0 333263
1908  268  22.2  25.6  10.1   0.0   4.9  15.3 333263
1908  269  21.2  27.1  11.1   0.0   5.7  16.5 333263
1908  270  21.2  28.6  13.6   0.0   4.7  15.3 333263
1908  271  21.2  27.1  14.1   0.0   4.8  18.9 333263
1908  272  22.2  27.6  17.6   0.0   4.5  20.0 333263
1908  273  22.2  25.1  16.6   6.2   5.1  17.7 333263
1908  274  23.2  22.6  10.1   0.5   5.4   9.4 333263
1908  275  22.0  24.1   7.1   0.0   5.4  11.7 333263
1908  276  22.0  25.6   9.6   0.0   5.8  14.0 333263
1908  277  23.0  27.6   8.1   0.0   6.0  15.2 333263
1908  278  23.0  29.6   9.6   0.0   6.1  17.5 333263
1908  279  23.0  30.1  11.1   0.0   5.6  18.7 333263
1908  280  21.0  29.1  13.6   0.0   5.0  18.7 333263
1908  281  21.0  27.6  12.1   0.0   4.6  19.9 333263
1908  282  21.0  28.1  15.1   0.0   5.1  23.4 333263
1908  283  21.0  27.6  14.6   0.0   4.9  18.7 333263
1908  284  22.0  26.6  15.1   0.0   5.0  19.9 333263
1908  285  22.0  26.1  15.6   0.0   4.9  18.7 333263
1908  286  21.0  23.6  16.6   0.0   5.1  15.2 333263
1908  287  22.0  23.1  18.1   0.3   4.3  15.2 333263
1908  288  23.0  24.6  16.6   1.3   4.2  22.2 333263
1908  289  22.0  26.1  16.1   0.7   4.0  23.4 333263
1908  290  19.0  25.6  14.6   0.0   4.0  21.0 333263
1908  291  21.0  25.1  20.6   0.0   4.8  24.5 333263
1908  292  21.0  28.6  18.1  11.0   5.2  23.4 333263
1908  293  22.0  29.1  14.6   0.0   5.4  22.2 333263
1908  294  22.0  27.6  14.1   0.0   5.4  17.5 333263
1908  295  22.0  26.1  11.1   0.0   5.7  15.2 333263
1908  296  22.0  28.1  10.1   0.0   4.8  16.4 333263
1908  297  22.0  26.1  14.1   0.0   5.3  19.9 333263
1908  298  22.0  28.1  15.6   0.0   5.8  19.9 333263
1908  299  22.0  29.6  19.1   0.0   5.9  21.0 333263
1908  300  24.0  29.6  15.1  13.4   5.3  21.0 333263
1908  301  23.0  27.1  18.1   0.0   5.0  19.9 333263
1908  302  23.0  26.6  17.1   0.0   5.2  21.0 333263
1908  303  23.0  27.6  16.1   0.0   5.2  21.0 333263
1908  304  23.0  28.1  15.1   0.0   5.5  21.0 333263
1908  305  24.0  28.6  15.6   0.0   5.5  21.0 333263
1908  306  22.1  29.3  17.9   0.0   5.8  22.2 333263
1908  307  22.1  29.3  17.4   0.0   5.9  21.1 333263
1908  308  21.1  30.3  16.9   0.0   6.0  22.2 333263
1908  309  22.1  31.3  17.9   0.0   7.0  24.6 333263
1908  310  24.2  32.3  18.9   0.0   6.4  22.2 333263
1908  311  22.1  32.3  19.9   0.0   5.2  24.6 333263
1908  312  22.1  29.8  18.9   0.0   6.0  26.9 333263
1908  313  22.1  30.8  19.4   0.0   4.9  23.4 333263
1908  314  24.2  23.8  18.4  32.4   5.0  21.1 333263
1908  315  24.2  24.3  16.4   2.5   5.2  19.9 333263
1908  316  23.1  26.8  16.4   3.7   5.6  21.1 333263
1908  317  23.1  28.3  17.9   0.0   5.9  22.2 333263
1908  318  23.1  28.3  19.9   0.5   6.1  21.1 333263
1908  319  23.1  30.3  19.4   0.5   6.4  23.4 333263
1908  320  23.1  30.3  18.4   0.0   6.6  21.1 333263
1908  321  23.1  30.8  19.4   0.0   7.2  21.1 333263
1908  322  24.2  31.8  18.9   0.0   6.1  21.1 333263
1908  323  22.1  30.3  20.9   0.0   7.6  23.4 333263
1908  324  24.2  31.3  21.9   0.0   6.2  18.7 333263
1908  325  22.1  30.3  20.9   0.0   5.9  22.2 333263
1908  326  23.1  29.3  20.4   0.0   6.9  23.4 333263
1908  327  24.2  30.3  20.9   0.0   5.7  19.9 333263
1908  328  24.2  29.3  20.9   0.0   6.3  25.7 333263
1908  329  24.2  31.3  19.9   0.0   5.2  24.6 333263
1908  330  24.2  27.8  20.9   0.0   5.9  25.7 333263
1908  331  24.2  29.8  19.9   0.0   5.7  24.6 333263
1908  332  24.2  30.8  20.9   0.0   6.5  28.1 333263
1908  333  25.2  31.3  19.9  16.2   6.4  24.6 333263
1908  334  25.2  29.8  20.9   0.0   6.1  23.4 333263
1908  335  25.2  30.8  19.4  14.4   6.7  25.7 333263
1908  336  24.3  28.7  19.3   2.3   6.7  22.3 333263
1908  337  24.3  29.7  19.3   0.0   6.4  19.9 333263
1908  338  24.3  28.7  18.8   6.7   6.4  22.3 333263
1908  339  24.3  29.2  17.8   1.7   6.3  21.1 333263
1908  340  22.4  29.2  17.3   0.0   6.9  19.9 333263
1908  341  23.4  31.2  17.8   0.0   6.3  19.9 333263
1908  342  21.4  30.7  19.8   0.0   6.2  21.1 333263
1908  343  22.4  31.7  20.8   0.0   8.9  26.9 333263
1908  344  24.3  40.7  21.8   0.6   6.6  28.1 333263
1908  345  22.4  32.7  22.3   0.0   6.1  26.9 333263
1908  346  22.4  32.2  22.8   2.3   6.6  29.3 333263
1908  347  23.4  33.7  23.3   1.7   8.1  29.3 333263
1908  348  24.3  37.2  22.8   6.1   7.1  25.8 333263
1908  349  25.3  31.7  21.3   0.0   6.7  24.6 333263
1908  350  24.3  31.2  23.3   0.0   6.3  25.8 333263
1908  351  24.3  30.2  20.8   0.0   6.3  26.9 333263
1908  352  23.4  31.2  19.3   0.0   6.5  24.6 333263
1908  353  24.3  30.7  21.8   0.0   7.6  25.8 333263
1908  354  25.3  33.2  22.8   0.0   7.2  22.3 333263
1908  355  24.3  32.2  22.8   0.0   6.2  23.4 333263
1908  356  22.4  32.7  22.8   0.0   5.9  29.3 333263
1908  357  22.4  31.2  21.8   0.0   7.2  28.1 333263
1908  358  24.3  32.7  20.8   0.0   7.1  22.3 333263
1908  359  23.4  34.2  21.3   0.0   7.3  26.9 333263
1908  360  24.3  32.7  21.8   0.0   6.5  22.3 333263
1908  361  23.4  32.7  21.8   0.0   6.4  29.3 333263
1908  362  23.4  31.2  20.8   0.0   6.6  24.6 333263
1908  363  23.4  30.7  20.3  13.7   6.7  22.3 333263
1908  364  22.4  33.2  22.3   0.0   6.7  25.8 333263
1908  365  22.4  35.2  21.8   0.0   7.6  30.4 333263
1908  366  23.4  35.7  22.3   0.0  10.1  24.6 333263
1909    1  29.4  38.2  23.4   0.0   9.6  22.0 333263
1909    2  29.4  35.7  23.9   0.0   9.1  23.2 333263
1909    3  28.4  36.2  23.9   0.0   9.5  25.5 333263
1909    4  30.4  36.2  23.9   0.0   8.7  25.5 333263
1909    5  27.4  36.7  23.9   0.0   5.6  27.8 333263
1909    6  22.3  28.7  23.4   0.0   7.2  25.5 333263
1909    7  29.4  29.2  19.4   0.0   7.0  22.0 333263
1909    8  25.3  29.2  19.9   0.0   6.8  18.6 333263
1909    9  27.4  30.2  19.9   0.0   6.7  25.5 333263
1909   10  25.3  29.7  19.9   0.0   7.2  22.0 333263
1909   11  27.4  29.7  19.4   0.0   7.3  20.9 333263
1909   12  27.4  30.7  18.4   0.0   8.0  22.0 333263
1909   13  28.4  32.2  20.4   0.0   5.1  22.0 333263
1909   14  17.2  31.2  21.9   0.0   5.0  26.7 333263
1909   15  16.2  29.2  22.4   0.0   4.3  23.2 333263
1909   16  15.2  27.2  19.9   0.0   5.5  22.0 333263
1909   17  22.3  27.7  19.4  16.9   5.8  23.2 333263
1909   18  23.3  29.2  20.9   9.4   4.6  24.4 333263
1909   19  19.3  29.2  19.9   0.0   5.6  27.8 333263
1909   20  24.3  30.7  23.4  16.3   8.3  31.3 333263
1909   21  28.4  35.7  22.4   6.6   9.0  27.8 333263
1909   22  27.4  37.7  22.4   0.0   8.1  27.8 333263
1909   23  25.3  35.7  24.4   0.0   9.2  27.8 333263
1909   24  30.4  31.2  21.4   0.8   7.6  15.1 333263
1909   25  28.4  30.2  17.9   0.0   7.5  19.7 333263
1909   26  28.4  30.2  18.4   0.0   7.6  20.9 333263
1909   27  28.4  31.2  19.4   0.0   7.3  22.0 333263
1909   28  27.4  31.2  19.4   0.0   6.9  23.2 333263
1909   29  25.3  31.7  20.4   0.0   7.1  24.4 333263
1909   30  24.3  32.2  21.9   0.0   6.1  24.4 333263
1909   31  19.3  32.2  21.9   0.0   4.6  24.4 333263
1909   32  16.4  29.4  21.7   0.0   2.8  28.1 333263
1909   33   9.7  25.4  21.7   3.2   4.1  22.2 333263
1909   34  15.5  27.9  20.7  20.9   7.3  24.6 333263
1909   35  24.2  33.4  20.7   4.8   6.2  19.9 333263
1909   36  25.1  28.9  21.2   0.0   6.7  23.4 333263
1909   37  28.0  28.4  19.7   0.0   6.1  21.1 333263
1909   38  26.1  28.9  18.7   0.0   6.3  24.6 333263
1909   39  25.1  30.4  19.2   0.0   7.0  23.4 333263
1909   40  27.1  30.9  18.7   0.0   5.5  22.2 333263
1909   41  21.3  30.9  19.2   0.0   6.0  25.8 333263
1909   42  23.2  31.9  22.7   0.0   6.0  28.1 333263
1909   43  24.2  32.4  23.2   0.0   6.6  30.4 333263
1909   44  24.2  32.9  23.2   2.3   6.0  25.8 333263
1909   45  23.2  31.4  21.7   0.0   6.6  26.9 333263
1909   46  25.1  32.4  21.7   0.0   6.5  25.8 333263
1909   47  24.2  32.4  21.7   0.4   4.9  25.8 333263
1909   48  20.3  28.9  22.7   0.0   5.3  26.9 333263
1909   49  22.2  28.9  21.2   4.2   4.6  25.8 333263
1909   50  18.4  29.4  20.2   0.0   5.2  25.8 333263
1909   51  21.3  29.9  21.2   0.6   6.1  26.9 333263
1909   52  19.3  35.4  21.2   0.0   6.1  28.1 333263
1909   53  22.2  33.4  21.2  18.0   5.5  29.3 333263
1909   54  20.3  31.4  22.2   1.3   5.1  26.9 333263
1909   55  20.3  31.9  22.2   3.2   3.2  31.6 333263
1909   56  14.5  27.9  23.2  15.0   5.9  30.4 333263
1909   57  24.2  28.9  17.7   9.4   5.6  19.9 333263
1909   58  24.2  29.4  18.7   0.0   4.6  26.9 333263
1909   59  16.4  31.4  19.7   0.0   4.1  26.9 333263
1909   60  17.7  30.8  21.6  17.9   2.9  30.6 333263
1909   61  12.8  28.3  23.6   3.2   4.2  29.5 333263
1909   62  15.7  28.8  22.6   1.3   4.3  22.4 333263
1909   63  18.7  29.3  21.1   5.8   4.2  27.1 333263
1909   64  18.7  28.3  21.1   1.3   5.1  25.9 333263
1909   65  21.6  29.3  20.1   4.8   4.8  23.6 333263
1909   66  19.7  30.3  20.1   0.0   5.1  25.9 333263
1909   67  21.6  30.3  20.6   0.0   5.3  25.9 333263
1909   68  21.6  31.8  21.6   0.0   5.3  27.1 333263
1909   69  22.6  31.8  21.1   0.0   4.4  29.5 333263
1909   70  20.6  29.3  21.1   0.0   4.1  28.3 333263
1909   71  20.6  27.8  19.6   0.0   4.2  27.1 333263
1909   72  20.6  28.3  17.6   0.0   5.8  27.1 333263
1909   73  26.5  30.8  19.6   0.0   3.4  25.9 333263
1909   74  16.7  24.8  21.6   2.3   1.9  24.8 333263
1909   75  10.8  21.8  19.6   0.0   4.4  23.6 333263
1909   76  19.7  27.8  16.6  27.3   4.9  21.2 333263
1909   77  21.6  29.3  17.6   0.0   5.0  24.8 333263
1909   78  22.6  29.8  19.1   0.0   5.4  25.9 333263
1909   79  20.6  32.8  20.6   0.0   5.0  27.1 333263
1909   80  20.6  31.3  20.6   0.0   5.1  28.3 333263
1909   81  21.6  30.8  19.1   0.0   4.3  25.9 333263
1909   82  18.7  28.8  19.1   0.0   4.7  25.9 333263
1909   83  19.7  30.3  20.1   0.0   5.0  25.9 333263
1909   84  19.7  31.3  20.1   0.0   6.7  25.9 333263
1909   85  20.6  35.8  21.1   0.0   4.9  24.8 333263
1909   86  19.7  29.8  21.6   9.6   4.2  25.9 333263
1909   87  19.7  28.3  20.6   0.0   5.1  27.1 333263
1909   88  19.7  29.8  20.6   6.7   4.0  22.4 333263
1909   89  15.7  27.8  21.1   0.0   5.0  23.6 333263
1909   90  19.7  30.8  21.1   0.0   5.0  25.9 333263
1909   91  20.5  31.0  17.3  10.1   4.5  21.5 333263
1909   92  17.5  31.5  17.8   0.0   5.4  23.8 333263
1909   93  20.5  32.5  20.8   0.0   5.2  22.7 333263
1909   94  20.5  32.5  17.3   0.0   5.1  23.8 333263
1909   95  20.5  33.0  18.3   0.0   4.4  25.0 333263
1909   96  19.5  29.0  19.8   0.0   4.5  22.7 333263
1909   97  19.5  28.5  18.8   2.9   4.6  20.3 333263
1909   98  18.5  30.0  15.3   0.0   5.1  20.3 333263
1909   99  20.5  31.5  17.3   0.0   5.0  21.5 333263
1909  100  19.5  31.5  17.8   0.0   4.2  22.7 333263
1909  101  18.5  29.5  18.3   0.0   4.1  23.8 333263
1909  102  18.5  28.5  17.3   0.0   3.9  22.7 333263
1909  103  19.5  28.5  16.8   0.0   3.8  25.0 333263
1909  104  17.5  29.0  16.3   0.0   3.3  23.8 333263
1909  105  13.6  27.0  20.3   0.0   4.2  21.5 333263
1909  106  18.5  27.0  16.8   0.0   4.0  19.1 333263
1909  107  16.6  28.0  17.3   0.0   3.5  20.3 333263
1909  108  16.6  26.0  18.8   0.0   3.4  21.5 333263
1909  109  14.6  28.0  19.8 108.0   2.2  23.8 333263
1909  110   9.7  26.0  20.3   9.9   1.7  25.0 333263
1909  111   8.8  23.5  19.3  23.1   3.8  23.8 333263
1909  112  19.5  24.5  16.8  34.9   4.3  17.9 333263
1909  113  18.5  25.5  13.3   0.0   3.9  14.3 333263
1909  114  17.5  26.0  14.3   0.0   3.1  19.1 333263
1909  115  12.7  26.0  18.8   0.0   2.5  20.3 333263
1909  116  11.7  26.0  19.3   8.0   2.6  25.0 333263
1909  117  11.7  27.0  18.8   9.2   4.1  23.8 333263
1909  118  16.6  26.5  13.8   0.0   4.9  14.3 333263
1909  119  18.5  26.0  14.3   0.0   4.2  10.7 333263
1909  120  15.6  28.0  12.3   0.0   3.7  16.7 333263
1909  121  16.9  26.4  14.1   0.0   3.7  15.1 333263
1909  122  17.9  24.9  11.6   0.0   3.6  13.9 333263
1909  123  17.9  25.9  11.1   0.0   3.8  16.3 333263
1909  124  17.9  27.4  12.6   0.0   3.5  16.3 333263
1909  125  15.9  26.4  10.1   0.0   3.5  15.1 333263
1909  126  15.9  28.4  16.1   0.0   2.2  19.7 333263
1909  127   9.9  25.9  18.1   0.0   3.7  22.1 333263
1909  128  16.9  25.9  14.1   0.0   3.3  12.8 333263
1909  129  15.9  24.9  12.6   0.0   3.4  16.3 333263
1909  130  15.9  25.4  11.6   0.0   3.4  15.1 333263
1909  131  15.9  25.4  12.1   0.0   2.9  15.1 333263
1909  132  13.9  25.9  12.6   0.0   3.4  18.6 333263
1909  133  15.9  27.4  13.1   0.0   2.9  18.6 333263
1909  134  12.9  26.9  14.1   0.0   2.5  18.6 333263
1909  135  11.9  26.4  18.1   0.0   3.0  23.2 333263
1909  136  14.9  24.9  14.1  11.0   3.0  16.3 333263
1909  137  13.9  24.4  11.6   0.0   3.6  15.1 333263
1909  138  15.9  24.9  11.1   0.0   3.5  11.6 333263
1909  139  15.9  24.9  12.1   0.0   3.6  12.8 333263
1909  140  15.9  25.4  14.1   0.0   3.4  12.8 333263
1909  141  14.9  24.4  13.1   0.0   3.3  11.6 333263
1909  142  14.9  26.9   9.6   0.0   3.0  16.3 333263
1909  143  13.9  25.4  10.6   0.0   2.9  16.3 333263
1909  144  12.9  25.9  14.1   0.0   2.9  17.4 333263
1909  145  13.9  26.9  14.6   1.4   3.3  20.9 333263
1909  146  14.9  26.4  15.6   0.0   3.4  15.1 333263
1909  147  15.9  25.9  13.6   0.0   2.6  16.3 333263
1909  148  12.9  24.4  17.1   0.0   2.6  19.7 333263
1909  149  12.9  24.9  15.6   2.9   2.9  18.6 333263
1909  150  13.9  25.4  15.6   0.0   2.5  18.6 333263
1909  151  11.9  25.9  16.1   1.9   2.1  19.7 333263
1909  152  11.6  24.3  16.6   0.0   2.5  22.8 333263
1909  153  13.6  25.8  17.1  10.5   1.9  20.4 333263
1909  154   9.7  23.3  16.6   0.0   2.6  19.2 333263
1909  155  13.6  21.3  13.6   0.0   2.7  14.4 333263
1909  156  13.6  21.8   8.6   0.0   2.5  12.0 333263
1909  157  12.6  20.8  10.1   0.0   1.4  13.2 333263
1909  158   7.8  17.8  14.1   0.0   1.8  15.6 333263
1909  159   8.7  23.3  15.1  14.4   1.9  18.0 333263
1909  160   8.7  25.3  16.1   0.0   2.0  19.2 333263
1909  161   9.7  21.8  16.1   8.8   2.3  15.6 333263
1909  162  11.6  20.8  11.1   1.4   2.4  12.0 333263
1909  163  11.6  21.3  11.1   0.0   2.9  13.2 333263
1909  164  13.6  24.3  11.1   0.0   2.9  13.2 333263
1909  165  13.6  22.8  11.1   0.0   2.8  12.0 333263
1909  166  13.6  21.8   9.6   0.0   3.2  12.0 333263
1909  167  14.5  23.3   9.1   0.0   2.5   9.6 333263
1909  168  12.6  22.8  11.1   0.0   2.6  15.6 333263
1909  169  12.6  25.3  12.1   0.0   2.6  16.8 333263
1909  170  12.6  26.8  14.1   0.0   3.1  19.2 333263
1909  171  13.6  27.8  14.1   0.0   3.0  14.4 333263
1909  172  13.6  25.3   9.1   0.0   3.2  13.2 333263
1909  173  14.5  27.8  10.1   0.0   3.1  16.8 333263
1909  174  13.6  28.3  13.6   0.0   2.9  16.8 333263
1909  175  13.6  28.3  13.6   0.0   2.5  21.6 333263
1909  176  12.6  27.8  16.6   0.0   1.6  22.8 333263
1909  177   6.8  25.3  19.6   0.0   2.2  21.6 333263
1909  178  10.7  25.3  15.6   0.0   2.1  19.2 333263
1909  179  10.7  23.8  14.6   0.0   1.3  19.2 333263
1909  180   6.8  19.8  14.1  11.6   1.6  18.0 333263
1909  181   7.8  20.3  13.6  25.4   1.7  15.6 333263
1909  182   8.8  21.1  11.9   1.2   2.5  16.8 333263
1909  183  12.7  19.6   9.4   0.0   2.8   9.6 333263
1909  184  13.6  20.1   9.4   0.0   3.0   9.6 333263
1909  185  14.6  22.1   8.9   0.0   3.0  10.8 333263
1909  186  14.6  22.1   7.9   0.0   2.8  10.8 333263
1909  187  12.7  22.1   6.4   0.0   2.3  10.8 333263
1909  188  10.7  21.1   9.4   0.0   2.7  12.0 333263
1909  189  13.6  21.6  12.9   0.0   2.6  13.2 333263
1909  190  12.7  21.1   8.4   0.0   2.6  10.8 333263
1909  191  12.7  21.6  14.4   0.0   2.9  13.2 333263
1909  192  14.6  22.6  10.4   0.0   3.1  12.0 333263
1909  193  14.6  23.6  11.9   0.0   2.6  13.2 333263
1909  194  11.7  23.6  11.4   0.0   2.8  13.2 333263
1909  195  10.7  24.6  11.9   0.0   2.2  12.0 333263
1909  196   8.8  21.1  12.4   0.0   1.3  12.0 333263
1909  197   6.8  19.1  15.9  56.7   2.0  16.8 333263
1909  198  13.6  17.1  12.9  14.5   2.6  15.6 333263
1909  199  14.6  20.1   6.9   2.4   2.8  10.8 333263
1909  200  14.6  21.1   5.4   0.0   2.6  10.8 333263
1909  201  13.6  20.6   8.9   0.0   2.9  12.0 333263
1909  202  13.6  21.1   6.9   0.0   3.2   8.4 333263
1909  203  15.6  21.6   5.9   0.0   3.0   9.6 333263
1909  204  15.6  22.1   5.4   0.0   2.8  12.0 333263
1909  205  15.6  23.6   9.4   0.0   2.3  16.8 333263
1909  206  10.7  25.6  13.4   0.0   2.3  18.0 333263
1909  207  12.7  23.6  14.4   0.0   3.0  19.2 333263
1909  208  14.6  21.1   7.4   0.0   3.1   8.4 333263
1909  209  15.6  22.1   7.4   0.0   3.0  10.8 333263
1909  210  14.6  23.1   6.4   0.0   2.6  12.0 333263
1909  211  13.6  21.6   7.9   0.0   2.8  12.0 333263
1909  212  14.6  19.6   8.9   0.0   3.5   9.6 333263
1909  213  16.6  21.3   6.6   0.0   3.6  10.8 333263
1909  214  14.6  23.8   6.6   0.0   3.6  10.8 333263
1909  215  16.6  20.8   7.1   0.0   3.4   8.4 333263
1909  216  15.6  20.3   5.1   0.0   3.5   8.4 333263
1909  217  15.6  20.8   5.6   0.0   2.5   8.4 333263
1909  218  13.7  16.8   8.1   0.0   3.3  10.8 333263
1909  219  14.6  22.3   7.1   0.0   2.6  10.8 333263
1909  220  13.7  19.8   9.1   0.0   2.1  13.2 333263
1909  221  10.7  22.8  12.6   8.7   2.1  19.2 333263
1909  222  11.7  24.8  16.1   3.1   2.9  22.8 333263
1909  223  14.6  26.8  16.6   0.0   2.4  21.6 333263
1909  224   9.8  26.3  16.6   0.0   2.7  21.6 333263
1909  225  13.7  24.3  16.6   0.0   3.0  19.2 333263
1909  226  14.6  25.8  14.1   0.0   2.3  19.2 333263
1909  227  13.7  23.3  14.6   0.0   2.0  20.4 333263
1909  228  10.7  22.8  13.1   0.0   2.2  19.2 333263
1909  229  14.6  21.3  14.1  16.2   3.6  19.2 333263
1909  230  15.6  21.3  15.6   3.6   3.4   8.4 333263
1909  231  18.5  23.3  15.1   0.0   2.6  18.0 333263
1909  232  13.7  23.8  12.6   0.0   3.2  18.0 333263
1909  233  17.6  25.3  16.6   0.0   3.0  20.4 333263
1909  234  16.6  24.3  11.1   0.0   2.8  18.0 333263
1909  235  14.6  24.8  12.1   0.0   3.4  19.2 333263
1909  236  15.6  25.3  16.6  28.8   2.2  16.8 333263
1909  237  12.7  20.8  14.1   0.0   2.4  18.0 333263
1909  238  12.7  18.8  14.1   6.2   3.4  13.2 333263
1909  239  19.5  21.8  11.6   2.7   3.1  14.4 333263
1909  240  15.6  22.3  12.1   0.0   3.5  14.4 333263
1909  241  15.6  23.3  13.1   0.0   2.9  13.2 333263
1909  242  15.6  23.8  15.1   1.4   3.4  19.2 333263
1909  243  15.6  22.8  11.6   0.0   3.1  12.0 333263
[truncated: 1,973,774 more chars]
