# Supplementary material for: Some fundamental elements for studying social-ecological co-existence in forest common pool resources
Source: PeerJ. 2023 Feb 27;11:e14731. doi: 10.7717/peerj.14731 (PMC9979833; doi:10.7717/peerj.14731)
Supplement: Supplemental Information 1 [file peerj-11-14731-s001.zip › Model4PeerJ/Gathering.m]

function [Trees, Bark, Seeds, Leaves] = Gathering()


% Planting trees

% Thinning trees

% Tapping trees for resin or latex

% Gathering seeds

% Gathering bark (Unbarking)

% Gathering leaves
