# Supplementary material for: Some fundamental elements for studying social-ecological co-existence in forest common pool resources
Source: PeerJ. 2023 Feb 27;11:e14731. doi: 10.7717/peerj.14731 (PMC9979833; doi:10.7717/peerj.14731)
Supplement: Supplemental Information 1 [file peerj-11-14731-s001.zip › Model4PeerJ/Gathering.asv]

%   AT: total land of the landowner
%   Ai: area of the land 
%   ATmixt: percentage of the total land occupied by mixt forest
%   Timberprod: Timber production objective, 1 if yes, 0 if no
%   ATpine: The percentage of land occupied by pine plantation
%   dbh: diameter of the trees [cm]
%   SBA: Stand Basal Area [m2/ha]
%   Coop: Binary - 1 if respondent consider cooperation with neighboring or
%   was contacted by a neighbor in the past 5 yesrs
%   landowner; 0 otherwise.
%   Green: Continuous- higher value indicates a stronger environmentally
%   and socially responsible attitude toward forest land.
%   Invest: Ordinal 5 categories - higher value indicates higher importance
%    of financial investment as a reason for owning forestland.
%   Landpay: Ordinal 5 categories - 1 strongly disagree with the statement
%   " land must provide a return to cover expenses associated with
%   ownership," 2 if disagree, 3 if neutral, 4 if agree, 5 if strongly
%   agree.


function [N, Trees, Bioenergy, Conservation, Bark, Seeds, Leaves] = Gathering(N, A, Governance, Objective)

%  Objective:
  % Life-time Objective 1: Selling/donating the land for conservation easement
  Poc = exp(-0.09*AT + 0.213*Coop + 0.064*Green)/(1 + exp(-0.09*AT + 0.213*Coop + 0.064*Green)); % Probability that the objective is freezing land for conservation = 0.156 for Owners engaged in management programs, = - 0.009 for Owners unengaged in management programs
  %ex: 96% of forest landowners are unengaged in management programs in the US.
  % Life-time Objective 3: Selling/donating the land for development
  Pos = exp(0.164*AT + 0.131*Invest + 0.152*Landpay)/(1 + exp(0.164*AT + 0.131*Invest + 0.152*Landpay));

% Management
  % Reforestation planting
  [Timber, LMA, Seed, Density] = Planting(PlantType, Clim,Nplant);
  % Maintenance thinning
  [Thin,Nthin,N] = Thinning(dEdN,dEdz,N,S,Ssize,LMA,TD,PFT,strategy);

% Harvesting
    % Harvesting trees for sawtimber or pulp  
    % Life-time probability of Selling timber
    Pot = exp(0.164*AT)/(1 + exp(0.164*AT));  % Probability that the objective is selling timber 0.028 for Owners engaged in management programs, 0.164 for Owners unengaged in management programs
    SBA = (pi/40000)*sum(dbh^2)/A;    
    SBA1 = SBA/0.2296; % convertion into square feet/acre
    Pht = -0.0015*SBA1^2 + 0.3931*SBA1 - 0.2992;  % NIPF: Observed probability of harvesting the stand % R^2 = 0.886 (Buttle B., 2005: South Eastern USA)

    % Harvesting trees for biomass energy (Joshi & Mehmood, 2011)
    AT1 = log(AT/2.47); % conversion into acre and logarithm
    gx = 0.71*AT1 + 0.01*(ATmixt + ATpine) - 0.66*Pot; % modification from original paper: -0.66*continuous measure Pot rather than 0-1
    Pbioenergy = exp(gx)/ (1 + exp(gx));
    Bionergy = Nthin * Pbioenergy; 

% Tapping trees for resin or latex

% Harvesting seeds

% Harvesting bark (Unbarking)

% Harvesting leaves
