# Supplementary material for: Some fundamental elements for studying social-ecological co-existence in forest common pool resources
Source: PeerJ. 2023 Feb 27;11:e14731. doi: 10.7717/peerj.14731 (PMC9979833; doi:10.7717/peerj.14731)
Supplement: Supplemental Information 1 [file peerj-11-14731-s001.zip › Model4PeerJ/InitialForest.m]

function Nzero = InitialForest(x,y)
%Nzero = zeros(x,y);
%Nzero(3,:) = 1/y*0.5;

Nzero = [0.019545  1.7607e-005       34.353       41.007     0.015453  1.7607e-005       1.1618    0.0012903
     0.015054  1.5268e-005       42.995        57.78     0.011902  1.5268e-005       1.4541     0.001818
    0.0035165  6.4281e-006       1.5507       3.9396    0.0025402  6.5463e-006      0.15284   0.00015619
   0.00032856  4.2541e-007     0.044103      0.15667   0.00023756  4.5216e-007     0.012471  1.0119e-005
  3.1793e-005  1.2368e-008   0.00049835    0.0024552  1.5953e-005  1.7326e-008   0.00059036  4.5305e-007
  4.1605e-006  6.4439e-011     0.008521  8.8716e-006  1.4606e-006  3.8397e-009   0.00030524  1.2306e-008
            0  1.7797e-015            0            0            0  4.3678e-010            0  1.6673e-010
            0            0            0            0            0  2.0388e-011            0  7.9757e-013
            0            0            0            0            0  5.2622e-009            0  1.0547e-006
            0            0            0            0            0  6.1996e-010            0  1.7601e-007
            0            0            0            0            0  2.7461e-011            0  1.1219e-008
            0            0            0            0            0  5.5853e-013            0   3.342e-010
            0            0            0            0            0  4.9653e-015            0  4.4875e-012
            0            0            0            0            0  1.3316e-017            0  2.0081e-014
            0            0            0            0            0  1.0459e-032            0  1.7101e-029
            0            0            0            0            0            0            0            0
            0  8.5681e-008            0            0            0            0            0            0
            0  2.4306e-008            0   0.00097071            0            0            0            0
            0  2.7179e-009            0    0.0022424            0            0            0  1.8525e-006
            0  1.4913e-010            0    0.0038095            0            0            0  2.0838e-006
            0  6.5483e-007            0    0.0054055            0            0            0   1.602e-006
            0  8.9543e-007            0    0.0065455            0   4.475e-012            0  9.6161e-007
            0  7.9194e-007            0    0.0069426            0  2.0484e-012            0  4.7617e-007
            0  5.6149e-007            0     0.006669            0  5.9157e-013            0  2.0491e-007
            0  3.3791e-007            0    0.0059078            0  1.3535e-013            0  7.8996e-008
            0  1.7741e-007            0    0.0048949            0  2.6163e-014            0  2.7833e-008
            0  8.3047e-008            0    0.0038035            0  4.4125e-015            0  9.0388e-009
            0  3.5112e-008            0    0.0027639            0  6.6048e-016            0   2.721e-009
            0  1.3516e-008            0    0.0018816            0  8.8642e-017            0  7.6729e-010
            0  4.7654e-009            0    0.0012033            0  1.0748e-017            0  2.0488e-010
            0  1.5467e-009            0   0.00072481            0  1.1851e-018            0  5.2303e-011
            0  4.6434e-010            0   0.00041237            0  1.1955e-019            0  1.2858e-011
            0  1.2948e-010            0   0.00022227            0  1.1094e-020            0  3.2844e-009
            0  3.3668e-011            0   0.00011389            0   9.517e-022            0  2.5674e-008
            0  8.1906e-012            0  5.5691e-005            0  7.5804e-023            0  9.9317e-008
            0  1.8699e-012            0   2.613e-005            0  5.6275e-024            0  2.5373e-007
            0   4.017e-013            0  1.1889e-005            0  3.9073e-025            0  4.8251e-007
            0  8.1401e-014            0   5.416e-006            0  2.5452e-026            0  7.3011e-007
            0  1.5593e-014            0  2.7567e-006            0  1.5598e-027            0  9.1762e-007
            0   2.829e-015            0  2.0173e-006            0  9.0141e-029            0  9.8749e-007
            0    4.87e-016            0  2.4245e-006            0  4.9229e-030            0  9.3106e-007
            0  7.9693e-017            0  3.8084e-006            0   2.547e-031            0  7.8325e-007
            0  1.2418e-017            0  6.3507e-006            0  1.2513e-032            0  5.9682e-007
            0  1.8443e-018            0  1.0507e-005            0  5.8434e-034            0  4.1734e-007
            0  2.6069e-019            0  1.7189e-005            0  2.5883e-035            0  2.7114e-007
            0  3.4777e-020            0  2.8828e-005            0  1.0754e-036            0  1.6563e-007
            0  4.2512e-021            0  5.4371e-005            0  4.0441e-038            0  9.5672e-008
            0  4.3556e-022            0   0.00013475            0  1.2489e-039            0  5.0079e-008
            0  3.0674e-023            0   0.00043998            0  2.5966e-041            0  1.9635e-008
            0  1.1175e-024            0    0.0010275            0  2.7585e-043            0    4.12e-009
            0  1.6533e-026            0   0.00083044            0  1.1844e-045            0  3.4518e-010
            0  8.6984e-029            0   0.00018276            0  1.8051e-048            0  9.9166e-012
     ];
        
