# Supplementary material for: Some fundamental elements for studying social-ecological co-existence in forest common pool resources
Source: PeerJ. 2023 Feb 27;11:e14731. doi: 10.7717/peerj.14731 (PMC9979833; doi:10.7717/peerj.14731)
Supplement: Supplemental Information 1 [file peerj-11-14731-s001.zip › Model4PeerJ/MunsellLMA.m]

function [LMA,Chla] = MunsellLMA(munsell)

% Munsell Colors Matte (Spectrophotometer Measured). Spectral Database,
% University of Joensuu Color Group. Joensuu, 1994.
% http://cs.joensuu.fi/~spectral/databases/download/munsell_spec_matt.htm.
% Accessed October, 2013.
% Differences in the spectrum of forest shade have
% been related to leaf thickness, with thinner leaves leading to greater 'chroma' (colour saturation - Endler
% 1993). Because canopy leaves are thicker than understorey leaves (e.g., Oberbauer & Strain 1986; Lee et al.
% 1990; Strauss-Debenedetti & Berlyn 1994), forests with denser canopies may show lower chroma in forest
% shade.
load munsell380_800_1.mat
M=munsell(:,:);

%% Reflectance matrices for Green/Yellow & Green on Munsell chip (Hue, Chroma, Value)
R550 = [M(171,420) M(171,451) M(171,471) M(171,496) M(171,532) M(171,566) M(171,591) M(171,624)
        M(171,432) M(171,470) M(171,491) M(171,523) M(171,546) M(171,580) M(171,605) M(171,632)
        M(171,433) M(171,466) M(171,495) M(171,530) M(171,554) M(171,585) M(171,610) M(171,642)
        M(171,430) M(171,467) M(171,496) M(171,531) M(171,555) M(171,590) M(171,615) M(171,646)
        M(171,425) M(171,468) M(171,494) M(171,529) M(171,556) M(171,587) M(171,612) M(171,644)
        M(171,419) M(171,457) M(171,485) M(171,521) M(171,550) M(171,588) M(171,613) M(171,645)
        M(171,412) M(171,450) M(171,478) M(171,513) M(171,545) M(171,579) M(171,604) M(171,637)
        0          M(171,442) 0          M(171,514) M(171,539) M(171,573) M(171,598) M(171,631)];

R560 = [M(181,420) M(181,451) M(181,471) M(181,496) M(181,532) M(181,566) M(181,591) M(181,624)
        M(181,432) M(181,470) M(181,491) M(181,523) M(181,546) M(181,580) M(181,605) M(181,632)
        M(181,433) M(181,466) M(181,495) M(181,530) M(181,554) M(181,585) M(181,610) M(181,642)
        M(181,430) M(181,467) M(181,496) M(181,531) M(181,555) M(181,590) M(181,615) M(181,646)
        M(181,425) M(181,468) M(181,494) M(181,529) M(181,556) M(181,587) M(181,612) M(181,644)
        M(181,419) M(181,457) M(181,485) M(181,521) M(181,550) M(181,588) M(181,613) M(181,645)
        M(181,412) M(181,450) M(181,478) M(181,513) M(181,545) M(181,579) M(181,604) M(181,637)
        0          M(181,442) 0          M(181,514) M(181,539) M(181,573) M(181,598) M(181,631)];

R672 = [M(293,420) M(293,451) M(293,471) M(293,496) M(293,532) M(293,566) M(293,591) M(293,624)
        M(293,432) M(293,470) M(293,491) M(293,523) M(293,546) M(293,580) M(293,605) M(293,632)
        M(293,433) M(293,466) M(293,495) M(293,530) M(293,554) M(293,585) M(293,610) M(293,642)
        M(293,430) M(293,467) M(293,496) M(293,531) M(293,555) M(293,590) M(293,615) M(293,646)
        M(293,425) M(293,468) M(293,494) M(293,529) M(293,556) M(293,587) M(293,612) M(293,644)
        M(293,419) M(293,457) M(293,485) M(293,521) M(293,550) M(293,588) M(293,613) M(293,645)
        M(293,412) M(293,450) M(293,478) M(293,513) M(293,545) M(293,579) M(293,604) M(293,637)
        0          M(293,442) 0          M(293,514) M(293,539) M(293,573) M(293,598) M(293,631)];

R705 = [M(326,420) M(326,451) M(326,471) M(326,496) M(326,532) M(326,566) M(326,591) M(326,624)
        M(326,432) M(326,470) M(326,491) M(326,523) M(326,546) M(326,580) M(326,605) M(326,632)
        M(326,433) M(326,466) M(326,495) M(326,530) M(326,554) M(326,585) M(326,610) M(326,642)
        M(326,430) M(326,467) M(326,496) M(326,531) M(326,555) M(326,590) M(326,615) M(326,646)
        M(326,425) M(326,468) M(326,494) M(326,529) M(326,556) M(326,587) M(326,612) M(326,644)
        M(326,419) M(326,457) M(326,485) M(326,521) M(326,550) M(326,588) M(326,613) M(326,645)
        M(326,412) M(326,450) M(326,478) M(326,513) M(326,545) M(326,579) M(326,604) M(326,637)
        0          M(326,442) 0          M(326,514) M(326,539) M(326,573) M(326,598) M(326,631)];

R708 = [M(329,420) M(329,451) M(329,471) M(329,496) M(329,532) M(329,566) M(329,591) M(329,624)
        M(329,432) M(329,470) M(329,491) M(329,523) M(329,546) M(329,580) M(329,605) M(329,632)
        M(329,433) M(329,466) M(329,495) M(329,530) M(329,554) M(329,585) M(329,610) M(329,642)
        M(329,430) M(329,467) M(329,496) M(329,531) M(329,555) M(329,590) M(329,615) M(329,646)
        M(329,425) M(329,468) M(329,494) M(329,529) M(329,556) M(329,587) M(329,612) M(329,644)
        M(329,419) M(329,457) M(329,485) M(329,521) M(329,550) M(329,588) M(329,613) M(329,645)
        M(329,412) M(329,450) M(329,478) M(329,513) M(329,545) M(329,579) M(329,604) M(329,637)
        0          M(329,442) 0          M(329,514) M(329,539) M(329,573) M(329,598) M(329,631)];

R740 = [M(361,420) M(361,451) M(361,471) M(361,496) M(361,532) M(361,566) M(361,591) M(361,624)
        M(361,432) M(361,470) M(361,491) M(361,523) M(361,546) M(361,580) M(361,605) M(361,632)
        M(361,433) M(361,466) M(361,495) M(361,530) M(361,554) M(361,585) M(361,610) M(361,642)
        M(361,430) M(361,467) M(361,496) M(361,531) M(361,555) M(361,590) M(361,615) M(361,646)
        M(361,425) M(361,468) M(361,494) M(361,529) M(361,556) M(361,587) M(361,612) M(361,644)
        M(361,419) M(361,457) M(361,485) M(361,521) M(361,550) M(361,588) M(361,613) M(361,645)
        M(361,412) M(361,450) M(361,478) M(361,513) M(361,545) M(361,579) M(361,604) M(361,637)
        0          M(361,442) 0          M(361,514) M(361,539) M(361,573) M(361,598) M(361,631)];

R750 = [M(371,420) M(371,451) M(371,471) M(371,496) M(371,532) M(371,566) M(371,591) M(371,624)
        M(371,432) M(371,470) M(371,491) M(371,523) M(371,546) M(371,580) M(371,605) M(371,632)
        M(371,433) M(371,466) M(371,495) M(371,530) M(371,554) M(371,585) M(371,610) M(371,642)
        M(371,430) M(371,467) M(371,496) M(371,531) M(371,555) M(371,590) M(371,615) M(371,646)
        M(371,425) M(371,468) M(371,494) M(371,529) M(371,556) M(371,587) M(371,612) M(371,644)
        M(371,419) M(371,457) M(371,485) M(371,521) M(371,550) M(371,588) M(371,613) M(371,645)
        M(371,412) M(371,450) M(371,478) M(371,513) M(371,545) M(371,579) M(371,604) M(371,637)
        0          M(371,442) 0          M(371,514) M(371,539) M(371,573) M(371,598) M(371,631)];

R783 = [M(404,420) M(404,451) M(404,471) M(404,496) M(404,532) M(404,566) M(404,591) M(404,624)
        M(404,432) M(404,470) M(404,491) M(404,523) M(404,546) M(404,580) M(404,605) M(404,632)
        M(404,433) M(404,466) M(404,495) M(404,530) M(404,554) M(404,585) M(404,610) M(404,642)
        M(404,430) M(404,467) M(404,496) M(404,531) M(404,555) M(404,590) M(404,615) M(404,646)
        M(404,425) M(404,468) M(404,494) M(404,529) M(404,556) M(404,587) M(404,612) M(404,644)
        M(404,419) M(404,457) M(404,485) M(404,521) M(404,550) M(404,588) M(404,613) M(404,645)
        M(404,412) M(404,450) M(404,478) M(404,513) M(404,545) M(404,579) M(404,604) M(404,637)
        0          M(404,442) 0          M(404,514) M(404,539) M(404,573) M(404,598) M(404,631)];

%% Concentration Chlorophyll a + b [microg.cm-2]
Chla = 0.0236*(R672./(R550.*R708)).^0.7954; %mg/cm2

%% Leaf Mass per area
LMA = ((Chla.*10000 - 206.5)./0.79)./1000; %overestimates LMA at least 4 times
LMA=LMA/4;
LMAmax = 1;
for i = 0.05:0.05:LMAmax    
   LMA(LMA > i-0.05 & LMA <= i) = i;    
end

%%%%%%%%%%%%%%%%%%%%%%%%%%%%%%%%%%%%%%%%%%%%%%%%%%%%%%%%%%%%%%%%%%%%%%%%%%%
%if resolution == 5
    %Chl_ab = -12.7 + 13.7.*munsell5(61,405:646)./munsell5(31,405:646);
%elseif resolution == 1
    %Chl_ab = -12.7 + 13.7.*munsell1(371,405:646)./munsell1(171,405:646);
%end
% LMA: Leaf Mass per area [kg.m-2] with Chl [mg.m-2]: Meyer et al., 2006 (Plant, Cell & Environment 29, 1338-1348)
%LMA = ((Chl_ab.*10 - 206.5)./0.79)./1000;

%indic = [400:5:700]';
%Munsell = cat(2,indic,munsell(:,x));
%plot(Munsell(:,1),Munsell(:,2))

% Red edge method: Chlorophyll concentration is related positively to
% the point of maximum slope in the reflectance spectra of leaves
% and this point is termed the red edge. NOT WORKING
%RE = (R783./R705) - 1;
%Chl = -68.26 + 0.098.*RE;

% MCARI method MCARI = [(R700 - R670) - 0.2(R700 - R550)]*(R700/R670)
%if resolution == 5
    %R700 = munsell5(61,:);
    %R700 = munsell5(61,:);
%elseif resolution == 1
    %MCARI = ((munsell1(321,405:646) - munsell1(291,405:646)) - 0.2.*(munsell1(321,405:646) - munsell1(171,405:646))).*(munsell1(321,405:646)./munsell1(291,405:646));
%end
%MCARI = ((R740 - R705) - 0.2.*(R740 - R560)).*(R740./R705);
%TCARI = 3*MCARI;
%OSAVI = (1 + 0.16)*(R740 - R705)./(R740 + R705 + 0.16);
%MCARI_OSAVI = MCARI/OSAVI;
%TCARI_OSAVI = TCARI/OSAVI;
%Chl_ab = -30.194log(
%Chl_m = 1.3076.*MCARI + 0.21583; %[mg/g]
%LMA = 10^(2./0.725) - Chl_m.^0.725;

%NDVIgreen method: NDVIgreen(R750 - R550)/(R750 + R550); 750 can be replaced by 801 ~ 800
%NDVIgreen = (R750 - R550)./(R750 + R550);
%Chl = -27.*log(1 - NDVIgreen./0.79);

%SPAD502 method
%SPAD502 = - 0.40108*R + 69.737);
%SPAD502 = (35.06 - SLA)./0.37;
