# Supplementary material for: Some fundamental elements for studying social-ecological co-existence in forest common pool resources
Source: PeerJ. 2023 Feb 27;11:e14731. doi: 10.7717/peerj.14731 (PMC9979833; doi:10.7717/peerj.14731)
Supplement: Supplemental Information 1 [file peerj-11-14731-s001.zip › Model4PeerJ/Pareto.m]

% Let Fi(X), i=1...n, are objective functions
% for minimization or maximization. 
% A point X* is said to be Pareto optimal one
% if there is no X such that Fi(X)<=Fi(X*) for 
% all i=1...n, with at least one strict inequality.
% A=Pareto(B),
% B - m x n input matrix: B=
% [F1(X1) F2(X1) ... Fn(X1);
%  F1(X2) F2(X2) ... Fn(X2);
%  .......................
%  F1(Xm) F2(Xm) ... Fn(Xm)]
% A - an output matrix with rows which are Pareto
% points (rows) of input matrix B.
% [A,b]=Pareto(B). b is a vector which contains serial
% numbers of matrix B Pareto points (rows).
% Example.
% B=[0 1 2; 1 2 3; 3 2 1; 4 0 2; 2 2 1;...
%    1 1 2; 2 1 1; 0 2 2];
% [A b]=Pareto(B)
% A =
%      0     1     2
%      4     0     2
%      2     2     1
% b =
%      1     4     7
function [A varargout]=Pareto(B)
A=[]; varargout{1}=[];
sz1=size(B,1);
jj=0; kk(sz1)=0;
c(sz1,size(B,2))=0;
bb=c;
for k=1:sz1
  j=0;
  ak=B(k,:);
  for i=1:sz1
    if i~=k
      j=j+1;
      bb(j,:)=ak-B(i,:);
    end
  end
  if any(bb(1:j,:)'>0)    %  < for minimization ; > for maximization
    jj=jj+1;
    c(jj,:)=ak;
    kk(jj)=k;
  end
end
if jj
  A=c(1:jj,:);
  varargout{1}=kk(1:jj);
else
  warning('Points:Pareto',...
    'There are no Pareto points. The result is an empty matrix.')
end
