# Supplementary material for: Some fundamental elements for studying social-ecological co-existence in forest common pool resources
Source: PeerJ. 2023 Feb 27;11:e14731. doi: 10.7717/peerj.14731 (PMC9979833; doi:10.7717/peerj.14731)
Supplement: Supplemental Information 1 [file peerj-11-14731-s001.zip › Model4PeerJ/Plot_Biocultural.m]

%%%%%%%%%%%%%%%%%%%%%%%%%%%%%%%%%%%%%%%%%%%%%%%%%%%%%%%%%%%%%%%%%%%%%%%%%%%
%    Plot (EMP)
%    Inputs: CarbonBiodiv is a matrix containing carbon and Biodiversity
%    values.
%      

function Plot_Biocultural(A_mean,A_se)

%%%%%%%%%%%%%%%%%%%%%%%%%% PLOT FIGURE %%%%%%%%%%%%%%%%%%%%%%%%%%%%%%%%%%%
errorbar(BCDdelta_mean(:,1), BCDdelta_mean(:,2), BCDdelta_se(:,2),'o')
xlabel('Number of species in the forest')
ylabel('Difference in biodiversity level (% Shannon index H)')

           
