# Supplementary material for: Some fundamental elements for studying social-ecological co-existence in forest common pool resources
Source: PeerJ. 2023 Feb 27;11:e14731. doi: 10.7717/peerj.14731 (PMC9979833; doi:10.7717/peerj.14731)
Supplement: Supplemental Information 1 [file peerj-11-14731-s001.zip › Model4PeerJ/pathdef.m]

function p = pathdef
%PATHDEF Search path defaults.
%   PATHDEF returns a string that can be used as input to MATLABPATH
%   in order to set the path.

  
%   Copyright 1984-2007 The MathWorks, Inc.
%   $Revision: 1.4.2.2 $ $Date: 2007/06/07 14:45:14 $


% DO NOT MODIFY THIS FILE.  IT IS AN AUTOGENERATED FILE.  
% EDITING MAY CAUSE THE FILE TO BECOME UNREADABLE TO 
% THE PATHTOOL AND THE INSTALLER.

p = [...
%%% BEGIN ENTRIES %%%
     'C:\Users\Beastyboyz\Documents\MATLAB\CBCmodel;', ...
     matlabroot,'\toolbox\matlab\general;', ...
     matlabroot,'\toolbox\matlab\ops;', ...
     matlabroot,'\toolbox\matlab\lang;', ...
     matlabroot,'\toolbox\matlab\elmat;', ...
     matlabroot,'\toolbox\matlab\randfun;', ...
     matlabroot,'\toolbox\matlab\elfun;', ...
     matlabroot,'\toolbox\matlab\specfun;', ...
     matlabroot,'\toolbox\matlab\matfun;', ...
     matlabroot,'\toolbox\matlab\datafun;', ...
     matlabroot,'\toolbox\matlab\polyfun;', ...
     matlabroot,'\toolbox\matlab\funfun;', ...
     matlabroot,'\toolbox\matlab\sparfun;', ...
     matlabroot,'\toolbox\matlab\scribe;', ...
     matlabroot,'\toolbox\matlab\graph2d;', ...
     matlabroot,'\toolbox\matlab\graph3d;', ...
     matlabroot,'\toolbox\matlab\specgraph;', ...
     matlabroot,'\toolbox\matlab\graphics;', ...
     matlabroot,'\toolbox\matlab\uitools;', ...
     matlabroot,'\toolbox\matlab\strfun;', ...
     matlabroot,'\toolbox\matlab\imagesci;', ...
     matlabroot,'\toolbox\matlab\iofun;', ...
     matlabroot,'\toolbox\matlab\audiovideo;', ...
     matlabroot,'\toolbox\matlab\timefun;', ...
     matlabroot,'\toolbox\matlab\datatypes;', ...
     matlabroot,'\toolbox\matlab\verctrl;', ...
     matlabroot,'\toolbox\matlab\codetools;', ...
     matlabroot,'\toolbox\matlab\helptools;', ...
     matlabroot,'\toolbox\matlab\winfun;', ...
     matlabroot,'\toolbox\matlab\winfun\net;', ...
     matlabroot,'\toolbox\matlab\demos;', ...
     matlabroot,'\toolbox\matlab\timeseries;', ...
     matlabroot,'\toolbox\matlab\hds;', ...
     matlabroot,'\toolbox\matlab\guide;', ...
     matlabroot,'\toolbox\matlab\plottools;', ...
     matlabroot,'\toolbox\local;', ...
     matlabroot,'\toolbox\matlab\datamanager;', ...
     matlabroot,'\toolbox\shared\simulink;', ...
     matlabroot,'\toolbox\shared\instrument;', ...
     matlabroot,'\toolbox\shared\asynciolib;', ...
     matlabroot,'\toolbox\shared\comparisons;', ...
     matlabroot,'\toolbox\shared\controllib\general;', ...
     matlabroot,'\toolbox\shared\controllib\graphics;', ...
     matlabroot,'\toolbox\shared\testmeaslib\general;', ...
     matlabroot,'\toolbox\shared\testmeaslib\graphics;', ...
%%% END ENTRIES %%%
     ...
];

p = [userpath,p];
