# Supplementary material for: Some fundamental elements for studying social-ecological co-existence in forest common pool resources
Source: PeerJ. 2023 Feb 27;11:e14731. doi: 10.7717/peerj.14731 (PMC9979833; doi:10.7717/peerj.14731)
Supplement: Supplemental Information 1 [file peerj-11-14731-s001.zip › Model4PeerJ/ellipse.m]

function [X Y] = ellipse(Xc,Yc,dX,dY,N_p)
%calculates an elipse

theta=linspace(0,2*pi,N_p);

X=Xc+dX*cos(theta)-dY*sin(theta);
Y=Yc+dX*cos(theta)+dY*sin(theta);

X=Xc+dX*cos(theta);
Y=Yc+dY*sin(theta);
