# Supplementary material for: Some fundamental elements for studying social-ecological co-existence in forest common pool resources
Source: PeerJ. 2023 Feb 27;11:e14731. doi: 10.7717/peerj.14731 (PMC9979833; doi:10.7717/peerj.14731)
Supplement: Supplemental Information 1 [file peerj-11-14731-s001.zip › Model4PeerJ/stdnormal_cdf.m]

function cdf = stdnormal_cdf (x)
% STDNORMAL_CDF  CDF of the standard normal distribution
%  CDF = stdnormal_cdf(X)
%  For each component of X, compute the CDF of the standard normal
%  distribution at X.

% Adapted for Matlab (R) from GNU Octave 3.0.1
% Original file: statistics/distributions/stdnormal_cdf.m
% Original author: KH <Kurt.Hornik@wu-wien.ac.at>

% Copyright (C) 1995, 1996, 1997, 1998, 2000, 2002, 2004, 2005, 2006,
%               2007 Kurt Hornik
% Copyright (C) 2008-2009 Dynare Team
%
% This file is part of Dynare.
%
% Dynare is free software: you can redistribute it and/or modify
% it under the terms of the GNU General Public License as published by
% the Free Software Foundation, either version 3 of the License, or
% (at your option) any later version.
%
% Dynare is distributed in the hope that it will be useful,
% but WITHOUT ANY WARRANTY; without even the implied warranty of
% MERCHANTABILITY or FITNESS FOR A PARTICULAR PURPOSE.  See the
% GNU General Public License for more details.
%
% You should have received a copy of the GNU General Public License
% along with Dynare.  If not, see <http://www.gnu.org/licenses/>.

if (nargin ~= 1)
    error('stdnormal_cdf: you should provide one argument');
end
 
sz = size (x);
if (numel(x) == 0)
     error ('stdnormal_cdf: x must not be empty');
end
 
cdf = (ones (sz) + erf (x / sqrt (2))) / 2;
 
end
