# Supplementary material for: Some fundamental elements for studying social-ecological co-existence in forest common pool resources
Source: PeerJ. 2023 Feb 27;11:e14731. doi: 10.7717/peerj.14731 (PMC9979833; doi:10.7717/peerj.14731)
Supplement: Supplemental Information 1 [file peerj-11-14731-s001.zip › Model4PeerJ/timeZones.m]

function tobj = timeZones()

% timeZones    convert time to and from UTC (same as GMT or Zulu time)
%              convert time from one place to another
%   TOBJ = timeZones() creates a time zone object
%
% METHODS
%   t = timeZones()             construct time converter object
%   tz = t.zone(place)          find a time zone (-11 to +12)
%   tm = t.st2utc(time, place)  convert local standard time to UTC
%   tm = t.dst2utc(time, place) convert local daylight time to UTC
%   tm = t.utc2st(time, place)  convert utc to local standard time
%   tm = t.utc2dst(time, place) convert utc to local daylight time
%   t.places()                  all places for which time is tabulated
%
%   Most computers provide various time-related services.  Coordinated
%   Universal Time (UTC) is directly available via the Network Time
%   Protocol (NTP) (see http://www.ntp.org/). UTC is typically converted
%   to local time with a time zone offset which has to be set into the
%   computer (on WIN see the control panel Date and Time service).
%
%   When the computer is moved to a new location the setting must be
%   changed to reflect the local time. If one wants the computer to think
%   it is in Greenwich, England (that is, to show UTC), one needs to set
%   time zone 0.  If one, on the other hand, does not want to change
%   the computer setting, this application computes UTC based on a physical
%   location.  The locations are expressed as city names.  Sometimes just a
%   country, state or province name will suffice.  
%   NOTE: many countries and some states sit across time zone boundaries.
%   This application will arbitrarily pick one of such ambiguous zones.
%
%   Time zone map: http://www.metoffice.gov.uk/education/images/time1pr.gif
%
% EXAMPLES
%   t = timeZones();               % construct time zone object
%   z = t.zone('Boston');          % time zone for Boston
%   assert(z == -5);
%   z = t.zone('MA');              % time zone for MA
%   assert(z == -5);
%   z = t.zone('Massachusetts');   % time zone for Massachusetts
%   assert(z == -5);
%   z = t.zone('London, England'); % time zone for London, England
%   assert(z == 0);
%   z = t.zone('London, ON');      % time zone for London, Ontario, Canada
%   assert(z == -5);
%
%   tm = now;
%   str = datestr(tm);             % text form of date/time
%   tm = t.st2utc(tm, 'Boston');   % convert Boston ST to UTC
%   tm = t.utc2st(tm, 'Boston');   % convert UTC to Boston ST
%   assert(strcmp(str, datestr(tm)));
%   str = '01-Jun-2008';           % summer day
%   tm = datenum(str);             % same units as 'now'
%   tm = t.dst2utc(tm, 'Boston');  % convert Boston DST to UTC
%   tm = t.utc2dst(tm, 'Boston');  % convert UTC to Boston DST
%   assert(strcmp(str, datestr(tm)));

%   tm = utc2st(st2utc(now, 'Boston'), 'Macau');
%   timeNowInMacau = datestr(tm);  % convert Boston time to Macau time

  % http://www.infoplease.com/ipa/A0001769.html
  % These values are standard local time offsets from UTC (or GMT)
  citiesWorld = {
    struct('city', 'Aberdeen, Scotland',             'time',   0)
    struct('city', 'Adelaide, Australia',            'time',   9.5)
    struct('city', 'Algiers, Algeria',               'time',   1)
    struct('city', 'Amsterdam, Netherlands',         'time',   1)
    struct('city', 'Ankara, Turkey',                 'time',   2)
    struct('city', 'Asuncion, Paraguay',             'time',  -4)
    struct('city', 'Asunci�n, Paraguay',             'time',  -4)
    struct('city', 'Athens, Greece',                 'time',   2)
    struct('city', 'Auckland, New Zealand',          'time',  12)
    struct('city', 'Bangkok, Thailand',              'time',   7)
    struct('city', 'Barcelona, Spain',               'time',   1)
    struct('city', 'Beijing, China',                 'time',   8)
    struct('city', 'Belem, Brazil',                  'time',  -3)
    struct('city', 'Bel�m, Brazil',                  'time',  -3)
    struct('city', 'Belfast, Northern Ireland',      'time',   0)
    struct('city', 'Belgrade, Serbia',               'time',   1)
    struct('city', 'Berlin, Germany',                'time',   1)
    struct('city', 'Birmingham, England',            'time',   0)
    struct('city', 'Bogota, Colombia',               'time',  -5)
    struct('city', 'Bogot�, Colombia',               'time',  -5)
    struct('city', 'Bombay, India',                  'time',   5.5)
    struct('city', 'Bordeaux, France',               'time',   1)
    struct('city', 'Bremen, Germany',                'time',   1)
    struct('city', 'Brisbane, Australia',            'time',  10)
    struct('city', 'Bristol, England',               'time',   0)
    struct('city', 'Brussels, Belgium',              'time',   1)
    struct('city', 'Bucharest, Romania',             'time',   2)
    struct('city', 'Budapest, Hungary',              'time',  -3)
    struct('city', 'Buenos Aires, Argentina',        'time',   2)
    struct('city', 'Cairo, Egypt',                   'time',   0)
    struct('city', 'Calcutta, India',                'time',   5.5)
    struct('city', 'Calgary, Canada',                'time',  -7)
    struct('city', 'Canton, China',                  'time',   8)
    struct('city', 'Cape Town, South Africa',        'time',   2)
    struct('city', 'Caracas, Venezuela',             'time',  -4)
    struct('city', 'Cayenne, French Guiana',         'time',  -3)
    struct('city', 'Chihuahua, Mexico',              'time',  -7)
    struct('city', 'Chongqing, China',               'time',   8)
    struct('city', 'Copenhagen, Denmark',            'time',   1)
    struct('city', 'Cordoba, Argentina',             'time',  -3)
    struct('city', 'C�rdoba, Argentina',             'time',  -3)
    struct('city', 'Dakar, Senegal',                 'time',   0)
    struct('city', 'Darwin, Australia',              'time',   9.5)
    struct('city', 'Djibouti, Djibouti',             'time',   3)
    struct('city', 'Dublin, Ireland',                'time',   0)
    struct('city', 'Durban, South Africa',           'time',   2)
    struct('city', 'Edinburgh, Scotland',            'time',   0)
    struct('city', 'Frankfurt, Germany',             'time',   1)
    struct('city', 'Georgetown, Guyana',             'time',  -4)
    struct('city', 'Glasgow, Scotland',              'time',   0)
    struct('city', 'Guatemala City, Guatemala',      'time',  -6)
    struct('city', 'Guayaquil, Ecuador',             'time',  -5)
    struct('city', 'Hamburg, Germany',               'time',   1)
    struct('city', 'Hammerfest, Norway',             'time',   1)
    struct('city', 'Havana, Cuba',                   'time',  -5)
    struct('city', 'Helsinki, Finland',              'time',   2)
    struct('city', 'Hobart, Tasmania',               'time',  10)
    struct('city', 'Hong Kong, China',               'time',   8)
    struct('city', 'Iquique, Chile',                 'time',  -4)
    struct('city', 'Irkutsk, Russia',                'time',   8)
    struct('city', 'Jakarta, Indonesia',             'time',   7)
    struct('city', 'Johannesburg, South Africa',     'time',   2)
    struct('city', 'Kabul, Afganistan',              'time',   4.5)
    struct('city', 'Karachi, Pakistan',              'time',   5)
    struct('city', 'Kingston, Jamaica',              'time',  -5)
    struct('city', 'Kinshasa, Congo',                'time',   1)
    struct('city', 'Kuala Lumpur, Malaysia',         'time',   8)
    struct('city', 'La Paz, Bolivia',                'time',  -4)
    struct('city', 'Leeds, England',                 'time',   0)
    struct('city', 'Lima, Peru',                     'time',  -5)
    struct('city', 'Lisbon, Portugal',               'time',   0)
    struct('city', 'Liverpool, England',             'time',   0)
    struct('city', 'London, England',                'time',   0)
    struct('city', 'London, Canada',                 'time',  -5)
    struct('city', 'Lyons, France',                  'time',   1)
    struct('city', 'Macao, China',                   'time',   8)
    struct('city', 'Macau, China',                   'time',   8)
    struct('city', 'Madrid, Spain',                  'time',   1)
    struct('city', 'Manchester, England',            'time',   0)
    struct('city', 'Manila, Philippines',            'time',   8)
    struct('city', 'Marseilles, France',             'time',   1)
    struct('city', 'Mazatlan, Mexico',               'time',  -7)
    struct('city', 'Mazatl�n, Mexico',               'time',  -7)
    struct('city', 'Mecca, Saudi Arabia',            'time',   3)
    struct('city', 'Melbourne, Australia',           'time',  10)
    struct('city', 'Mexico City, Mexico',            'time',  -6)
    struct('city', 'Milan, Italy',                   'time',   1)
    struct('city', 'Montevideo, Uruguay',            'time',  -3)
    struct('city', 'Moose Jaw, Canada',              'time',  -6)
    struct('city', 'Montreal, Canada',               'time',  -5)
    struct('city', 'Moscow, Russia',                 'time',   3)
    struct('city', 'Munich, Germany',                'time',   1)
    struct('city', 'Nagasaki, Japan',                'time',   9)
    struct('city', 'Nagoya, Japan',                  'time',   9)
    struct('city', 'Nairobi, Kenya',                 'time',   3)
    struct('city', 'Nanjing, China',                 'time',   8)
    struct('city', 'Nanking, China',                 'time',   8)
    struct('city', 'Naples, Italy',                  'time',   1)
    struct('city', 'New Delhi, India',               'time',   5.5)
    struct('city', 'Newcastle on Tyne, England',     'time',   0)
    struct('city', 'Newcastle-on-Tyne, England',     'time',   0)
    struct('city', 'Odessa, Ukraine',                'time',   2)
    struct('city', 'Osaka, Japan',                   'time',   9)
    struct('city', 'Oslo, Norway',                   'time',   1)
    struct('city', 'Ottawa, Canada',                 'time',  -5)
    struct('city', 'Panama City, Panama',            'time',  -5)
    struct('city', 'Paramaribo, Suriname',           'time',  -3)
    struct('city', 'Paris, France',                  'time',   1)
    struct('city', 'Perth, Australia',               'time',   8)
    struct('city', 'Plymouth, England',              'time',   0)
    struct('city', 'Port Moresby, Papua New Guinea', 'time',  10)
    struct('city', 'Prague, Czech Republic',         'time',   1)
    struct('city', 'Quebec, Canada',                 'time',  -5)
    struct('city', 'Rangoon, Myanmar',               'time',   6.5)
    struct('city', 'Reykjavik, Iceland',             'time',   0)
    struct('city', 'Reykjav�k, Iceland',             'time',   0)
    struct('city', 'Rio de Janeiro, Brazil',         'time',  -3)
    struct('city', 'Rome, Italy',                    'time',   1)
    struct('city', 'Salvador, Brazil',               'time',  -3)
    struct('city', 'Santiago, Chile',                'time',   8)
    struct('city', 'St Petersburg, Russia',          'time',   3)
    struct('city', 'St. Petersburg, Russia',         'time',   3)
    struct('city', 'Sao Paulo, Brazil',              'time',  -3)
    struct('city', 'S�o Paulo, Brazil',              'time',  -3)
    struct('city', 'Shanghai, China',                'time',   8)
    struct('city', 'Singapore, Singapore',           'time',   8)
    struct('city', 'Sofia, Bulgaria',                'time',   2)
    struct('city', 'Stockholm, Sweden',              'time',   1)
    struct('city', 'Sydney, Australia',              'time',  10)
    struct('city', 'Tananarive, Madagascar',         'time',   3)
    struct('city', 'Teheran, Iran',                  'time',   3.5)
    struct('city', 'Tokyo, Japan',                   'time',   9)
    struct('city', 'Toronto, Canada',                'time',  -5)
    struct('city', 'Vancouver, Canada',              'time',  -8)
    struct('city', 'Victoria, Canada',               'time',  -8)
    struct('city', 'Tripoli, Libya',                 'time',   2)
    struct('city', 'Venice, Italy',                  'time',   1)
    struct('city', 'Veracruz, Mexico',               'time',  -6)
    struct('city', 'Vienna, Austria',                'time',   1)
    struct('city', 'Vladivostok, Russia',            'time',  10)
    struct('city', 'Warsaw, Poland',                 'time',   1)
    struct('city', 'Wellington, New Zealand',        'time',  12)
    struct('city', 'Zurich, Switzerland',            'time',   1)
    struct('city', 'Z�rich, Switzerland',            'time',   1)
  };

% Canadian province names
provinceName = {
  'Alberta'
  'British Columbia'
  'Manitoba'
  'New Brunswick'
  'Newfoundland and Labrador'
  'Northwest Territories'
  'Nova Scotia'
  'Nunavut'
  'Ontario'
  'Prince Edward Island'
  'Quebec'
  'Saskatchewan'
  'Yukon'
};

% Canadian province abbreviations
provinceAbbr = {
  'AB', 'BC', 'MB', 'NB', 'NL', 'NT', 'NS', ...
  'NU', 'ON', 'PE', 'QC', 'SK', 'YT'
};

assert(numel(provinceAbbr) == numel(provinceName));  % just checking

% United States
stateName ={
 'Alabama'
 'Alaska'
 'Arizona'
 'Arkansas'
 'California'
 'Colorado'
 'Connecticut'
 'Delaware'
 'Florida'
 'Georgia'
 'Hawaii'
 'Idaho'
 'Illinois'
 'Indiana'
 'Iowa'
 'Kansas'
 'Kentucky' 
 'Louisiana' 
 'Maine'
 'Maryland'
 'Massachusetts'
 'Michigan'
 'Minnesota'
 'Mississippi'
 'Missouri'
 'Montana'
 'Nebraska'
 'Nevada'
 'New Hampshire'
 'New Jersey'
 'New Mexico'
 'New York'
 'North Carolina'
 'North Dakota'
 'Ohio'
 'Oklahoma'
 'Oregon'
 'Pennsylvania'
 'Rhode Island'
 'South Carolina'
 'South Dakota'
 'Tennessee'
 'Texas'
 'Utah'
 'Vermont'
 'Virginia'
 'Washington'
 'West Virginia'
 'Wisconsin'
 'Wyoming'
 };

% State abbreviations
stateAbbr = {
  'AL'
  'AK'
  'AZ'
  'AR'
  'CA'
  'CO'
  'CT'
  'DE'
  'FL'
  'GA'
  'HI'
  'ID'
  'IL'
  'IN'
  'IA'
  'KS'
  'KY'
  'LA'
  'ME'
  'MD'
  'MA'
  'MI'
  'MN'
  'MS'
  'MO'
  'MT'
  'NE'
  'NV'
  'NH'
  'NJ'
  'NM'
  'NY'
  'NC'
  'ND'
  'OH'
  'OK'
  'OR'
  'PA'
  'RI'
  'SC'
  'SD'
  'TN'
  'TX'
  'UT'
  'VT'
  'VA'
  'WA'
  'WV'
  'WI'
  'WY'
};

  assert(numel(stateAbbr) == numel(stateName));  % just checking

  % http://www.infoplease.com/ipa/A0001796.html
  % These values are standard local time offsets from UTC (or GMT)
  citiesNA = {
    struct('city', 'Albany, NY',                     'time',  -5)
    struct('city', 'Albuquerque, NM',                'time',  -7)
    struct('city', 'Amarillo, TX',                   'time',  -6)
    struct('city', 'Anchorage, AK',                  'time',  -9)
    struct('city', 'Atlanta, GA',                    'time',  -5)
    struct('city', 'Austin, TX',                     'time',  -6)
    struct('city', 'Baker, OR',                      'time',  -8)
    struct('city', 'Baltimore, MD',                  'time',  -5)
    struct('city', 'Bangor, ME',                     'time',  -5)
    struct('city', 'Birmingham, AL',                 'time',  -6)
    struct('city', 'Bismarck, ND',                   'time',  -6)
    struct('city', 'Boise, ID',                      'time',  -7)
    struct('city', 'Boston, MA',                     'time',  -5)
    struct('city', 'Buffalo, NY',                    'time',  -5)
    struct('city', 'Calgary, AB',                    'time',  -7)
    struct('city', 'Carlsbad, NM',                   'time',  -7)
    struct('city', 'Charleston, SC',                 'time',  -5)
    struct('city', 'Charleston, WV',                 'time',  -5)
    struct('city', 'Charlotte, NC',                  'time',  -5)
    struct('city', 'Charlottetown, PE',              'time',  -4)
    struct('city', 'Chesterfield Inlet, NU',         'time',  -6)
    struct('city', 'Cheyenne, WY',                   'time',  -7)
    struct('city', 'Chicago, IL',                    'time',  -6)
    struct('city', 'Cincinnati, OH',                 'time',  -5)
    struct('city', 'Cleveland, OH',                  'time',  -5)
    struct('city', 'Columbia, SC',                   'time',  -5)
    struct('city', 'Columbus, OH',                   'time',  -5)
    struct('city', 'Dallas, TX',                     'time',  -6)
    struct('city', 'Denver, CO',                     'time',  -7)
    struct('city', 'Des Moines, IA',                 'time',  -6)
    struct('city', 'Detroit, MI',                    'time',  -5)
    struct('city', 'Dover, DE',                      'time',  -5)
    struct('city', 'Dubuque, IA',                    'time',  -6)
    struct('city', 'Duluth, MN',                     'time',  -6)
    struct('city', 'Eastport, ME',                   'time',  -5)
    struct('city', 'Edmonton, AB',                   'time',  -7)
    struct('city', 'El Centro, CA',                  'time',  -8)
    struct('city', 'El Paso, TX',                    'time',  -7)
    struct('city', 'Eugene, OR',                     'time',  -8)
    struct('city', 'Fargo, ND',                      'time',  -6)
    struct('city', 'Flagstaff, AZ',                  'time',  -7)
    struct('city', 'Fort Worth, TX',                 'time',  -6)
    struct('city', 'Fresno, CA',                     'time',  -8)
    struct('city', 'Grand Junction, CO',             'time',  -7)
    struct('city', 'Grand Rapids, MI',               'time',  -5)
    struct('city', 'Halifax, NS',                    'time',  -4)
    struct('city', 'Havre, MT',                      'time',  -7)
    struct('city', 'Helena, MT',                     'time',  -7)
    struct('city', 'Honolulu, HI',                   'time',  -10)
    struct('city', 'Hot Springs, AR',                'time',  -6)
    struct('city', 'Houston, TX',                    'time',  -6)
    struct('city', 'Idaho Falls, ID',                'time',  -7)
    struct('city', 'Indianapolis, IN',               'time',  -5)
    struct('city', 'Jackson, MS',                    'time',  -6)
    struct('city', 'Jacksonville, FL',               'time',  -5)
    struct('city', 'Juneau, AK',                     'time',  -9)
    struct('city', 'Kansas City, MO',                'time',  -6)
    struct('city', 'Key West, FL',                   'time',  -5)
    struct('city', 'Kingston, ON',                   'time',  -5)
    struct('city', 'Klamath Falls, OR',              'time',  -8)
    struct('city', 'Knoxville, TN',                  'time',  -5)
    struct('city', 'Las Vegas, NV',                  'time',  -8)
    struct('city', 'Lewiston, ID',                   'time',  -8)
    struct('city', 'Lincoln, NB',                    'time',  -6)
    struct('city', 'London, ON',                     'time',  -5)
    struct('city', 'Long Beach, CA',                 'time',  -8)
    struct('city', 'Los Angeles, CA',                'time',  -8)
    struct('city', 'Louisville, KY',                 'time',  -5)
    struct('city', 'Madison, WI',                    'time',  -6)
    struct('city', 'Manchester, NH',                 'time',  -5)
    struct('city', 'Memphis, TN',                    'time',  -6)
    struct('city', 'Miami, FL',                      'time',  -5)
    struct('city', 'Milwaukee, WS',                  'time',  -6)
    struct('city', 'Minneapolis, MN',                'time',  -6)
    struct('city', 'Mobile, AL',                     'time',  -6)
    struct('city', 'Montgomery, AL',                 'time',  -6)
    struct('city', 'Montpelier, VT',                 'time',  -5)
    struct('city', 'Montreal, QC',                   'time',  -5)
    struct('city', 'Moose Jaw, SK',                  'time',  -6)
    struct('city', 'Nashville, TN',                  'time',  -6)
    struct('city', 'Nelson, BC',                     'time',  -8)
    struct('city', 'Newark, NJ',                     'time',  -5)
    struct('city', 'New Haven, CT',                  'time',  -5)
    struct('city', 'New Orleans, LA',                'time',  -6)
    struct('city', 'New York, NY',                   'time',  -5)
    struct('city', 'Nome, AK',                       'time',  -9)
    struct('city', 'Oakland, CA',                    'time',  -8)
    struct('city', 'Oklahoma City, OK',              'time',  -6)
    struct('city', 'Omaha, NE',                      'time',  -6)
    struct('city', 'Ottawa, ON',                     'time',  -5)
    struct('city', 'Philadelphia, PA',               'time',  -5)
    struct('city', 'Phoenix, AZ',                    'time',  -7)
    struct('city', 'Pierre, SD',                     'time',  -6)
    struct('city', 'Pittsburgh, PA',                 'time',  -5)
    struct('city', 'Portland, ME',                   'time',  -5)
    struct('city', 'Portland, OR',                   'time',  -8)
    struct('city', 'Providence, RI',                 'time',  -5)
    struct('city', 'Quebec, QC',                     'time',  -5)
    struct('city', 'Raleigh, NC',                    'time',  -5)
    struct('city', 'Reno, NV',                       'time',  -8)
    struct('city', 'Richfield, UT',                  'time',  -7)
    struct('city', 'Richmond, VA',                   'time',  -5)
    struct('city', 'Roanoke, VA',                    'time',  -5)
    struct('city', 'Sacramento, CA',                 'time',  -8)
    struct('city', 'St. John''s, NL',                'time',  -3.5)
    struct('city', 'St Louis, MO',                   'time',  -6)
    struct('city', 'Salt Lake City, UT',             'time',  -7)
    struct('city', 'San Antonio, TX',                'time',  -6)
    struct('city', 'San Diego, CA',                  'time',  -8)
    struct('city', 'San Francisco, CA',              'time',  -8)
    struct('city', 'San Jose, CA',                   'time',  -8)
    struct('city', 'San Juan, PR',                   'time',  -4)
    struct('city', 'Santa Fe, NM',                   'time',  -7)
    struct('city', 'Savannah, GA',                   'time',  -5)
    struct('city', 'Seattle, WA',                    'time',  -8)
    struct('city', 'Shreveport, LA',                 'time',  -6)
    struct('city', 'Sioux Falls, SD',                'time',  -6)
    struct('city', 'Sitka, AK',                      'time',  -9)
    struct('city', 'Spokane, WA',                    'time',  -8)
    struct('city', 'Springfield, IL',                'time',  -6)
    struct('city', 'Springfield, MA',                'time',  -5)
    struct('city', 'Springfield, MO',                'time',  -6)
    struct('city', 'Syracuse, NY',                   'time',  -5)
    struct('city', 'Tampa, FL',                      'time',  -5)
    struct('city', 'Toledo, OH',                     'time',  -5)
    struct('city', 'Toronto, ON',                    'time',  -5)
    struct('city', 'Tulsa, OK',                      'time',  -6)
    struct('city', 'Vancouver, BC',                  'time',  -8)
    struct('city', 'Victoria, BC',                   'time',  -8)
    struct('city', 'Virginia Beach, VA',             'time',  -5)
    struct('city', 'Washington, DC',                 'time',  -5)
    struct('city', 'Whitehorse, YT',                 'time',  -8)
    struct('city', 'Wichita, KS',                    'time',  -6)
    struct('city', 'Wilmington, NC',                 'time',  -5)
    struct('city', 'Winnipeg, MB',                   'time',  -6)
    struct('city', 'Yellowknife, NT',                'time',  -8)
  };

  % set up memoization for repeated calls
  memo = ' -- not a place -- ';
  memozone = 0;
  
  tobj = public();                               % prepare public interface
  %return;

% ------------------------------ methods ----------------------

  function tz = zone(place)
    if strcmp(place, memo)                       % use previous value
      tz = memozone;
      return
    end
    
    % table look up
    np = numel(place);                           % num chars
    for jj=1:numel(stateName)                    % use state abbreviation
      if strcmp(place, stateName{jj})            % in place of state name
        tz = zone(stateAbbr{jj});
        return;
      end
    end
    for jj=1:numel(provinceName)                 % use province abbr
      if strcmp(place, provinceName{jj})         % in place of name
        tz = zone(provinceAbbr{jj});
        return;
      end
    end
    
    for jj=1:numel(citiesNA)                     % find North American city
      entry = citiesNA{jj}.city;                 % table entry
      ne = numel(entry);                         % num chars
      if ne >= np                                % skip short entries
        candidates = strfind(entry, place);      % matches
        for kk = candidates                      % check each
          if np == ne                            ... exact match
          || np == 2 && strcmp(entry(end-1:end), place) ... state code
          || ne > np && kk == 1 && entry(np+1) == ','  % city name match
            tz = citiesNA{jj}.time;              % get zone
            memo = place; memozone = tz;         % in case of repeated call
            return;
          end
        end
      end
    end
    
    for jj=1:numel(citiesWorld)
      entry = citiesWorld{jj}.city;
      ne = numel(entry);                         % num chars
      if ne >= np                                % skip short entries
        candidates = strfind(entry, place);      % matches
        for kk = candidates                      % check each
          if np == ne                            ... exact match
          || ne > np && kk == 1 && entry(np+1) == ','  ... city name match
          || entry(kk-1) == ' ' && strcmp(place, entry(end-np+1:end))  
            tz = citiesWorld{jj}.time;           % get zone
            memo = place; memozone = tz;         % in case of repeated call
            return;
          end
        end
      end
    end
    error('''%s'' is not in time zone tables', place); 
  end

  % convert local daylight saving time to UTC
  function utc = dst2utc(time, place)
    utc = time-1/24-zone(place)/24;
  end

  % convert local standard time to UTC
  function utc = st2utc(time, place)
    utc = time-zone(place)/24;
  end

  % convert UTC to local daylight saving time
  function utc = utc2dst(time, place)
    utc = time+1/24+zone(place)/24;
  end

  % convert UTC to local standard time
  function utc = utc2st(time, place)
    utc = time+zone(place)/24;
  end

  function places()
    for jj = 1:numel(citiesNA)
      fprintf('%s\n', citiesNA{jj}.city);
    end
    fprintf('\n');
    for jj = 1:numel(citiesWorld)
      fprintf('%s\n', citiesWorld{jj}.city);
    end
    fprintf('\n');
    for jj = 1:numel(stateName)
      fprintf('%s\n', stateName{jj});
    end
    fprintf('\n');
    for jj = 1:numel(stateAbbr)
      fprintf('%s\n', stateAbbr{jj});
    end
    fprintf('\n');
    for jj = 1:numel(provinceName)
      fprintf('%s\n', provinceName{jj});
    end
    fprintf('\n');
    for jj = 1:numel(provinceName)
      fprintf('%s\n', provinceAbbr{jj});
    end
    fprintf('\n');
  end
    
  % assemble the public interface
  function o = public()
    o = struct(...
      'zone',    @zone,...
      'st2utc',  @st2utc,...
      'dst2utc', @dst2utc,...
      'utc2st',  @utc2st,...
      'utc2dst', @utc2dst,...
      'places',  @places...
    );
  end
  
end

 

 
