# Supplementary material for: Some fundamental elements for studying social-ecological co-existence in forest common pool resources
Source: PeerJ. 2023 Feb 27;11:e14731. doi: 10.7717/peerj.14731 (PMC9979833; doi:10.7717/peerj.14731)
Supplement: Supplemental Information 1 [file peerj-11-14731-s001.zip › Model4PeerJ/AGOC.m]

B = [1.281295737	1.029075974
1.411113475	2.05839092
1.4880465	2.776203209
1.402678823	0.935311434
1.472808362	1.148239669
1.059684854	1.154736186
2.402833187	2.247937756
2.092422626	1.989052641
1.544628606	0.921005093
1.689008828	1.191873896
0.590950137	1.165125822
1.336403993	2.89081583
1.48684724	3.183192764
1.448057309	1.080928285
1.325057011	2.004247985
0.449142082	1.224439146
1.499357276	2.287634917
1.454811513	2.485285736
1.624581239	0.944457206
0.333020154	1.289018793
2.109282225	2.023931509
1.986877592	2.208241621
1.007061845	0.958113224
1.67385553	1.10305811
1.169593677	1.152561071
0.760241875	1.189264992
2.078252804	2.393237897
2.143124764	1.749920441
1.705725084	0.954357342
1.912970366	1.216479038
1.196984152	1.112767267
1.152904355	1.636492229
1.485837806	1.30693949
1.065394428	1.313014642
1.338879097	1.796183713
1.622913079	1.13215294
1.036594744	1.252558306
1.022603578	1.494651075
1.357762919	1.157513999
1.254427756	1.125659657
1.280317513	1.520782962
1.257402382	1.278290644
0.810404458	2.005272171
1.100141054	1.218672216
0.921850574	1.718652548
1.269354171	1.583245832
1.279804041	1.136107768
1.11389578	1.417355765
0.031576173	4.000999486
0.05564929	3.999927235
0.055688297	3.999930048
0.962930166	2.837127891
1.089515391	3.562868837
1.087563314	3.505202769
0.998515909	4.051782419
1.035341791	3.63290078
1.028754533	2.949901887
0.968353454	3.508936697
1.115963114	2.397821059
1.043629216	2.560429617
0.425923276	4.701460422
0.375874174	4.322059436
0.3742062	4.325818749
0.055420598	3.999952194
0.03193634	3.999929353
0.055350881	3.999926769
0.984898416	3.03181776
1.082580984	2.951999009
1.046416204	3.116165926
0.99598122	3.07573812
0.946629993	2.381880282
0.379647349	4.321898653
0.963729925	3.458606001
1.01900889	3.184223337
0.375552657	4.322042054
1.08097204	3.22736405
1.072485191	2.629930314
0.375195648	4.321872869
0.868614086	2.692406982
0.717247229	2.20893872
0.847699673	2.600541149
0.83333956	3.597163838
0.873031526	3.185971819
0.686366506	4.352975103
0.584475863	2.996484228
0.757442701	3.245184317
0.568617061	3.433950428
0.570792022	4.165254915
0.665012959	4.038941051
0.603762615	4.162242437
0.552319973	3.732897456
0.798638266	4.212807177
0.512208555	3.701837503
0.559232884	3.548785474
0.799880179	2.655850006
0.609189992	4.041740504
]
